# Supplementary material for: Lysozyme Amyloid Fibril Structural Variability Dependence on Initial Protein Folding State
Source: Int J Mol Sci. 2022 May 12;23(10):5421. doi: 10.3390/ijms23105421 (PMC9141980; doi:10.3390/ijms23105421)
Supplement: Supplementary file 1 [file ijms-23-05421-s001.zip]

Archive with 7 entries (7 files):
- EEM data.xlsx
- FTIR spectra.xlsx
- Kinetics.xlsx
- Melt assay.xlsx
- Type 1 AFM.tiff
- Type 2 AFM.tiff
- Type 3 AFM.tiff
