# Supplementary material for: Lysozyme Amyloid Fibril Structural Variability Dependence on Initial Protein Folding State
Source: Int J Mol Sci. 2022 May 12;23(10):5421. doi: 10.3390/ijms23105421 (PMC9141980; doi:10.3390/ijms23105421)
Supplement: Supplementary file 1 [file ijms-23-05421-s001.zip › EEM data.xlsx]

## Sheet: 50C
	[nm]	A01	X1
[nm]		470	471	472	473	474	475	476	477	478	479	480	481	482	483	484	485	486	487	488	489	490	491	492	493	494	495	496	497	498	499	500
	430	22730.9	23419.8	23945.6	24630.7	25296.8	25587.5	25985.5	26303.5	26632.4	26819	26736	27027.4	26983.8	27079.5	27014.1	26737.9	26635.8	26588.3	26294.5	26201.5	26045.2	25859.1	25450.5	25473.2	25034	24990.6	24606.6	24453	24264.5	24004.2	23705.9
	431	23503.8	24216.1	24759.8	25468.2	26157	26457.6	26869.1	27197.9	27538	27730.9	27645	27946.4	27901.3	28000.3	27932.6	27647	27541.5	27492.4	27188.6	27092.4	26930.8	26738.4	26315.9	26339.3	25885.2	25840.3	25443.2	25284.4	25089.5	24820.4	24511.9
	432	23635.9	24352.2	24898.9	25611.4	26304	26606.3	27020.1	27350.7	27692.7	27886.7	27800.4	28103.4	28058.1	28157.7	28089.6	27802.4	27696.3	27646.9	27341.4	27244.7	27082.2	26888.7	26463.8	26487.4	26030.7	25985.6	25586.2	25426.6	25230.5	24959.9	24649.7
	433	24019.8	24747.8	25303.4	26027.4	26731.2	27038.4	27459	27795	28142.5	28339.7	28252	28559.9	28513.9	28615	28545.9	28254	28146.1	28096	27785.5	27687.2	27522.1	27325.4	26893.6	26917.6	26453.5	26407.6	26001.8	25839.5	25640.3	25365.3	25050.1
	434	24491.3	25233.5	25800	26538.3	27255.9	27569.2	27997.9	28340.5	28694.9	28895.9	28806.5	29120.5	29073.5	29176.7	29106.2	28808.6	28698.6	28647.4	28330.9	28230.7	28062.3	27861.8	27421.5	27445.9	26972.8	26926	26512.2	26346.7	26143.6	25863.2	25541.8
	435	24968.3	25725	26302.5	27055.1	27786.7	28106.1	28543.2	28892.5	29253.8	29458.7	29367.5	29687.6	29639.8	29744.9	29673	29369.6	29257.5	29205.4	28882.6	28780.5	28608.8	28404.4	27955.5	27980.4	27498.1	27450.4	27028.5	26859.8	26652.7	26366.8	26039.2
	436	25259.6	26025.2	26609.4	27370.8	28111	28434.1	28876.3	29229.7	29595.2	29802.5	29710.2	30034.1	29985.7	30092	30019.3	29712.4	29598.9	29546.2	29219.7	29116.3	28942.7	28735.9	28281.8	28307	27819	27770.7	27343.9	27173.3	26963.8	26674.6	26343.1
	437	25796.5	26578.2	27174.9	27952.5	28708.4	29038.3	29490	29850.8	30224.1	30435.8	30341.6	30672.3	30622.9	30731.5	30657.3	30343.8	30228	30174.1	29840.6	29735.1	29557.8	29346.6	28882.8	28908.5	28410.2	28360.9	27925	27750.8	27536.8	27241.4	26902.9
	438	26231.5	27026.5	27633.2	28423.9	29192.5	29528.1	29987.3	30354.2	30733.8	30949.1	30853.3	31189.6	31139.3	31249.8	31174.3	30855.5	30737.7	30683	30343.9	30236.6	30056.2	29841.5	29369.9	29396.1	28889.3	28839.2	28396	28218.8	28001.2	27700.8	27356.6
	439	27195.8	28020	28649.1	29468.8	30265.7	30613.6	31089.7	31470.2	31863.7	32086.9	31987.6	32336.2	32284.1	32398.6	32320.4	31989.8	31867.7	31811	31459.4	31348.2	31161.2	30938.5	30449.6	30476.7	29951.3	29899.4	29439.9	29256.2	29030.6	28719.2	28362.3
	440	27391.6	28221.7	28855.3	29680.9	30483.6	30833.9	31313.5	31696.6	32093	32317.8	32217.8	32568.9	32516.4	32631.8	32552.9	32220.1	32097.1	32039.9	31685.8	31573.8	31385.4	31161.2	30668.8	30696.1	30166.9	30114.6	29651.8	29466.7	29239.5	28925.9	28566.4
	441	28015	28864	29512	30356.4	31177.3	31535.6	32026.1	32418	32823.4	33053.3	32951	33310.2	33256.5	33374.4	33293.8	32953.4	32827.6	32769.1	32406.9	32292.3	32099.7	31870.4	31366.7	31394.7	30853.5	30799.9	30326.6	30137.3	29905	29584.2	29216.6
	442	28592.4	29458.9	30120.3	30982.1	31819.9	32185.6	32686.2	33086.2	33499.9	33734.6	33630.2	33996.7	33942	34062.3	33980.1	33632.6	33504.2	33444.5	33074.9	32957.9	32761.4	32527.3	32013.3	32041.8	31489.4	31434.8	30951.7	30758.5	30521.4	30194	29818.8
	443	28929.1	29805.8	30474.9	31346.9	32194.6	32564.6	33071.1	33475.8	33894.4	34131.8	34026.2	34397.1	34341.6	34463.4	34380.2	34028.6	33898.7	33838.3	33464.4	33346	33147.1	32910.3	32390.2	32419.1	31860.2	31804.9	31316.1	31120.7	30880.8	30549.5	30169.9
	444	29373.5	30263.7	30943.2	31828.6	32689.3	33065	33579.2	33990.1	34415.2	34656.2	34549	34925.6	34869.3	34992.9	34908.4	34551.4	34419.5	34358.2	33978.5	33858.4	33656.4	33415.9	32887.9	32917.2	32349.7	32293.6	31797.3	31598.9	31355.2	31018.9	30633.4
	445	29916.4	30823	31515	32416.8	33293.4	33676	34199.8	34618.3	35051.2	35296.7	35187.5	35571	35513.7	35639.6	35553.5	35190	35055.6	34993.2	34606.5	34484.1	34278.4	34033.5	33495.7	33525.5	32947.5	32890.4	32384.9	32182.8	31934.7	31592.1	31199.5
	446	30500.4	31424.7	32130.2	33049.6	33943.3	34333.4	34867.4	35294	35735.4	35985.7	35874.3	36265.3	36206.9	36335.3	36247.5	35876.9	35739.9	35676.3	35282	35157.2	34947.5	34697.8	34149.5	34179.9	33590.7	33532.4	33017.1	32811	32558.1	32208.8	31808.6
	447	30996.7	31936.1	32653	33587.4	34495.6	34892.1	35434.8	35868.4	36316.9	36571.3	36458.1	36855.5	36796.1	36926.6	36837.4	36460.7	36321.5	36256.8	35856.1	35729.3	35516.2	35262.4	34705.2	34736.1	34137.3	34078.1	33554.4	33345	33087.9	32732.9	32326.2
	448	31393.9	32345.3	33071.5	34017.8	34937.7	35339.2	35888.9	36328	36782.3	37039.9	36925.3	37327.8	37267.6	37399.8	37309.5	36927.9	36787	36721.4	36315.6	36187.2	35971.4	35714.3	35150	35181.3	34574.8	34514.8	33984.4	33772.3	33511.9	33152.4	32740.4
	449	31957.5	32926	33665.2	34628.4	35564.9	35973.6	36533.1	36980.2	37442.6	37704.9	37588.2	37997.9	37936.6	38071.2	37979.2	37590.8	37447.3	37380.6	36967.5	36836.8	36617.1	36355.5	35780.9	35812.8	35195.4	35134.4	34594.4	34378.5	34113.5	33747.5	33328.2
	450	31917.4	32884.7	33622.9	34585	35520.3	35928.5	36487.3	36933.8	37395.6	37657.6	37541	37950.2	37889	38023.4	37931.6	37543.7	37400.4	37333.7	36921.2	36790.6	36571.2	36309.9	35736.1	35767.9	35151.3	35090.3	34551	34335.4	34070.7	33705.2	33286.4
	451	32059.5	33031.1	33772.6	34739	35678.4	36088.5	36649.8	37098.2	37562.1	37825.2	37708.2	38119.2	38057.8	38192.7	38100.5	37710.9	37566.9	37500	37085.6	36954.4	36734	36471.5	35895.2	35927.2	35307.8	35246.6	34704.9	34488.3	34222.4	33855.3	33434.6
	452	32235	33211.9	33957.5	34929.2	35873.8	36286	36850.4	37301.3	37767.8	38032.3	37914.6	38327.9	38266.1	38401.8	38309.1	37917.3	37772.6	37705.3	37288.6	37156.7	36935.1	36671.2	36091.7	36123.8	35501.1	35439.5	34894.9	34677.1	34409.7	34040.6	33617.6
	453	32345.1	33325.3	34073.4	35048.4	35996.2	36409.9	36976.2	37428.7	37896.7	38162.1	38044	38458.7	38396.7	38532.9	38439.8	38046.8	37901.5	37834	37415.9	37283.6	37061.2	36796.4	36214.9	36247.2	35622.3	35560.5	35014	34795.5	34527.2	34156.8	33732.4
	454	32293.3	33272	34018.9	34992.3	35938.6	36351.6	36917	37368.8	37836	38101.1	37983.2	38397.2	38335.3	38471.2	38378.3	37985.9	37840.9	37773.4	37356	37223.9	37001.9	36737.5	36156.9	36189.1	35565.3	35503.6	34958	34739.8	34471.9	34102.2	33678.4
	455	32399.5	33381.4	34130.8	35107.4	36056.8	36471.2	37038.4	37491.7	37960.5	38226.4	38108.1	38523.5	38461.4	38597.8	38504.5	38110.8	37965.3	37897.7	37478.9	37346.3	37123.6	36858.3	36275.9	36308.2	35682.2	35620.3	35072.9	34854.1	34585.3	34214.3	33789.2
	456	31913.9	32881	33619.2	34581.2	35516.4	35924.5	36483.3	36929.7	37391.5	37653.4	37536.9	37946	37884.9	38019.2	37927.4	37539.6	37396.3	37329.6	36917.1	36786.5	36567.1	36305.9	35732.1	35764	35147.4	35086.4	34547.2	34331.6	34066.9	33701.5	33282.7
	457	31844.9	32810	33546.5	34506.4	35439.6	35846.9	36404.4	36849.9	37310.7	37572	37455.7	37864	37803	37937.1	37845.4	37458.4	37315.4	37248.9	36837.3	36707	36488.1	36227.4	35654.9	35686.6	35071.4	35010.6	34472.5	34257.4	33993.3	33628.6	33210.7
	458	31815.6	32779.8	33515.7	34474.7	35407	35813.9	36370.9	36816	37276.3	37537.4	37421.3	37829.2	37768.2	37902.1	37810.6	37423.9	37281.1	37214.7	36803.4	36673.2	36454.5	36194	35622.1	35653.8	35039.2	34978.4	34440.8	34225.9	33962	33597.7	33180.2
	459	31364.6	32315.1	33040.6	33986	34905	35306.2	35855.3	36294.1	36747.9	37005.3	36890.8	37292.9	37232.8	37364.8	37274.6	36893.4	36752.6	36687.1	36281.7	36153.4	35937.7	35681	35117.1	35148.4	34542.4	34482.5	33952.6	33740.7	33480.6	33121.4	32709.8
	460	31212.2	32158.1	32880	33820.8	34735.4	35134.6	35681.1	36117.7	36569.3	36825.5	36711.5	37111.7	37051.9	37183.3	37093.5	36714.2	36574	36508.8	36105.4	35977.7	35763.1	35507.6	34946.5	34977.6	34374.6	34315	33787.6	33576.8	33317.9	32960.5	32550.9
	[nm]	A02	X2
[nm]		470	471	472	473	474	475	476	477	478	479	480	481	482	483	484	485	486	487	488	489	490	491	492	493	494	495	496	497	498	499	500
	430	34040.5	35153.5	35983.8	37045	37999.2	38428.6	39114.6	39583.7	40185.7	40407.7	40358.4	40773.5	40750.7	40888.4	40819.1	40388	40204.4	40116.3	39712.5	39553.1	39287.6	39019.5	38465.9	38392.9	37788.9	37754.3	37153.3	36861.7	36534.9	36302.8	35767.4
	431	33997.9	35109.5	35938.8	36998.8	37951.7	38380.6	39065.8	39534.2	40135.5	40357.3	40308	40722.6	40699.8	40837.3	40768.1	40337.5	40154.2	40066.2	39662.9	39503.7	39238.5	38970.7	38417.8	38344.9	37741.7	37707.1	37106.9	36815.6	36489.3	36257.4	35722.8
	432	34332.9	35455.5	36292.9	37363.3	38325.7	38758.7	39450.7	39923.7	40531	40754.9	40705.2	41123.8	41100.9	41239.7	41169.8	40735	40549.9	40460.9	40053.7	39892.9	39625.1	39354.7	38796.4	38722.7	38113.6	38078.6	37472.5	37178.4	36848.8	36614.7	36074.7
	433	34702.4	35837	36683.5	37765.4	38738.1	39175.8	39875.2	40353.4	40967.1	41193.5	41143.2	41566.4	41543.1	41683.4	41612.8	41173.3	40986.2	40896.3	40484.7	40322.2	40051.5	39778.2	39213.8	39139.4	38523.7	38488.4	37875.8	37578.4	37245.3	37008.7	36462.9
	434	35180.5	36330.7	37188.9	38285.7	39271.8	39715.5	40424.6	40909.3	41531.5	41761	41710	42139	42115.5	42257.7	42186.1	41740.6	41550.9	41459.8	41042.4	40877.7	40603.3	40326.2	39754.1	39678.6	39054.4	39018.7	38397.6	38096.2	37758.5	37518.5	36965.3
	435	35557	36719.6	37586.9	38695.4	39692.1	40140.6	40857.3	41347.2	41976.1	42208	42156.5	42590	42566.2	42710	42637.7	42187.3	41995.6	41903.5	41481.7	41315.2	41037.9	40757.9	40179.6	40103.3	39472.5	39436.3	38808.6	38503.9	38162.6	37920.1	37360.9
	436	35676.3	36842.8	37713	38825.3	39825.3	40275.3	40994.3	41485.9	42116.9	42349.6	42297.9	42732.9	42709	42853.3	42780.7	42328.9	42136.5	42044.1	41620.9	41453.8	41175.6	40894.6	40314.4	40237.9	39604.9	39568.6	38938.7	38633.1	38290.6	38047.3	37486.3
	437	36241	37426	38310	39439.8	40455.7	40912.8	41643.2	42142.6	42783.5	43019.9	42967.4	43409.3	43385.1	43531.6	43457.9	42998.9	42803.5	42709.6	42279.7	42110	41827.3	41541.9	40952.5	40874.8	40231.8	40194.9	39555.1	39244.6	38896.7	38649.6	38079.6
	438	36658.8	37857.4	38751.6	39894.5	40922	41384.4	42123.2	42628.3	43276.7	43515.8	43462.7	43909.7	43885.2	44033.4	43958.8	43494.5	43296.9	43201.9	42767.1	42595.4	42309.5	42020.8	41424.6	41346	40695.5	40658.2	40011.1	39697	39345.1	39095.1	38518.6
	439	37578.6	38807.3	39723.9	40895.5	41948.8	42422.8	43180.2	43697.9	44362.6	44607.7	44553.2	45011.5	44986.3	45138.3	45061.8	44585.9	44383.2	44285.9	43840.1	43664.2	43371.1	43075.1	42464	42383.4	41716.7	41678.4	41015	40693	40332.3	40076.1	39485.1
	440	37640.2	38870.9	39789	40962.5	42017.6	42492.3	43250.9	43769.6	44435.3	44680.8	44626.3	45085.3	45060.1	45212.2	45135.7	44659	44456	44358.5	43912	43735.8	43442.2	43145.7	42533.6	42452.9	41785	41746.7	41082.2	40759.7	40398.4	40141.7	39549.8
	441	38122.1	39368.6	40298.4	41486.9	42555.5	43036.4	43804.7	44330	45004.2	45252.9	45197.6	45662.5	45637	45791.1	45713.6	45230.8	45025.2	44926.5	44474.2	44295.7	43998.4	43698.1	43078.2	42996.4	42320	42281.2	41608.2	41281.6	40915.7	40655.7	40056.2
	442	38653.5	39917.4	40860.2	42065.3	43148.8	43636.3	44415.3	44947.9	45631.6	45883.7	45827.7	46299	46273.2	46429.4	46350.8	45861.3	45652.8	45552.7	45094.2	44913.2	44611.7	44307.3	43678.7	43595.8	42910	42870.6	42188.2	41857.1	41486	41222.4	40614.5
	443	38840.5	40110.5	41057.9	42268.8	43357.5	43847.4	44630.2	45165.4	45852.3	46105.7	46049.4	46523	46497	46654.1	46575	46083.1	45873.7	45773.1	45312.3	45130.5	44827.6	44521.6	43890	43806.7	43117.5	43078	42392.3	42059.6	41686.7	41421.9	40811
	444	39083.9	40361.8	41315.2	42533.7	43629.2	44122.2	44909.9	45448.4	46139.7	46394.6	46338	46814.6	46788.4	46946.4	46866.9	46371.9	46161.2	46060	45596.3	45413.3	45108.5	44800.7	44165	44081.2	43387.8	43348	42658	42323.2	41948	41681.5	41066.8
	445	39405.4	40693.8	41655	42883.5	43988	44485	45279.2	45822.2	46519.1	46776.2	46719.1	47199.6	47173.2	47332.5	47252.3	46753.3	46540.8	46438.8	45971.3	45786.8	45479.5	45169.1	44528.2	44443.7	43744.6	43704.5	43008.8	42671.2	42293	42024.2	41404.5
	446	39887.8	41192	42165	43408.5	44526.6	45029.7	45833.7	46383.2	47088.7	47348.9	47291.1	47777.5	47750.8	47912.1	47830.9	47325.7	47110.7	47007.4	46534.2	46347.4	46036.3	45722.1	45073.4	44987.9	44280.2	44239.6	43535.4	43193.7	42810.8	42538.8	41911.5
	447	40231.5	41546.9	42528.3	43782.5	44910.2	45417.7	46228.5	46782.8	47494.4	47756.8	47698.5	48189.1	48162.2	48324.8	48243	47733.5	47516.5	47412.3	46935.1	46746.7	46432.9	46116.1	45461.8	45375.5	44661.7	44620.7	43910.5	43565.8	43179.6	42905.3	42272.6
	448	40559.1	41885.2	42874.6	44139	45275.9	45787.5	46604.9	47163.8	47881.2	48145.7	48086.9	48581.5	48554.4	48718.3	48635.8	48122.2	47903.4	47798.4	47317.3	47127.4	46811	46491.6	45832	45745	45025.4	44984.1	44268.1	43920.6	43531.2	43254.6	42616.8
	449	40853.3	42189.1	43185.6	44459.3	45604.4	46119.7	46943.1	47506	48228.5	48495	48435.8	48934	48906.6	49071.8	48988.7	48471.3	48251	48145.2	47660.6	47469.3	47150.6	46828.9	46164.5	46076.9	45352	45310.5	44589.2	44239.2	43847.1	43568.5	42926
	450	40504.9	41829.2	42817.2	44080	45215.4	45726.3	46542.7	47100.8	47817.2	48081.3	48022.7	48516.6	48489.5	48653.2	48570.8	48057.8	47839.4	47734.5	47254	47064.4	46748.5	46429.4	45770.7	45683.8	44965.2	44924	44208.9	43861.9	43473	43196.8	42559.8
	451	40386.9	41707.4	42692.5	43951.6	45083.7	45593.1	46407.1	46963.6	47677.9	47941.3	47882.8	48375.3	48348.2	48511.5	48429.4	47917.9	47700.1	47595.5	47116.4	46927.3	46612.3	46294.2	45637.4	45550.8	44834.2	44793.1	44080.1	43734.1	43346.4	43071	42435.9
	452	40379.3	41699.6	42684.6	43943.4	45075.3	45584.6	46398.4	46954.8	47669	47932.3	47873.8	48366.2	48339.2	48502.4	48420.3	47908.9	47691.2	47586.6	47107.6	46918.5	46603.6	46285.5	45628.8	45542.3	44825.8	44784.7	44071.9	43725.9	43338.3	43063	42427.9
	453	40316.1	41634.3	42617.7	43874.6	45004.7	45513.2	46325.8	46881.3	47594.3	47857.3	47798.9	48290.5	48263.5	48426.5	48344.5	47833.9	47616.5	47512.1	47033.8	46845.1	46530.6	46213.1	45557.4	45471	44755.6	44714.6	44002.9	43657.5	43270.5	42995.5	42361.5
	454	40052.2	41361.8	42338.7	43587.4	44710.1	45215.3	46022.5	46574.4	47282.8	47544	47486	47974.4	47947.6	48109.5	48028	47520.8	47304.8	47201.1	46725.9	46538.4	46226	45910.6	45259.2	45173.3	44462.7	44421.9	43714.8	43371.7	42987.2	42714.1	42084.2
	455	39919.5	41224.7	42198.4	43443	44562	45065.4	45870	46420	47126.1	47386.5	47328.6	47815.4	47788.7	47950.1	47868.9	47363.3	47148	47044.7	46571.1	46384.2	46072.8	45758.4	45109.2	45023.6	44315.3	44274.7	43570	43228	42844.8	42572.5	41944.7
	456	39176.1	40457.1	41412.7	42634	43732.2	44226.3	45015.9	45555.7	46248.6	46504.1	46447.3	46925	46898.8	47057.2	46977.5	46481.3	46270.1	46168.6	45703.9	45520.5	45214.9	44906.4	44269.2	44185.2	43490.1	43450.3	42758.7	42423	42047	41779.8	41163.7
	457	38995.3	40270.3	41221.5	42437.2	43530.3	44022.1	44808.1	45345.4	46035.1	46289.4	46232.9	46708.4	46682.3	46840	46760.7	46266.8	46056.5	45955.5	45492.9	45310.4	45006.2	44699.1	44064.9	43981.3	43289.4	43249.7	42561.3	42227.2	41852.9	41586.9	40973.7
	458	38832.5	40102.2	41049.4	42260.1	43348.6	43838.4	44621	45156.1	45842.9	46096.2	46039.9	46513.5	46487.5	46644.5	46565.5	46073.7	45864.3	45763.7	45303	45121.2	44818.4	44512.5	43881	43797.7	43108.7	43069.2	42383.6	42050.9	41678.2	41413.4	40802.6
	459	38181.4	39429.8	40361.1	41551.4	42621.7	43103.3	43872.8	44398.9	45074.2	45323.2	45267.9	45733.5	45707.9	45862.3	45784.6	45301.1	45095.2	44996.3	44543.4	44364.6	44066.8	43766.1	43145.1	43063.2	42385.8	42347	41672.9	41345.8	40979.3	40718.9	40118.4
	460	37900.7	39139.9	40064.4	41246	42308.3	42786.4	43550.2	44072.5	44742.8	44990	44935.1	45397.2	45371.9	45525.1	45448	44968	44763.6	44665.5	44215.9	44038.4	43742.8	43444.3	42827.9	42746.6	42074.2	42035.6	41366.5	41041.8	40678	40419.5	39823.5
	[nm]	A03	X3
[nm]		470	471	472	473	474	475	476	477	478	479	480	481	482	483	484	485	486	487	488	489	490	491	492	493	494	495	496	497	498	499	500
	430	27246	28079.8	28762.3	29593.2	30373.8	30760.2	31329.9	31713.4	32170.4	32395	32318.8	32672.6	32666.2	32770.3	32749	32410.2	32290.9	32192.9	31906.7	31747	31538.9	31318.7	30856.3	30826.8	30375.6	30352	29852.8	29625.8	29320.7	29122.2	28725.8
	431	27347	28183.9	28868.9	29702.9	30486.4	30874.2	31446	31830.9	32289.7	32515.1	32438.6	32793.7	32787.2	32891.8	32870.4	32530.4	32410.6	32312.2	32025	31864.7	31655.8	31434.8	30970.6	30941.1	30488.2	30464.5	29963.5	29735.6	29429.4	29230.1	28832.3
	432	27630	28475.5	29167.6	30010.3	30801.9	31193.7	31771.4	32160.3	32623.8	32851.6	32774.3	33133.1	33126.5	33232.1	33210.5	32867	32745.9	32646.6	32356.4	32194.4	31983.4	31760	31291.1	31261.2	30803.7	30779.7	30273.6	30043.3	29733.9	29532.6	29130.6
	433	27986.3	28842.8	29543.8	30397.3	31199.2	31596	32181.2	32575.1	33044.6	33275.3	33197	33560.4	33553.8	33660.7	33638.9	33290.9	33168.3	33067.6	32773.7	32609.7	32395.9	32169.7	31694.7	31664.4	31201	31176.7	30664	30430.8	30117.4	29913.5	29506.3
	434	28429.1	29299.1	30011.2	30878.2	31692.7	32095.9	32690.3	33090.5	33567.4	33801.7	33722.2	34091.4	34084.6	34193.3	34171.1	33817.6	33693	33590.8	33292.2	33125.6	32908.4	32678.6	32196.1	32165.4	31694.6	31669.9	31149.1	30912.2	30593.9	30386.7	29973.1
	435	28682.8	29560.6	30279.1	31153.8	31975.6	32382.4	32982.1	33385.8	33867	34103.4	34023.2	34395.6	34388.8	34498.5	34476.1	34119.4	33993.8	33890.6	33589.3	33421.2	33202.2	32970.3	32483.5	32452.5	31977.5	31952.6	31427.2	31188.1	30866.9	30658	30240.7
	436	28909.6	29794.4	30518.5	31400.2	32228.5	32638.5	33242.9	33649.8	34134.8	34373.1	34292.2	34667.7	34660.8	34771.3	34748.7	34389.2	34262.6	34158.6	33855	33685.5	33464.7	33231	32740.4	32709.1	32230.4	32205.3	31675.7	31434.8	31111	30900.4	30479.8
	437	29334.4	30232.1	30966.9	31861.5	32702	33118	33731.3	34144.2	34636.3	34878.1	34796.1	35177	35170	35282.2	35259.2	34894.5	34766	34660.5	34352.4	34180.5	33956.4	33719.3	33221.4	33189.7	32703.9	32678.5	32141.1	31896.6	31568.1	31354.4	30927.6
	438	29749.7	30660.2	31405.4	32312.7	33165	33586.9	34208.9	34627.7	35126.7	35371.9	35288.7	35675.1	35668	35781.7	35758.5	35388.6	35258.2	35151.2	34838.8	34664.4	34437.2	34196.7	33691.8	33659.6	33167	33141.2	32596.2	32348.2	32015.1	31798.4	31365.5
	439	30598.5	31534.9	32301.3	33234.5	34111.2	34545.1	35184.8	35615.6	36128.9	36381.1	36295.5	36692.8	36685.6	36802.5	36778.6	36398.2	36264.1	36154	35832.7	35653.4	35419.7	35172.3	34653	34619.9	34113.2	34086.6	33526.1	33271.1	32928.5	32705.5	32260.4
	440	30741.9	31682.7	32452.7	33390.3	34271.1	34707	35349.8	35782.5	36298.2	36551.6	36465.6	36864.8	36857.5	36975	36951	36568.8	36434.1	36323.5	36000.6	35820.5	35585.7	35337.1	34815.4	34782.2	34273.1	34246.4	33683.2	33427	33082.8	32858.8	32411.6
	441	31181.6	32135.9	32916.9	33867.9	34761.3	35203.5	35855.4	36294.4	36817.4	37074.4	36987.2	37392.2	37384.7	37503.9	37479.6	37091.9	36955.2	36843.1	36515.6	36332.9	36094.7	35842.6	35313.4	35279.7	34763.3	34736.3	34165.1	33905.2	33556	33328.9	32875.2
	442	31585	32551.6	33342.8	34306.1	35211	35658.9	36319.3	36763.9	37293.8	37554.1	37465.8	37875.9	37868.4	37989.1	37964.5	37571.8	37433.4	37319.8	36988	36802.9	36561.7	36306.3	35770.3	35736.1	35213.1	35185.7	34607.1	34343.9	33990.2	33760.1	33300.5
	443	31836.9	32811.2	33608.6	34579.6	35491.7	35943.2	36608.9	37057	37591.1	37853.5	37764.5	38177.9	38170.3	38292	38267.1	37871.3	37731.8	37617.3	37282.9	37096.3	36853.2	36595.8	36055.5	36021	35493.8	35466.2	34883	34617.7	34261.1	34029.2	33566
	444	32030.5	33010.8	33813.1	34790	35707.6	36161.9	36831.6	37282.5	37819.8	38083.8	37994.2	38410.1	38402.5	38525	38499.9	38101.7	37961.3	37846.1	37509.7	37322	37077.4	36818.4	36274.8	36240.2	35709.8	35682	35095.2	34828.3	34469.6	34236.2	33770.2
	445	32455.4	33448.6	34261.5	35251.4	36181.2	36641.5	37320.1	37776.9	38321.4	38588.9	38498.1	38919.6	38911.9	39035.9	39010.6	38607	38464.8	38348.1	38007.2	37817	37569.1	37306.7	36755.9	36720.8	36183.4	36155.2	35560.7	35290.2	34926.7	34690.3	34218.1
	446	32824.5	33829	34651.2	35652.3	36592.8	37058.3	37744.5	38206.6	38757.2	39027.8	38936	39362.2	39354.4	39479.9	39454.3	39046.1	38902.3	38784.2	38439.5	38247.1	37996.4	37731.1	37174	37138.5	36594.9	36566.4	35965.1	35691.6	35324	35084.9	34607.3
	447	33262.6	34280.5	35113.7	36128.1	37081.1	37552.8	38248.2	38716.5	39274.4	39548.6	39455.6	39887.5	39879.6	40006.8	39980.8	39567.2	39421.5	39301.8	38952.5	38757.6	38503.5	38234.6	37670.1	37634.1	37083.3	37054.4	36445.1	36167.9	35795.4	35553.1	35069.1
	448	33433.1	34456.2	35293.7	36313.3	37271.2	37745.4	38444.4	38915	39475.8	39751.4	39657.9	40092.1	40084.1	40211.9	40185.8	39770.1	39623.6	39503.3	39152.2	38956.3	38700.9	38430.6	37863.2	37827.1	37273.4	37244.4	36631.9	36353.3	35978.9	35735.4	35248.9
	449	33736.6	34769.1	35614.1	36643	37609.6	38088	38793.4	39268.3	39834.2	40112.3	40017.9	40456	40448	40577	40550.6	40131.2	39983.3	39862	39507.7	39310	39052.3	38779.5	38207	38170.5	37611.8	37582.5	36964.5	36683.4	36305.6	36059.8	35569
	450	33516.5	34542.2	35381.7	36403.9	37364.2	37839.5	38540.2	39012.1	39574.3	39850.5	39756.8	40192	40184.1	40312.2	40286	39869.3	39722.4	39601.9	39249.9	39053.4	38797.4	38526.5	37957.6	37921.4	37366.4	37337.3	36723.3	36444	36068.7	35824.5	35336.9
	451	33494	34519.1	35358	36379.5	37339.1	37814.1	38514.4	38985.9	39547.8	39823.8	39730.2	40165.1	40157.2	40285.2	40259	39842.6	39695.8	39575.3	39223.6	39027.3	38771.5	38500.7	37932.2	37896	37341.4	37312.3	36698.7	36419.6	36044.5	35800.5	35313.2
	452	33460.6	34484.6	35322.7	36343.2	37301.8	37776.4	38475.9	38947	39508.3	39784.1	39690.5	40125	40117	40244.9	40218.8	39802.8	39656.2	39535.8	39184.4	38988.3	38732.7	38462.2	37894.3	37858.1	37304	37275	36662	36383.2	36008.5	35764.7	35277.9
	453	33392.5	34414.4	35250.9	36269.3	37226	37699.5	38397.7	38867.8	39427.9	39703.1	39609.8	40043.4	40035.5	40163.1	40137	39721.8	39575.5	39455.4	39104.7	38909	38653.9	38384	37817.3	37781.2	37228.2	37199.2	36587.5	36309.2	35935.3	35692	35206.2
	454	33116.7	34130.2	34959.7	35969.7	36918.5	37388.1	38080.5	38546.7	39102.2	39375.2	39282.6	39712.6	39704.8	39831.3	39805.5	39393.7	39248.6	39129.5	38781.7	38587.6	38334.7	38066.9	37504.9	37469.1	36920.7	36891.9	36285.3	36009.3	35638.4	35397.2	34915.4
	455	33106.7	34119.9	34949.2	35958.9	36907.4	37376.9	38069.1	38535.1	39090.5	39363.3	39270.8	39700.7	39692.8	39819.4	39793.5	39381.9	39236.8	39117.7	38770	38576	38323.1	38055.5	37493.6	37457.8	36909.6	36880.8	36274.4	35998.4	35627.7	35386.5	34904.8
	456	32479.9	33473.9	34287.5	35278	36208.6	36669.2	37348.3	37805.5	38350.4	38618.1	38527.2	38949	38941.3	39065.5	39040.1	38636.2	38493.9	38377.1	38036	37845.6	37597.6	37335	36783.7	36748.6	36210.7	36182.6	35587.6	35316.9	34953.2	34716.5	34244
	457	32266	33253.4	34061.6	35045.7	35970.1	36427.7	37102.3	37556.5	38097.8	38363.7	38273.5	38692.5	38684.8	38808.1	38782.9	38381.8	38240.4	38124.3	37785.4	37596.4	37349.9	37089.1	36541.4	36506.6	35972.2	35944.2	35353.2	35084.3	34722.9	34487.9	34018.4
	458	32166.8	33151.2	33956.9	34937.9	35859.5	36315.7	36988.2	37441	37980.6	38245.7	38155.8	38573.5	38565.9	38688.8	38663.7	38263.7	38122.8	38007.1	37669.3	37480.7	37235.1	36975	36429.1	36394.3	35861.6	35833.7	35244.4	34976.4	34616.2	34381.8	33913.8
	459	31601.8	32568.9	33360.5	34324.3	35229.7	35677.8	36338.5	36783.4	37313.5	37574	37485.6	37896	37888.5	38009.3	37984.6	37591.7	37453.2	37339.5	37007.6	36822.4	36581.1	36325.6	35789.2	35755.1	35231.7	35204.3	34625.4	34362	34008.2	33777.9	33318.2
	460	31351.1	32310.5	33095.8	34052	34950.2	35394.8	36050.3	36491.6	37017.5	37275.9	37188.2	37595.4	37587.9	37707.7	37683.2	37293.4	37156.1	37043.3	36714	36530.3	36290.9	36037.4	35505.3	35471.4	34952.2	34925	34350.7	34089.4	33738.4	33510	33053.8
	[nm]	A04	X4
[nm]		470	471	472	473	474	475	476	477	478	479	480	481	482	483	484	485	486	487	488	489	490	491	492	493	494	495	496	497	498	499	500
	430	29447.9	30301.2	31012	31993.3	32744.5	33180.3	33692.7	34093.4	34460.1	34751.3	34699.1	35037.1	34961.5	35021.6	34988.7	34625.2	34471.2	34349.8	34041.1	33887.7	33595.7	33424.5	32886.2	32857.4	32339.1	32220.1	31758.5	31499.8	31249.4	31072	30535.1
	431	29537.3	30393.2	31106.1	32090.5	32843.9	33281	33794.9	34196.9	34564.8	34856.8	34804.4	35143.5	35067.6	35127.9	35095	34730.3	34575.9	34454	34144.5	33990.6	33697.6	33526	32986	32957.1	32437.3	32317.9	31855	31595.4	31344.3	31166.3	30627.8
	432	29822	30686.1	31405.9	32399.8	33160.4	33601.8	34120.7	34526.5	34897.9	35192.7	35139.9	35482.2	35405.6	35466.5	35433.2	35065.1	34909.1	34786.1	34473.6	34318.2	34022.4	33849.1	33303.9	33274.8	32749.9	32629.4	32162	31899.9	31646.4	31466.7	30923
	433	30156.6	31030.4	31758.3	32763.3	33532.5	33978.8	34503.5	34913.9	35289.5	35587.6	35534.1	35880.3	35802.9	35864.5	35830.8	35458.5	35300.8	35176.4	34860.4	34703.2	34404.2	34228.9	33677.6	33648.1	33117.4	32995.5	32522.9	32257.9	32001.5	31819.8	31270
	434	30567.4	31453.1	32191	33209.6	33989.3	34441.7	34973.6	35389.6	35770.2	36072.4	36018.2	36369.1	36290.6	36353.1	36318.9	35941.6	35781.7	35655.6	35335.3	35176	34872.9	34695.2	34136.4	34106.5	33568.5	33445	32965.9	32697.3	32437.5	32253.3	31696
	435	30887.2	31782.1	32527.7	33557	34344.8	34801.9	35339.4	35759.7	36144.4	36449.7	36395	36749.6	36670.2	36733.3	36698.8	36317.5	36156	36028.6	35704.9	35543.9	35237.6	35058.1	34493.5	34463.3	33919.7	33794.9	33310.7	33039.3	32776.8	32590.6	32027.5
	436	31138.8	32041.1	32792.7	33830.4	34624.6	35085.5	35627.3	36051.1	36438.9	36746.7	36691.5	37049	36969	37032.6	36997.8	36613.4	36450.6	36322.1	35995.8	35833.5	35524.7	35343.8	34774.5	34744.1	34196	34070.2	33582.1	33308.5	33043.8	32856.1	32288.5
	437	31628.2	32544.6	33308	34362.1	35168.8	35636.9	36187.2	36617.6	37011.5	37324.2	37268.1	37631.2	37550	37614.6	37579.2	37188.8	37023.4	36893	36561.5	36396.7	36083	35899.2	35321	35290.1	34733.4	34605.6	34109.9	33832	33563.1	33372.5	32795.9
	438	31996.6	32923.7	33696	34762.3	35578.5	36052	36608.7	37044.2	37442.6	37759	37702.2	38069.6	37987.4	38052.7	38017	37622	37454.7	37322.7	36987.4	36820.6	36503.3	36317.4	35732.4	35701.2	35138	35008.7	34507.2	34226.1	33954.1	33761.2	33177.9
	439	32829.1	33780.3	34572.7	35666.8	36504.1	36990	37561.2	38008	38416.8	38741.3	38683.1	39060	38975.7	39042.8	39006.1	38600.8	38429.2	38293.7	37949.7	37778.6	37453	37262.3	36662.1	36630	36052.2	35919.6	35405	35116.5	34837.5	34639.6	34041.1
	440	33002.8	33959.1	34755.7	35855.6	36697.3	37185.8	37760	38209.2	38620.2	38946.4	38887.9	39266.8	39182	39249.4	39212.6	38805.1	38632.6	38496.5	38150.6	37978.6	37651.3	37459.5	36856.2	36823.9	36243.1	36109.7	35592.4	35302.4	35021.9	34823	34221.3
	441	33424.9	34393.3	35200.2	36314.1	37166.6	37661.3	38242.9	38697.8	39114	39444.4	39385.2	39768.9	39683	39751.3	39714	39301.4	39126.6	38988.7	38638.4	38464.2	38132.8	37938.5	37327.5	37294.8	36706.5	36571.5	36047.5	35753.8	35469.7	35268.3	34658.9
	442	33910.1	34892.7	35711.2	36841.3	37706.2	38208	38798.1	39259.6	39681.9	40017.1	39957	40346.3	40259.2	40328.4	40290.5	39871.9	39694.6	39554.7	39199.3	39022.6	38686.4	38489.3	37869.4	37836.2	37239.4	37102.4	36570.9	36272.9	35984.6	35780.3	35162.1
	443	34131	35120	35943.8	37081.3	37951.8	38456.9	39050.8	39515.3	39940.4	40277.8	40217.3	40609.1	40521.4	40591.1	40553	40131.7	39953.2	39812.4	39454.7	39276.9	38938.4	38740	38116.1	38082.7	37482	37344.1	36809.1	36509.2	36219.1	36013.4	35391.2
	444	34326.3	35320.9	36149.5	37293.5	38169	38677	39274.3	39741.4	40168.9	40508.3	40447.4	40841.5	40753.3	40823.4	40785.1	40361.3	40181.9	40040.3	39680.5	39501.6	39161.2	38961.7	38334.2	38300.6	37696.5	37557.8	37019.8	36718.1	36426.3	36219.5	35593.7
	445	34720.4	35726.4	36564.5	37721.6	38607.2	39121	39725.2	40197.7	40630.1	40973.3	40911.8	41310.4	41221.2	41292.1	41253.3	40824.7	40643.2	40499.9	40136	39955.1	39610.8	39409	38774.3	38740.3	38129.3	37989	37444.8	37139.7	36844.5	36635.3	36002.3
	446	35115.3	36132.8	36980.4	38150.6	39046.3	39566	40177	40654.9	41092.2	41439.3	41377.1	41780.2	41690	41761.7	41722.5	41289	41105.4	40960.5	40592.5	40409.5	40061.3	39857.2	39215.3	39180.9	38562.9	38421	37870.6	37562.1	37263.6	37051.9	36411.8
	447	35429.6	36456.2	37311.4	38492.1	39395.8	39920.1	40536.6	41018.8	41460	41810.3	41747.5	42154.2	42063.2	42135.6	42096	41658.6	41473.4	41327.2	40955.9	40771.3	40419.9	40214	39566.3	39531.7	38908.1	38765	38209.6	37898.3	37597.1	37383.6	36737.7
	448	35744.2	36779.9	37642.7	38833.9	39745.6	40274.6	40896.5	41383	41828.1	42181.5	42118.1	42528.5	42436.6	42509.6	42469.7	42028.5	41841.6	41694.1	41319.5	41133.2	40778.8	40571.1	39917.6	39882.6	39253.6	39109.1	38548.9	38234.8	37930.9	37715.5	37063.9
	449	36077.6	37123	37993.8	39196.1	40116.3	40650.3	41278	41769	42218.3	42575	42511	42925.2	42832.5	42906.2	42865.9	42420.5	42231.9	42083.1	41705	41517	41159.2	40949.5	40290	40254.7	39619.7	39474	38908.5	38591.5	38284.8	38067.3	37409.6
	450	35766.5	36802.8	37666.1	38858.1	39770.3	40299.7	40922	41408.8	41854.2	42207.7	42144.3	42555	42463.1	42536.1	42496.2	42054.6	41867.6	41720.1	41345.2	41158.9	40804.2	40596.3	39942.5	39907.5	39278	39133.5	38572.9	38258.6	37954.6	37739	37087
	451	35717.1	36752	37614.1	38804.4	39715.4	40244	40865.5	41351.6	41796.4	42149.5	42086.2	42496.2	42404.5	42477.4	42437.5	41996.6	41809.8	41662.5	41288.2	41102	40747.9	40540.3	39887.3	39852.4	39223.8	39079.5	38519.6	38205.8	37902.2	37686.9	37035.8
	452	35550.7	36580.8	37438.9	38623.6	39530.4	40056.5	40675.1	41158.9	41601.7	41953.1	41890.1	42298.2	42206.9	42279.5	42239.8	41800.9	41615.1	41468.4	41095.8	40910.6	40558	40351.4	39701.5	39666.7	39041.1	38897.4	38340.2	38027.8	37725.6	37511.3	36863.2
	453	35552.8	36582.9	37441.1	38625.9	39532.7	40058.9	40677.5	41161.4	41604.1	41955.6	41892.5	42300.7	42209.4	42282	42242.3	41803.4	41617.5	41470.8	41098.2	40913	40560.4	40353.8	39703.8	39669.1	39043.4	38899.7	38342.4	38030	37727.8	37513.5	36865.4
	454	35391.5	36416.9	37271.2	38450.7	39353.4	39877.1	40493	40974.6	41415.3	41765.2	41702.5	42108.8	42017.9	42090.2	42050.6	41613.7	41428.7	41282.7	40911.8	40727.3	40376.4	40170.7	39523.7	39489.1	38866.2	38723.2	38168.5	37857.5	37556.6	37343.3	36698.1
	455	35340.8	36364.8	37217.8	38395.6	39297	39820	40435	40915.9	41356	41705.4	41642.7	42048.5	41957.7	42029.9	41990.4	41554.1	41369.3	41223.6	40853.2	40669	40318.5	40113.2	39467.1	39432.5	38810.5	38667.7	38113.8	37803.3	37502.8	37289.8	36645.6
	456	34542.8	35543.7	36377.5	37528.6	38409.7	38920.9	39522	39992.1	40422.2	40763.7	40702.5	41099.1	41010.3	41080.9	41042.3	40615.9	40435.3	40292.8	39930.7	39750.7	39408.2	39207.4	38575.9	38542.2	37934.2	37794.7	37253.2	36949.7	36656	36447.9	35818.2
	457	34482.5	35481.6	36314	37463.1	38342.6	38852.9	39452.9	39922.2	40351.6	40692.5	40631.4	41027.3	40938.7	41009.1	40970.6	40544.9	40364.6	40222.4	39861	39681.3	39339.3	39139	38508.6	38474.9	37868	37728.7	37188.2	36885.2	36592	36384.2	35755.6
	458	34244.9	35237.2	36063.8	37205	38078.4	38585.2	39181.1	39647.2	40073.6	40412.2	40351.5	40744.6	40656.6	40726.6	40688.3	40265.6	40086.5	39945.3	39586.4	39407.9	39068.3	38869.3	38243.3	38209.8	37607.1	37468.7	36931.9	36631	36339.9	36133.5	35509.2
	459	33740.2	34717.9	35532.3	36656.7	37517.3	38016.6	38603.7	39062.9	39483.1	39816.6	39756.8	40144.2	40057.5	40126.4	40088.7	39672.2	39495.8	39356.6	39003	38827.2	38492.6	38296.5	37679.7	37646.7	37052.9	36916.6	36387.7	36091.2	35804.4	35601.1	34986
	460	33457.3	34426.8	35234.3	36349.3	37202.7	37697.8	38280	38735.3	39152	39482.7	39423.4	39807.5	39721.6	39789.9	39752.6	39339.5	39164.6	39026.6	38675.9	38501.6	38169.8	37975.4	37363.7	37331	36742.2	36607	36082.6	35788.6	35504.1	35302.5	34692.6
	[nm]	A05	X5
[nm]		470	471	472	473	474	475	476	477	478	479	480	481	482	483	484	485	486	487	488	489	490	491	492	493	494	495	496	497	498	499	500
	430	31507.3	32446.5	33109.8	34039	34801.3	35224.1	35686.9	36134.3	36490.3	36675.2	36551.7	36873.8	36736.9	36832.9	36718.6	36252.7	36033.7	35912.6	35458.9	35329.6	34981.1	34700.9	34184.1	34014.6	33512.8	33404.4	32802.9	32568.8	32213.2	32043.6	31520.4
	431	31594.4	32536.2	33201.3	34133.1	34897.5	35321.5	35785.5	36234.2	36591.1	36776.6	36652.7	36975.7	36838.4	36934.7	36820.1	36352.9	36133.3	36011.9	35556.9	35427.2	35077.8	34796.8	34278.6	34108.7	33605.4	33496.7	32893.6	32658.8	32302.2	32132.2	31607.5
	432	31955.2	32907.8	33580.6	34523	35296.1	35724.9	36194.3	36648.1	37009.1	37196.6	37071.4	37398	37259.2	37356.6	37240.7	36768.1	36546	36423.2	35963	35831.9	35478.5	35194.2	34670.2	34498.2	33989.2	33879.3	33269.3	33031.9	32671.2	32499.2	31968.5
	433	32388.1	33353.6	34035.5	34990.6	35774.2	36208.9	36684.6	37144.5	37510.4	37700.5	37573.6	37904.7	37763.9	37862.6	37745.1	37266.2	37041.1	36916.6	36450.2	36317.3	35959.1	35671	35139.8	34965.6	34449.7	34338.2	33720	33479.3	33113.7	32939.4	32401.6
	434	32902.4	33883.3	34575.9	35546.3	36342.3	36783.8	37267.1	37734.4	38106	38299.2	38170.2	38506.5	38363.6	38463.9	38344.5	37857.9	37629.3	37502.8	37029	36893.9	36530.1	36237.4	35697.8	35520.8	34996.7	34883.5	34255.4	34010.9	33639.6	33462.5	32916.1
	435	33295.1	34287.7	34988.6	35970.5	36776	37222.8	37711.9	38184.7	38560.8	38756.3	38625.8	38966.1	38821.4	38922.9	38802.1	38309.8	38078.4	37950.4	37470.9	37334.3	36966.1	36669.9	36123.9	35944.7	35414.4	35299.8	34664.2	34416.9	34041	33861.8	33309
	436	33516.5	34515.6	35221.2	36209.6	37020.5	37470.3	37962.6	38438.6	38817.2	39013.9	38882.6	39225.2	39079.5	39181.7	39060.1	38564.5	38331.5	38202.7	37720.1	37582.5	37211.8	36913.7	36364	36183.7	35649.8	35534.5	34894.7	34645.7	34267.4	34087	33530.4
	437	34056.5	35071.7	35788.7	36793.1	37617	38074.1	38574.3	39057.9	39442.7	39642.5	39509.1	39857.2	39709.2	39813	39689.5	39185.9	38949.1	38818.3	38327.8	38188	37811.4	37508.5	36950	36766.7	36224.3	36107.1	35456.9	35203.9	34819.5	34636.2	34070.7
	438	34494.8	35523.1	36249.3	37266.6	38101.2	38564.1	39070.7	39560.6	39950.3	40152.7	40017.6	40370.2	40220.3	40325.4	40200.3	39690.2	39450.4	39317.9	38821.1	38679.5	38298.1	37991.2	37425.5	37239.9	36690.5	36571.8	35913.3	35657	35267.6	35082	34509.2
	439	35440.3	36496.8	37242.9	38288.1	39145.5	39621.1	40141.7	40645	41045.3	41253.3	41114.4	41476.7	41322.7	41430.7	41302.2	40778.1	40531.8	40395.6	39885.2	39739.7	39347.8	39032.6	38451.3	38260.6	37696.2	37574.2	36897.6	36634.3	36234.3	36043.6	35455.1
	440	35593.2	36654.3	37403.6	38453.3	39314.4	39792.1	40314.9	40820.3	41222.4	41431.3	41291.8	41655.7	41501	41609.5	41480.4	40954	40706.6	40569.9	40057.3	39911.2	39517.6	39201	38617.2	38425.7	37858.8	37736.3	37056.9	36792.4	36390.6	36199.1	35608
	441	36135	37212.1	37972.9	39038.5	39912.8	40397.7	40928.4	41441.6	41849.8	42061.9	41920.3	42289.6	42132.6	42242.8	42111.7	41577.3	41326.2	41187.3	40666.9	40518.6	40119	39797.6	39205	39010.6	38435	38310.7	37620.8	37352.4	36944.5	36750	36150
	442	36690.2	37783.9	38556.3	39638.4	40526.1	41018.4	41557.3	42078.4	42492.8	42708.2	42564.4	42939.4	42780	42891.9	42758.8	42216.2	41961.2	41820.2	41291.8	41141.2	40735.5	40409.1	39807.4	39610	39025.6	38899.3	38198.9	37926.3	37512.2	37314.7	36705.4
	443	36919.4	38019.9	38797.2	39886	40779.2	41274.6	41816.9	42341.2	42758.3	42975	42830.3	43207.7	43047.2	43159.8	43025.9	42479.9	42223.3	42081.4	41549.7	41398.2	40989.9	40661.5	40056	39857.4	39269.3	39142.3	38437.5	38163.2	37746.5	37547.8	36934.7
	444	37162.9	38270.7	39053.1	40149	41048.2	41546.9	42092.7	42620.5	43040.3	43258.4	43112.8	43492.6	43331.1	43444.4	43309.6	42760.1	42501.8	42359	41823.8	41671.2	41260.3	40929.7	40320.2	40120.3	39528.3	39400.5	38691	38414.9	37995.4	37795.4	37178.3
	445	37548.5	38667.8	39458.3	40565.7	41474.1	41978	42529.5	43062.8	43486.9	43707.3	43560.1	43944	43780.8	43895.3	43759.1	43203.8	42942.8	42798.5	42257.8	42103.7	41688.4	41354.4	40738.6	40536.6	39938.5	39809.3	39092.5	38813.6	38389.7	38187.6	37564.1
	446	38007.7	39140.7	39940.9	41061.7	41981.3	42491.3	43049.6	43589.4	44018.7	44241.8	44092.8	44481.4	44316.2	44432.1	44294.2	43732.1	43468	43321.9	42774.6	42618.6	42198.2	41860.2	41236.8	41032.3	40426.9	40296.2	39570.6	39288.2	38859.2	38654.6	38023.5
	447	38413.4	39558.5	40367.2	41500	42429.4	42944.9	43509.1	44054.6	44488.5	44714	44563.5	44956.1	44789.2	44906.3	44767	44198.9	43931.9	43784.3	43231.1	43073.4	42648.6	42306.9	41677	41470.3	40858.4	40726.3	39992.9	39707.5	39274	39067.2	38429.3
	448	38646.6	39798.6	40612.2	41751.9	42687	43205.6	43773.2	44322.1	44758.6	44985.4	44834	45229	45061.1	45178.9	45038.7	44467.2	44198.6	44050.1	43493.5	43334.9	42907.5	42563.8	41930	41722	41106.5	40973.5	40235.7	39948.6	39512.4	39304.4	38662.6
	449	39105.2	40270.9	41094.1	42247.4	43193.5	43718.3	44292.6	44848	45289.8	45519.3	45366	45765.8	45595.8	45715	45573.2	44994.9	44723.1	44572.8	44009.7	43849.2	43416.7	43068.9	42427.5	42217.1	41594.3	41459.7	40713.2	40422.7	39981.3	39770.8	39121.4
	450	38709.6	39863.5	40678.5	41820.1	42756.6	43276.1	43844.6	44394.4	44831.6	45058.8	44907.1	45302.8	45134.6	45252.6	45112.2	44539.8	44270.7	44122	43564.5	43405.6	42977.5	42633.2	41998.4	41790.1	41173.5	41040.3	40301.4	40013.8	39576.8	39368.5	38725.7
	451	38688.5	39841.8	40656.3	41797.2	42733.3	43252.4	43820.7	44370.1	44807.2	45034.2	44882.6	45278.1	45110	45227.9	45087.6	44515.4	44246.5	44097.9	43540.7	43381.9	42954.1	42609.9	41975.4	41767.3	41151	41017.9	40279.4	39991.9	39555.2	39347	38704.6
	452	38637.6	39789.4	40602.8	41742.3	42677.1	43195.6	43763.1	44311.8	44748.3	44975.1	44823.6	45218.6	45050.7	45168.5	45028.3	44457	44188.4	44039.9	43483.5	43324.9	42897.6	42554	41920.3	41712.4	41097	40964	40226.4	39939.4	39503.3	39295.3	38653.7
	453	38492.1	39639.5	40449.9	41585.1	42516.3	43032.9	43598.2	44144.9	44579.7	44805.6	44654.8	45048.3	44881	44998.3	44858.7	44289.5	44021.9	43874	43319.7	43161.7	42736	42393.6	41762.4	41555.3	40942.2	40809.7	40074.9	39788.9	39354.4	39147.3	38508.1
	454	38271.4	39412.3	40218	41346.6	42272.6	42786.2	43348.3	43891.8	44324.1	44548.8	44398.8	44790	44623.7	44740.4	44601.5	44035.6	43769.6	43622.5	43071.3	42914.3	42491	42150.6	41522.9	41317	40707.4	40575.7	39845.1	39560.8	39128.8	38922.8	38287.3
	455	38156.8	39294.3	40097.6	41222.9	42146	42658.1	43218.5	43760.4	44191.4	44415.4	44265.9	44655.9	44490.1	44606.4	44468	43903.7	43638.5	43491.9	42942.4	42785.8	42363.8	42024.4	41398.6	41193.3	40585.6	40454.3	39725.9	39442.4	39011.7	38806.3	38172.7
	456	37276.7	38387.9	39172.6	40272	41173.9	41674.1	42221.6	42751	43172.1	43390.9	43244.8	43625.8	43463.8	43577.5	43442.2	42891	42631.9	42488.7	41951.8	41798.8	41386.6	41055	40443.7	40243.1	39649.4	39521.1	38809.5	38532.6	38111.8	37911.2	37292.2
	457	37026.7	38130.5	38910	40001.9	40897.7	41394.6	41938.5	42464.3	42882.6	43099.9	42954.8	43333.3	43172.4	43285.2	43150.9	42603.4	42346	42203.8	41670.5	41518.5	41109.1	40779.7	40172.5	39973.3	39383.5	39256.1	38549.2	38274.2	37856.2	37656.9	37042.1
	458	36798.1	37895.1	38669.8	39755	40645.3	41139.1	41679.6	42202.2	42617.9	42833.8	42689.6	43065.8	42905.9	43018.1	42884.6	42340.4	42084.6	41943.2	41413.3	41262.3	40855.3	40528	39924.5	39726.5	39140.4	39013.8	38311.3	38037.9	37622.5	37424.5	36813.4
	459	36141.3	37218.7	37979.5	39045.4	39919.8	40404.8	40935.6	41448.9	41857.2	42069.3	41927.6	42297.1	42140	42250.2	42119.1	41584.6	41333.4	41194.6	40674.1	40525.7	40126.1	39804.6	39211.9	39017.4	38441.8	38317.4	37627.5	37358.9	36951	36756.5	36156.3
	460	35691.6	36755.6	37506.9	38559.5	39423.1	39902	40426.2	40933.1	41336.3	41545.8	41405.9	41770.8	41615.7	41724.5	41595	41067.2	40819.1	40682	40168	40021.5	39626.8	39309.3	38723.9	38531.9	37963.4	37840.6	37159.2	36894.1	36491.2	36299.1	35706.4
	[nm]	A06	X6
[nm]		470	471	472	473	474	475	476	477	478	479	480	481	482	483	484	485	486	487	488	489	490	491	492	493	494	495	496	497	498	499	500
	430	30053.5	30931	31651.1	32588.6	33374	33710.9	34259.5	34672.1	35051	35316.4	35256.4	35536	35502.5	35548.9	35440.9	35127.5	34895.6	34914.7	34445.9	34342.5	34123.7	33843.8	33348.7	33294.6	32759.4	32684.3	32164.5	31917.5	31659.4	31350.9	30980.8
	431	30434.4	31323	32052.2	33001.7	33796.9	34138.1	34693.7	35111.6	35495.3	35764	35703.2	35986.3	35952.4	35999.4	35890.1	35572.7	35337.9	35357.3	34882.5	34777.8	34556.2	34272.8	33771.3	33716.6	33174.6	33098.5	32572.2	32322	32060.6	31748.2	31373.4
	432	30802.9	31702.3	32440.3	33401.3	34206.2	34551.5	35113.8	35536.7	35925.1	36197	36135.5	36422.1	36387.8	36435.3	36324.7	36003.5	35765.8	35785.4	35304.9	35198.9	34974.6	34687.8	34180.2	34124.9	33576.3	33499.3	32966.6	32713.4	32448.8	32132.7	31753.3
	433	31185.8	32096.4	32843.6	33816.5	34631.4	34981	35550.3	35978.5	36371.7	36647	36584.8	36874.9	36840.2	36888.3	36776.3	36451.1	36210.4	36230.3	35743.8	35636.5	35409.5	35119	34605.2	34549.1	33993.7	33915.8	33376.4	33120.1	32852.2	32532.1	32148.1
	434	31528.6	32449.2	33204.6	34188.2	35012.1	35365.5	35941	36373.9	36771.5	37049.8	36986.9	37280.2	37245.1	37293.7	37180.5	36851.7	36608.4	36628.5	36136.6	36028.2	35798.6	35505	34985.5	34928.8	34367.3	34288.5	33743.2	33484.1	33213.3	32889.7	32501.4
	435	31984.8	32918.7	33685.1	34682.9	35518.7	35877.3	36461.1	36900.3	37303.6	37585.9	37522.1	37819.6	37784	37833.4	37718.5	37385	37138.1	37158.5	36659.6	36549.5	36316.6	36018.8	35491.8	35434.3	34864.7	34784.7	34231.5	33968.6	33693.9	33365.6	32971.7
	436	32203.8	33144.1	33915.7	34920.3	35761.9	36122.9	36710.7	37152.9	37558.9	37843.2	37779	38078.5	38042.7	38092.4	37976.7	37640.9	37392.4	37412.9	36910.5	36799.7	36565.2	36265.3	35734.7	35676.8	35103.3	35022.8	34465.9	34201.2	33924.6	33594	33197.4
	437	32714	33669.3	34453.1	35473.6	36328.5	36695.2	37292.4	37741.6	38154	38442.9	38377.6	38681.9	38645.5	38696	38578.4	38237.3	37984.9	38005.7	37495.4	37382.8	37144.6	36840	36300.9	36242.2	35659.5	35577.7	35012	34743.1	34462.1	34126.3	33723.4
	438	33057.8	34023	34815.1	35846.4	36710.2	37080.8	37684.2	38138.1	38554.9	38846.8	38780.8	39088.3	39051.5	39102.5	38983.8	38639.1	38384	38405	37889.3	37775.6	37534.9	37227.1	36682.4	36623	36034.2	35951.6	35379.8	35108.1	34824.2	34484.9	34077.8
	439	33917.3	34907.7	35720.3	36778.4	37664.7	38044.9	38664	39129.8	39557.4	39856.8	39789.1	40104.7	40066.9	40119.2	39997.4	39643.7	39382	39403.6	38874.5	38757.8	38510.8	38195	37636.1	37575.2	36971.1	36886.3	36299.7	36021	35729.7	35381.5	34963.8
	440	34109.6	35105.6	35922.8	36986.9	37878.2	38260.6	38883.2	39351.6	39781.7	40082.8	40014.7	40332	40294	40346.7	40224.1	39868.5	39605.3	39627	39094.9	38977.5	38729.2	38411.5	37849.5	37788.2	37180.7	37095.5	36505.5	36225.2	35932.2	35582.1	35162.1
	441	34534.3	35542.6	36370.1	37447.4	38349.8	38737	39367.3	39841.6	40277	40581.8	40512.9	40834.2	40795.7	40849	40725	40364.8	40098.4	40120.3	39581.6	39462.8	39211.4	38889.8	38320.8	38258.7	37643.7	37557.3	36960.1	36676.2	36379.6	36025.1	35599.8
	442	35063.5	36087.3	36927.4	38021.3	38937.5	39330.6	39970.6	40452.1	40894.2	41203.7	41133.7	41459.9	41420.9	41475	41349	40983.4	40712.8	40735.1	40188.2	40067.5	39812.3	39485.7	38908	38845	38220.5	38132.8	37526.4	37238.2	36937.1	36577.2	36145.4
	443	35312.5	36343.6	37189.7	38291.3	39214	39609.9	40254.5	40739.4	41184.6	41496.3	41425.8	41754.4	41715	41769.5	41642.7	41274.4	41001.9	41024.4	40473.6	40352.1	40095	39766.1	39184.3	39120.8	38491.9	38403.6	37792.9	37502.7	37199.4	36836.9	36402.1
	444	35609.9	36649.7	37502.9	38613.8	39544.3	39943.5	40593.5	41082.5	41531.5	41845.8	41774.8	42106	42066.4	42121.3	41993.4	41622.1	41347.3	41370	40814.5	40692	40432.7	40101.1	39514.3	39450.3	38816.1	38727.1	38111.2	37818.6	37512.7	37147.2	36708.7
	445	35963.1	37013.2	37874.8	38996.8	39936.5	40339.7	40996.1	41489.9	41943.4	42260.9	42189.1	42523.6	42483.6	42539.1	42409.9	42034.9	41757.4	41780.3	41219.2	41095.5	40833.7	40498.8	39906.2	39841.6	39201.1	39111.2	38489.2	38193.6	37884.8	37515.6	37072.7
	446	36449.6	37513.9	38387.2	39524.3	40476.8	40885.4	41550.7	42051.2	42510.8	42832.6	42759.8	43098.9	43058.3	43114.6	42983.6	42603.5	42322.3	42345.5	41776.9	41651.5	41386.1	41046.7	40446.1	40380.6	39731.4	39640.3	39009.9	38710.3	38397.3	38023.1	37574.3
	447	36764.4	37837.9	38718.8	39865.7	40826.4	41238.5	41909.6	42414.5	42878	43202.6	43129.2	43471.2	43430.2	43487	43354.9	42971.5	42687.8	42711.2	42137.7	42011.3	41743.6	41401.2	40795.4	40729.4	40074.6	39982.7	39346.9	39044.7	38728.9	38351.6	37898.8
	448	37066.6	38148.9	39037	40193.3	41161.9	41577.4	42254	42763	43230.3	43557.6	43483.6	43828.4	43787.1	43844.3	43711.2	43324.7	43038.6	43062.2	42484	42356.5	42086.6	41741.4	41130.7	41064.1	40403.9	40311.3	39670.2	39365.6	39047.2	38666.7	38210.3
	449	37557.6	38654.3	39554.1	40725.8	41707.2	42128.2	42813.8	43329.5	43803	44134.6	44059.7	44409	44367.2	44425.2	44290.3	43898.6	43608.8	43632.7	43046.8	42917.6	42644.2	42294.4	41675.6	41608.1	40939.2	40845.3	40195.8	39887.1	39564.5	39179	38716.5
	450	37211.2	38297.7	39189.3	40350.1	41322.5	41739.6	42418.8	42929.8	43399	43727.5	43653.2	43999.4	43957.9	44015.4	43881.7	43493.7	43206.5	43230.2	42649.7	42521.7	42250.8	41904.3	41291.1	41224.3	40561.5	40468.5	39825	39519.1	39199.5	38817.6	38359.3
	451	37119.8	38203.6	39093	40251	41221	41637.1	42314.7	42824.4	43292.4	43620.1	43546	43891.3	43850	43907.3	43773.9	43386.8	43100.4	43124	42545	42417.3	42147	41801.3	41189.7	41123	40461.9	40369.1	39727.1	39422.1	39103.2	38722.2	38265.1
	452	37089.9	38172.9	39061.5	40218.6	41187.8	41603.6	42280.6	42789.9	43257.5	43585	43510.9	43856	43814.7	43871.9	43738.7	43351.9	43065.7	43089.3	42510.7	42383.1	42113.1	41767.7	41156.6	41089.9	40429.3	40336.6	39695.2	39390.3	39071.8	38691.1	38234.3
	453	37036.3	38117.7	39005.1	40160.5	41128.3	41543.5	42219.6	42728.1	43195.1	43522	43448.1	43792.7	43751.4	43808.6	43675.5	43289.3	43003.5	43027.1	42449.4	42321.9	42052.3	41707.4	41097.1	41030.6	40371	40278.4	39637.9	39333.5	39015.3	38635.2	38179.1
	454	36827.7	37903.1	38785.5	39934.3	40896.7	41309.5	41981.8	42487.5	42951.8	43276.9	43203.4	43546	43505	43561.8	43429.5	43045.5	42761.3	42784.8	42210.3	42083.6	41815.4	41472.5	40865.7	40799.5	40143.6	40051.5	39414.6	39111.9	38795.6	38417.6	37964.1
	455	36756.1	37829.4	38710	39856.7	40817.2	41229.2	41900.1	42404.8	42868.3	43192.8	43119.4	43461.3	43420.4	43477.1	43345.1	42961.8	42678.2	42701.6	42128.2	42001.7	41734.1	41391.8	40786.2	40720.1	40065.5	39973.6	39338	39035.9	38720.2	38342.9	37890.2
	456	35971.5	37021.9	37883.7	39005.9	39945.9	40349.1	41005.7	41499.7	41953.2	42270.8	42199	42533.6	42493.6	42549.1	42419.9	42044.7	41767.2	41790.1	41228.9	41105.2	40843.3	40508.3	39915.6	39850.9	39210.3	39120.4	38498.3	38202.6	37893.7	37524.4	37081.4
	457	35827.4	36873.5	37732	38849.6	39785.9	40187.5	40841.5	41333.4	41785.1	42101.4	42029.9	42363.2	42323.3	42378.6	42249.9	41876.3	41599.8	41622.7	41063.8	40940.5	40679.7	40346	39755.7	39691.3	39053.2	38963.7	38344	38049.6	37741.8	37374.1	36932.9
	458	35596	36635.4	37488.2	38598.7	39528.9	39927.9	40577.6	41066.4	41515.2	41829.5	41758.4	42089.6	42049.9	42104.9	41977	41605.8	41331.1	41353.8	40798.5	40676	40416.9	40085.4	39498.9	39434.9	38801	38712	38096.3	37803.8	37498	37132.7	36694.3
	459	35051.5	36075	36914.8	38008.3	38924.3	39317.2	39957	40438.3	40880.2	41189.7	41119.7	41445.8	41406.8	41460.9	41334.9	40969.4	40699	40721.3	40174.5	40053.9	39798.7	39472.3	38894.7	38831.7	38207.5	38119.9	37513.7	37225.6	36924.5	36564.7	36133.1
	460	34696.7	35709.8	36541.1	37623.5	38530.2	38919.2	39552.5	40028.9	40466.4	40772.7	40703.4	41026.2	40987.6	41041.1	40916.5	40554.7	40286.9	40309	39767.8	39648.4	39395.8	39072.7	38501	38438.6	37820.7	37734	37133.9	36848.7	36550.7	36194.6	35767.3
	[nm]	A07	X7
[nm]		470	471	472	473	474	475	476	477	478	479	480	481	482	483	484	485	486	487	488	489	490	491	492	493	494	495	496	497	498	499	500
	430	29932.4	30823.4	31518.9	32448.2	33225.8	33679.5	34179.4	34501.4	35061.6	35202.6	35138.7	35528.8	35451.5	35535.9	35554.4	35122.7	34973.7	34896.3	34586.6	34413.3	34170.2	33931.8	33367.2	33393.2	32905.2	32813.1	32348.1	32128.3	31787.3	31536.9	31096.2
	431	29995.1	30888	31584.9	32516.2	33295.3	33750	34251	34573.7	35135	35276.3	35212.3	35603.2	35525.7	35610.3	35628.8	35196.2	35046.9	34969.4	34659.1	34485.3	34241.8	34002.8	33437.1	33463.1	32974.1	32881.8	32415.8	32195.5	31853.9	31602.9	31161.3
	432	30311.1	31213.4	31917.6	32858.8	33646.2	34105.6	34611.9	34937.9	35505.2	35648	35583.3	35978.3	35900	35985.5	36004.2	35567.1	35416.1	35337.8	35024.2	34848.7	34602.5	34361.1	33789.4	33815.7	33321.5	33228.2	32757.4	32534.8	32189.5	31935.9	31489.6
	433	30688.5	31602	32315.1	33267.9	34065.1	34530.2	35042.8	35373	35947.2	36091.8	36026.3	36426.3	36347	36433.5	36452.5	36009.9	35857.1	35777.8	35460.3	35282.6	35033.4	34788.9	34210.1	34236.7	33736.4	33641.9	33165.2	32939.9	32590.3	32333.6	31881.7
	434	31194.1	32122.7	32847.5	33816	34626.3	35099.1	35620.2	35955.7	36539.5	36686.4	36619.9	37026.4	36945.8	37033.8	37053.1	36603.2	36447.9	36367.3	36044.6	35863.9	35610.6	35362.1	34773.7	34800.8	34292.2	34196.2	33711.6	33482.6	33127.2	32866.3	32406.9
	435	31650.3	32592.4	33327.8	34310.5	35132.7	35612.4	36141.1	36481.5	37073.8	37222.9	37155.3	37567.8	37486.1	37575.3	37594.9	37138.4	36980.8	36899.1	36571.6	36388.3	36131.3	35879.2	35282.2	35309.7	34793.7	34696.3	34204.6	33972.2	33611.6	33346.9	32880.8
	436	31849.4	32797.6	33537.5	34526.4	35353.8	35836.5	36368.5	36711.1	37307.1	37457.2	37389.2	37804.3	37722	37811.8	37831.5	37372.2	37213.6	37131.3	36801.8	36617.3	36358.7	36105	35504.2	35531.9	35012.6	34914.6	34419.9	34186	33823.2	33556.7	33087.8
	437	32260.6	33221	33970.5	34972.2	35810.2	36299.2	36838.1	37185.1	37788.8	37940.8	37871.9	38292.3	38209	38300	38319.9	37854.7	37694	37610.7	37276.9	37090.1	36828.1	36571.1	35962.6	35990.6	35464.7	35365.4	34864.3	34627.3	34259.9	33990	33514.9
	438	32716.7	33690.6	34450.8	35466.6	36316.5	36812.3	37358.8	37710.8	38323	38477.1	38407.3	38833.7	38749.2	38841.4	38861.6	38389.8	38226.9	38142.4	37803.9	37614.4	37348.7	37088.1	36471	36499.4	35966	35865.4	35357.1	35116.9	34744.2	34470.5	33988.7
	439	33618.8	34619.5	35400.6	36444.5	37317.8	37827.3	38388.9	38750.5	39379.6	39538	39466.3	39904.4	39817.6	39912.4	39933.1	39448.3	39280.9	39194.1	38846.2	38651.5	38378.5	38110.7	37476.6	37505.8	36957.7	36854.2	36332	36085.1	35702.1	35420.9	34925.9
	440	33811.6	34818.2	35603.7	36653.5	37531.9	38044.3	38609.1	38972.8	39605.6	39764.8	39692.7	40133.3	40046	40141.4	40162.2	39674.6	39506.3	39418.9	39069.1	38873.2	38598.7	38329.3	37691.6	37720.9	37169.7	37065.7	36540.4	36292.1	35907	35624.1	35126.2
	441	34272.1	35292.3	36088.6	37152.7	38042.9	38562.4	39134.9	39503.5	40144.9	40306.3	40233.2	40679.8	40591.3	40688	40709.1	40214.9	40044.2	39955.7	39601.1	39402.6	39124.3	38851.3	38204.9	38234.6	37675.9	37570.4	37038	36786.3	36395.9	36109.2	35604.6
	442	34868.9	35906.9	36717	37799.6	38705.4	39233.9	39816.4	40191.5	40844	41008.2	40933.8	41388.2	41298.2	41396.5	41418	40915.2	40741.6	40651.5	40290.7	40088.7	39805.6	39527.9	38870.2	38900.4	38331.9	38224.7	37683	37426.9	37029.7	36738	36224.6
	443	35022.6	36065.2	36878.9	37966.3	38876.1	39406.9	39991.9	40368.6	41024	41189	41114.3	41570.7	41480.3	41579	41600.6	41095.6	40921.2	40830.7	40468.3	40265.5	39981.1	39702.1	39041.5	39071.9	38500.9	38393.2	37849.1	37591.9	37193	36900	36384.3
	444	35284.3	36334.6	37154.4	38249.9	39166.5	39701.3	40290.7	40670.2	41330.5	41496.7	41421.4	41881.3	41790.2	41889.7	41911.4	41402.6	41226.9	41135.8	40770.7	40566.3	40279.8	39998.7	39333.2	39363.8	38788.6	38680	38131.9	37872.8	37470.8	37175.7	36656.1
	445	35700.8	36763.5	37593	38701.5	39628.9	40170	40766.3	41150.3	41818.4	41986.6	41910.4	42375.7	42283.5	42384.2	42406.2	41891.3	41713.6	41621.3	41252	41045.2	40755.3	40470.9	39797.5	39828.5	39246.5	39136.6	38582	38319.8	37913.2	37614.5	37088.8
	446	36188.8	37266.1	38106.9	39230.5	40170.6	40719.1	41323.6	41712.9	42390.1	42560.6	42483.3	42955	42861.5	42963.6	42985.9	42464	42283.8	42190.3	41815.9	41606.3	41312.5	41024.2	40341.6	40373	39783	39671.6	39109.5	38843.7	38431.5	38128.7	37595.9
	447	36547	37634.9	38484.1	39618.8	40568.2	41122.1	41732.6	42125.7	42809.7	42981.8	42903.8	43380.1	43285.7	43388.8	43411.3	42884.3	42702.3	42607.9	42229.8	42018.1	41721.3	41430.2	40740.8	40772.6	40176.7	40064.3	39496.5	39228.1	38811.8	38506.1	37967.9
	448	36905.1	38003.7	38861.1	40007	40965.7	41525.1	42141.5	42538.5	43229.1	43403	43324.2	43805.2	43709.8	43813.9	43836.7	43304.5	43120.7	43025.4	42643.5	42429.8	42130.1	41836.1	41140	41172.1	40570.4	40456.8	39883.5	39612.5	39192.1	38883.4	38340
	449	37264.3	38373.6	39239.4	40396.4	41364.4	41929.2	42551.7	42952.5	43649.9	43825.4	43745.9	44231.5	44135.3	44240.4	44263.4	43726	43540.4	43444.2	43058.6	42842.8	42540.2	42243.3	41540.5	41572.8	40965.3	40850.6	40271.7	39998.1	39573.6	39261.9	38713.1
	450	37018.7	38120.7	38980.8	40130.2	41091.8	41652.9	42271.2	42669.4	43362.2	43536.6	43457.6	43940	43844.4	43948.8	43971.6	43437.8	43253.5	43157.8	42774.8	42560.4	42259.8	41964.9	41266.7	41298.8	40695.3	40581.4	40006.3	39734.5	39312.8	39003.1	38458
	451	36943	38042.7	38901	40048.1	41007.7	41567.7	42184.8	42582.1	43273.5	43447.5	43368.7	43850.1	43754.7	43858.9	43881.7	43348.9	43165	43069.5	42687.3	42473.3	42173.4	41879.1	41182.3	41214.3	40612	40498.4	39924.5	39653.2	39232.3	38923.3	38379.3
	452	36950.5	38050.4	38908.9	40056.2	41016	41576.1	42193.3	42590.8	43282.3	43456.3	43377.4	43859	43763.6	43867.8	43890.6	43357.7	43173.7	43078.3	42696	42481.9	42181.9	41887.6	41190.6	41222.7	40620.3	40506.6	39932.6	39661.2	39240.3	38931.2	38387.1
	453	36883.2	37981.1	38838.1	39983.2	40941.4	41500.4	42116.5	42513.2	43203.4	43377.2	43298.5	43779.1	43683.9	43787.9	43810.7	43278.8	43095.1	42999.8	42618.2	42404.6	42105.1	41811.3	41115.6	41147.6	40546.3	40432.8	39859.9	39589	39168.8	38860.3	38317.2
	454	36646.4	37737.3	38588.7	39726.6	40678.5	41234	41846.1	42240.3	42926.1	43098.7	43020.5	43498.1	43403.5	43506.8	43529.4	43000.9	42818.5	42723.8	42344.6	42132.4	41834.8	41542.9	40851.7	40883.5	40286	40173.2	39604	39334.8	38917.4	38610.8	38071.2
	455	36552	37640.1	38489.3	39624.2	40573.7	41127.7	41738.3	42131.5	42815.5	42987.7	42909.7	43386	43291.6	43394.7	43417.3	42890.1	42708.1	42613.7	42235.5	42023.8	41727	41435.8	40746.4	40778.1	40182.2	40069.7	39501.9	39233.5	38817.1	38511.4	37973.1
	456	35893.3	36961.8	37795.7	38910.2	39842.6	40386.6	40986.1	41372.3	42043.9	42213	42136.4	42604.2	42511.5	42612.7	42634.9	42117.2	41938.5	41845.8	41474.4	41266.5	40975.1	40689.2	40012.1	40043.3	39458.1	39347.7	38790.1	38526.5	38117.6	37817.4	37288.8
	457	35683	36745.2	37574.3	38682.2	39609.1	40150	40746	41129.8	41797.6	41965.7	41889.5	42354.6	42262.4	42363	42385.1	41870.5	41692.8	41600.6	41231.4	41024.7	40735	40450.7	39777.7	39808.7	39226.9	39117.1	38562.8	38300.8	37894.3	37595.8	37070.3
	458	35511.3	36568.4	37393.4	38496	39418.5	39956.7	40549.9	40931.9	41596.4	41763.7	41687.9	42150.7	42059	42159.2	42181.1	41669	41492.1	41400.4	41033	40827.3	40539	40256.1	39586.3	39617.1	39038.1	38928.9	38377.2	38116.4	37711.9	37414.8	36891.9
	459	35008.9	36051.1	36864.5	37951.5	38860.9	39391.5	39976.3	40352.9	41008	41172.9	41098.2	41554.5	41464.1	41562.8	41584.4	41079.5	40905.2	40814.8	40452.6	40249.8	39965.5	39686.6	39026.3	39056.7	38485.9	38378.2	37834.4	37577.3	37178.5	36885.6	36370.1
	460	34601.7	35631.7	36435.6	37510	38408.8	38933.3	39511.2	39883.5	40531	40694	40620.1	41071.1	40981.7	41079.3	41100.6	40601.6	40429.3	40340	39982	39781.5	39500.6	39224.9	38572.3	38602.3	38038.2	37931.7	37394.2	37140.1	36745.9	36456.5	35947
	[nm]	A08	X8
[nm]		470	471	472	473	474	475	476	477	478	479	480	481	482	483	484	485	486	487	488	489	490	491	492	493	494	495	496	497	498	499	500
	430	30019.2	30898.4	31626.8	32543.9	33351.7	33750.9	34321.6	34728.1	35197	35443.4	35392	35751.2	35695	35807.5	35807.5	35377	35170.7	35140.1	34785.4	34635.4	34387.6	34187.3	33594.5	33563.7	33015.3	32987.3	32476.7	32266.6	31956.9	31779	31309.1
	431	29954.6	30831.9	31558.8	32473.9	33279.9	33678.3	34247.7	34653.4	35121.3	35367.1	35315.8	35674.3	35618.2	35730.5	35730.5	35300.8	35095	35064.5	34710.5	34560.9	34313.6	34113.7	33522.2	33491.5	32944.3	32916.3	32406.8	32197.2	31888.1	31710.6	31241.7
	432	30355.2	31244.3	31980.8	32908.2	33725	34128.7	34705.8	35116.8	35591	35840.1	35788.1	36151.4	36094.5	36208.3	36208.3	35772.9	35564.3	35533.4	35174.7	35023.1	34772.5	34569.9	33970.5	33939.4	33384.9	33356.5	32840.2	32627.7	32314.6	32134.7	31659.5
	433	30768.8	31669.9	32416.5	33356.5	34184.4	34593.6	35178.6	35595.2	36075.8	36328.4	36275.7	36643.9	36586.3	36701.6	36701.6	36260.3	36048.9	36017.5	35654	35500.2	35246.2	35040.9	34433.3	34401.8	33839.7	33810.9	33287.6	33072.3	32754.8	32572.5	32090.8
	434	31145.8	32058	32813.8	33765.3	34603.3	35017.5	35609.6	36031.4	36517.9	36773.5	36720.2	37092.9	37034.6	37151.3	37151.4	36704.6	36490.6	36458.9	36090.9	35935.2	35678.1	35470.3	34855.3	34823.4	34254.3	34225.3	33695.5	33477.5	33156.2	32971.6	32484.1
	435	31556.8	32481	33246.8	34210.8	35059.9	35479.6	36079.5	36506.8	36999.8	37258.8	37204.7	37582.3	37523.3	37641.6	37641.6	37188.9	36972.1	36940	36567.1	36409.4	36148.9	35938.3	35315.2	35282.9	34706.3	34676.9	34140.1	33919.3	33593.7	33406.7	32912.7
	436	31741.8	32671.4	33441.6	34411.3	35265.4	35687.5	36291	36720.8	37216.6	37477.1	37422.8	37802.6	37743.2	37862.2	37862.2	37406.9	37188.8	37156.5	36781.4	36622.8	36360.8	36149	35522.2	35489.7	34909.8	34880.1	34340.2	34118.1	33790.6	33602.5	33105.6
	437	32249.5	33194	33976.6	34961.8	35829.5	36258.4	36871.5	37308.2	37812	38076.6	38021.4	38407.3	38347	38467.8	38467.9	38005.3	37783.7	37750.9	37369.8	37208.6	36942.4	36727.2	36090.4	36057.4	35468.2	35438.1	34889.5	34663.8	34331.1	34140	33635.2
	438	32701.3	33659.1	34452.6	35451.6	36331.5	36766.4	37388.1	37830.9	38341.7	38610.1	38554.1	38945.4	38884.2	39006.8	39006.8	38537.8	38313.1	38279.8	37893.3	37730	37460	37241.8	36596.1	36562.5	35965.1	35934.6	35378.4	35149.5	34812.1	34618.3	34106.4
	439	33515.5	34497.1	35310.3	36334.2	37236	37681.8	38318.9	38772.7	39296.3	39571.4	39514	39915	39852.3	39977.9	39977.9	39497.2	39266.9	39232.8	38836.7	38669.3	38392.6	38169	37507.2	37472.8	36860.5	36829.2	36259.1	36024.6	35678.8	35480.2	34955.5
	440	33652.5	34638.1	35454.7	36482.7	37388.3	37835.8	38475.6	38931.2	39456.9	39733.1	39675.5	40078.2	40015.2	40141.3	40141.4	39658.7	39427.4	39393.2	38995.5	38827.4	38549.6	38325	37660.5	37626	37011.2	36979.8	36407.4	36171.8	35824.7	35625.2	35098.4
	441	34121.8	35121.2	35949.1	36991.5	37909.7	38363.5	39012.2	39474.2	40007.2	40287.3	40228.8	40637.1	40573.3	40701.2	40701.2	40211.8	39977.3	39942.6	39539.3	39368.9	39087.2	38859.5	38185.7	38150.7	37527.4	37495.5	36915.1	36676.3	36324.3	36122	35587.9
	442	34600.3	35613.6	36453.2	37510.2	38441.3	38901.4	39559.2	40027.7	40568.2	40852.2	40792.9	41206.9	41142.2	41271.9	41271.9	40775.6	40537.8	40502.6	40093.8	39920.9	39635.3	39404.4	38721.2	38685.7	38053.6	38021.2	37432.7	37190.6	36833.6	36628.5	36086.9
	443	34811.5	35831.1	36675.8	37739.3	38676	39138.9	39800.7	40272.1	40815.9	41101.6	41042	41458.5	41393.4	41523.9	41523.9	41024.6	40785.4	40749.9	40338.6	40164.6	39877.3	39645	38957.6	38921.9	38285.9	38253.4	37661.3	37417.7	37058.5	36852.2	36307.3
	444	35056.5	36083.3	36933.9	38004.8	38948.2	39414.4	40080.8	40555.5	41103.1	41390.8	41330.8	41750.3	41684.7	41816.1	41816.1	41313.3	41072.4	41036.7	40622.4	40447.3	40157.9	39924	39231.7	39195.8	38555.4	38522.6	37926.3	37681	37319.3	37111.5	36562.8
	445	35376.2	36412.3	37270.7	38351.4	39303.3	39773.8	40446.3	40925.3	41477.9	41768.3	41707.7	42131	42064.8	42197.4	42197.4	41690	41446.9	41410.9	40992.9	40816.1	40524.1	40288	39589.5	39553.2	38906.9	38873.9	38272.2	38024.6	37659.6	37450	36896.2
	446	35830	36879.4	37748.8	38843.4	39807.5	40284	40965.2	41450.4	42010	42304.1	42242.8	42671.5	42604.4	42738.8	42738.8	42224.8	41978.6	41942.2	41518.8	41339.8	41044	40804.9	40097.4	40060.7	39406.1	39372.6	38763.2	38512.4	38142.7	37930.4	37369.6
	447	36186.4	37246.2	38124.3	39229.8	40203.5	40684.7	41372.6	41862.6	42427.9	42724.9	42662.9	43095.9	43028.2	43163.8	43163.9	42644.8	42396.2	42359.3	41931.7	41750.9	41452.2	41210.7	40496.2	40459.1	39798	39764.2	39148.7	38895.4	38522.1	38307.6	37741.2
	448	36418.4	37485	38368.7	39481.3	40461.2	40945.6	41637.9	42131	42699.9	42998.8	42936.5	43372.3	43304.1	43440.6	43440.6	42918.2	42668	42630.9	42200.6	42018.6	41718	41475	40755.8	40718.5	40053.2	40019.2	39399.7	39144.8	38769.1	38553.3	37983.2
	449	36790.9	37868.5	38761.2	39885.2	40875.1	41364.4	42063.8	42562	43136.7	43438.7	43375.7	43815.9	43747	43885	43885	43357.3	43104.5	43067	42632.3	42448.4	42144.7	41899.2	41172.7	41135	40462.9	40428.5	39802.8	39545.3	39165.7	38947.6	38371.8
	450	36472.1	37540.3	38425.3	39539.5	40520.9	41005.9	41699.3	42193.2	42762.9	43062.2	42999.8	43436.2	43367.9	43504.7	43504.7	42981.5	42730.9	42693.8	42262.8	42080.6	41779.5	41536.1	40815.9	40778.6	40112.2	40078.2	39457.8	39202.6	38826.3	38610.1	38039.2
	451	36433.9	37500.9	38385	39498	40478.4	40962.9	41655.6	42148.9	42718	43017	42954.7	43390.6	43322.4	43459	43459	42936.4	42686.1	42649	42218.5	42036.4	41735.7	41492.6	40773.1	40735.8	40070.2	40036.1	39416.4	39161.4	38785.5	38569.6	37999.3
	452	36361	37426	38308.3	39419.1	40397.5	40881	41572.3	42064.6	42632.6	42931.1	42868.8	43303.9	43235.8	43372.1	43372.2	42850.6	42600.8	42563.7	42134.1	41952.4	41652.2	41409.6	40691.6	40654.3	39990	39956.1	39337.6	39083.1	38708	38492.5	37923.4
	453	36299.9	37363	38243.9	39352.8	40329.6	40812.3	41502.4	41993.9	42560.9	42858.9	42796.7	43231.1	43163.1	43299.2	43299.2	42778.6	42529.1	42492.2	42063.2	41881.9	41582.2	41340	40623.2	40586	39922.8	39888.9	39271.5	39017.4	38642.9	38427.8	37859.6
	454	36057.4	37113.4	37988.3	39089.9	40060.1	40539.6	41225.1	41713.4	42276.6	42572.5	42510.8	42942.3	42874.8	43009.9	43010	42492.8	42245	42208.3	41782.2	41602	41304.4	41063.8	40351.8	40314.8	39656.1	39622.4	39009.1	38756.8	38384.8	38171.1	37606.7
	455	35962.9	37016.2	37888.9	38987.5	39955.2	40433.5	41117.2	41604.1	42165.9	42461	42399.5	42829.8	42762.5	42897.3	42897.3	42381.5	42134.4	42097.7	41672.8	41493.1	41196.2	40956.3	40246.1	40209.3	39552.2	39518.6	38907	38655.3	38284.2	38071.1	37508.2
	456	35237.8	36269.9	37124.9	38201.4	39149.6	39618.2	40288.1	40765.2	41315.7	41604.9	41544.6	41966.2	41900.2	42032.3	42032.4	41526.9	41284.8	41248.9	40832.5	40656.5	40365.6	40130.4	39434.6	39398.5	38754.7	38721.8	38122.5	37875.8	37512.3	37303.5	36751.9
	457	35034.4	36060.4	36910.6	37980.8	38923.5	39389.5	40055.5	40529.9	41077.1	41364.7	41304.7	41723.9	41658.3	41789.7	41789.7	41287.2	41046.4	41010.8	40596.8	40421.7	40132.5	39898.8	39207	39171	38531	38498.3	37902.4	37657.2	37295.7	37088.1	36539.7
	458	34891.6	35913.5	36760.1	37826	38764.9	39228.9	39892.2	40364.7	40909.7	41196.1	41136.4	41553.9	41488.5	41619.3	41619.4	41118.9	40879.1	40843.6	40431.3	40257	39969	39736.1	39047.1	39011.4	38373.9	38341.3	37747.9	37503.7	37143.7	36936.9	36390.8
	459	34229.8	35232.3	36062.9	37108.6	38029.6	38484.8	39135.6	39599.1	40133.8	40414.7	40356.1	40765.7	40701.6	40829.9	40830	40339	40103.8	40068.9	39664.4	39493.4	39210.9	38982.5	38306.5	38271.4	37646.1	37614.1	37031.9	36792.3	36439.2	36236.3	35700.5
	460	33883.8	34876.2	35698.4	36733.5	37645.3	38095.9	38740	39198.9	39728.1	40006.2	39948.2	40353.7	40290.2	40417.3	40417.3	39931.3	39698.4	39663.9	39263.6	39094.3	38814.6	38588.5	37919.4	37884.6	37265.6	37233.9	36657.6	36420.5	36070.9	35870.1	35339.7
	[nm]	A09	X9
[nm]		470	471	472	473	474	475	476	477	478	479	480	481	482	483	484	485	486	487	488	489	490	491	492	493	494	495	496	497	498	499	500
	430	2949.25	3024.72	3077.07	3143.51	3210.94	3243.22	3286.94	3331.73	3356.62	3383.53	3354.22	3389.32	3381.98	3374.47	3373.95	3340.45	3327.13	3320.01	3280.84	3240.8	3233.75	3213.75	3163.61	3154.23	3114.13	3101.18	3044.98	3021.48	2988.93	2980.38	2938.91
	431	2956.97	3032.64	3085.13	3151.74	3219.35	3251.71	3295.55	3340.45	3365.41	3392.39	3363.01	3398.19	3390.84	3383.3	3382.79	3349.2	3335.84	3328.7	3289.43	3249.29	3242.22	3222.16	3171.9	3162.49	3122.29	3109.3	3052.96	3029.39	2996.75	2988.19	2946.6
	432	2999.71	3076.47	3129.71	3197.29	3265.88	3298.71	3343.18	3388.73	3414.05	3441.42	3411.61	3447.3	3439.84	3432.2	3431.68	3397.6	3384.05	3376.81	3336.97	3296.25	3289.07	3268.73	3217.74	3208.2	3167.41	3154.24	3097.08	3073.17	3040.06	3031.37	2989.19
	433	3066.86	3145.34	3199.77	3268.86	3338.98	3372.55	3418.01	3464.59	3490.47	3518.46	3487.98	3524.47	3516.85	3509.03	3508.49	3473.66	3459.8	3452.4	3411.67	3370.03	3362.7	3341.9	3289.76	3280.01	3238.31	3224.85	3166.4	3141.96	3108.11	3099.23	3056.1
	434	3134.04	3214.24	3269.87	3340.47	3412.13	3446.43	3492.89	3540.48	3566.94	3595.53	3564.39	3601.68	3593.89	3585.9	3585.35	3549.75	3535.59	3528.03	3486.41	3443.86	3436.36	3415.11	3361.83	3351.86	3309.25	3295.49	3235.77	3210.79	3176.2	3167.12	3123.05
	435	3160.01	3240.87	3296.96	3368.15	3440.4	3474.99	3521.83	3569.82	3596.49	3625.33	3593.92	3631.52	3623.66	3615.61	3615.06	3579.17	3564.89	3557.26	3515.29	3472.39	3464.84	3443.41	3389.69	3379.64	3336.67	3322.8	3262.58	3237.4	3202.52	3193.37	3148.93
	436	3200.14	3282.03	3338.83	3410.92	3484.09	3519.11	3566.56	3615.15	3642.16	3671.36	3639.56	3677.64	3669.68	3661.53	3660.97	3624.62	3610.16	3602.44	3559.93	3516.49	3508.84	3487.13	3432.73	3422.56	3379.05	3364.99	3304.01	3278.51	3243.19	3233.92	3188.92
	437	3268.95	3352.6	3410.63	3484.27	3559.01	3594.79	3643.25	3692.89	3720.48	3750.31	3717.82	3756.72	3748.59	3740.26	3739.69	3702.56	3687.79	3679.9	3636.49	3592.1	3584.29	3562.12	3506.55	3496.15	3451.71	3437.35	3375.06	3349.01	3312.93	3303.46	3257.49
	438	3331.76	3417.03	3476.16	3551.22	3627.4	3663.86	3713.25	3763.85	3791.97	3822.37	3789.26	3828.91	3820.62	3812.13	3811.55	3773.71	3758.65	3750.61	3706.36	3661.13	3653.16	3630.56	3573.93	3563.33	3518.03	3503.4	3439.91	3413.36	3376.59	3366.93	3320.08
	439	3426.55	3514.23	3575.05	3652.24	3730.59	3768.09	3818.89	3870.92	3899.85	3931.11	3897.06	3937.83	3929.31	3920.58	3919.98	3881.06	3865.58	3857.31	3811.8	3765.28	3757.09	3733.85	3675.6	3664.7	3618.11	3603.07	3537.77	3510.46	3472.64	3462.72	3414.53
	440	3446.59	3534.79	3595.97	3673.61	3752.42	3790.14	3841.23	3893.57	3922.66	3954.11	3919.86	3960.87	3952.3	3943.52	3942.92	3903.77	3888.2	3879.88	3834.1	3787.31	3779.07	3755.69	3697.1	3686.14	3639.28	3624.15	3558.47	3531	3492.96	3482.98	3434.51
	441	3515.43	3605.39	3667.78	3746.98	3827.36	3865.83	3917.95	3971.33	4001	4033.08	3998.14	4039.97	4031.23	4022.27	4021.66	3981.73	3965.85	3957.36	3910.67	3862.94	3854.54	3830.7	3770.94	3759.76	3711.96	3696.53	3629.53	3601.52	3562.72	3552.53	3503.1
	442	3586.52	3678.3	3741.96	3822.75	3904.76	3944.01	3997.18	4051.64	4081.92	4114.64	4079	4121.68	4112.76	4103.61	4102.99	4062.25	4046.05	4037.39	3989.76	3941.07	3932.49	3908.17	3847.2	3835.79	3787.03	3771.28	3702.93	3674.35	3634.77	3624.38	3573.94
	443	3628.6	3721.46	3785.87	3867.61	3950.58	3990.29	4044.08	4099.18	4129.81	4162.92	4126.86	4170.04	4161.02	4151.77	4151.14	4109.92	4093.53	4084.77	4036.57	3987.31	3978.64	3954.03	3892.34	3880.8	3831.47	3815.53	3746.39	3717.47	3677.42	3666.91	3615.88
	444	3669.06	3762.95	3828.07	3910.73	3994.62	4034.77	4089.17	4144.88	4175.85	4209.33	4172.87	4216.53	4207.4	4198.05	4197.41	4155.74	4139.16	4130.3	4081.57	4031.76	4022.99	3998.1	3935.73	3924.06	3874.18	3858.07	3788.15	3758.91	3718.41	3707.78	3656.19
	445	3731.9	3827.4	3893.64	3977.71	4063.04	4103.88	4159.21	4215.88	4247.38	4281.43	4244.34	4288.75	4279.47	4269.96	4269.31	4226.92	4210.06	4201.05	4151.49	4100.82	4091.9	4066.59	4003.15	3991.28	3940.54	3924.15	3853.04	3823.3	3782.11	3771.29	3718.81
	446	3791.16	3888.17	3955.46	4040.87	4127.55	4169.04	4225.25	4282.82	4314.82	4349.41	4311.74	4356.85	4347.42	4337.76	4337.1	4294.03	4276.91	4267.75	4217.4	4165.93	4156.87	4131.16	4066.71	4054.65	4003.11	3986.46	3914.22	3884	3842.16	3831.18	3777.86
	447	3845.41	3943.81	4012.07	4098.69	4186.62	4228.7	4285.71	4344.1	4376.56	4411.65	4373.44	4419.19	4409.63	4399.83	4399.16	4355.48	4338.11	4328.82	4277.75	4225.55	4216.35	4190.27	4124.9	4112.68	4060.39	4043.51	3970.23	3939.58	3897.14	3886	3831.92
	448	3872.01	3971.1	4039.82	4127.05	4215.58	4257.96	4315.36	4374.16	4406.84	4442.17	4403.69	4449.77	4440.14	4430.27	4429.6	4385.61	4368.12	4358.77	4307.35	4254.78	4245.52	4219.26	4153.44	4141.13	4088.48	4071.48	3997.7	3966.84	3924.1	3912.88	3858.43
	449	3965.93	4067.42	4137.81	4227.16	4317.83	4361.24	4420.03	4480.26	4513.73	4549.92	4510.51	4557.7	4547.84	4537.73	4537.04	4491.99	4474.07	4464.5	4411.83	4357.98	4348.5	4321.6	4254.19	4241.57	4187.65	4170.24	4094.66	4063.06	4019.28	4007.79	3952.02
	450	3919.78	4020.08	4089.66	4177.96	4267.58	4310.48	4368.6	4428.12	4461.21	4496.97	4458.02	4504.66	4494.91	4484.92	4484.24	4439.71	4422.01	4412.54	4360.48	4307.27	4297.9	4271.31	4204.68	4192.21	4138.92	4121.71	4047.01	4015.77	3972.51	3961.15	3906.03
	451	3932.8	4033.44	4103.24	4191.84	4281.76	4324.8	4383.11	4442.83	4476.02	4511.91	4472.83	4519.62	4509.84	4499.82	4499.13	4454.46	4436.69	4427.2	4374.97	4321.58	4312.17	4285.5	4218.64	4206.14	4152.67	4135.4	4060.45	4029.11	3985.7	3974.31	3919.01
	452	3944.62	4045.56	4115.58	4204.44	4294.63	4337.8	4396.28	4456.18	4489.48	4525.47	4486.27	4533.21	4523.4	4513.35	4512.66	4467.85	4450.03	4440.51	4388.12	4334.57	4325.14	4298.38	4231.33	4218.78	4165.15	4147.83	4072.66	4041.22	3997.69	3986.26	3930.79
	453	3950.42	4051.52	4121.63	4210.63	4300.95	4344.19	4402.75	4462.74	4496.09	4532.13	4492.87	4539.88	4530.06	4519.99	4519.3	4474.43	4456.58	4447.04	4394.58	4340.95	4331.5	4304.71	4237.55	4224.99	4171.28	4153.93	4078.65	4047.17	4003.57	3992.12	3936.57
	454	3911.05	4011.13	4080.55	4168.66	4258.08	4300.88	4358.86	4418.25	4451.27	4486.95	4448.09	4494.63	4484.9	4474.93	4474.25	4429.82	4412.15	4402.71	4350.77	4297.67	4288.32	4261.8	4195.31	4182.87	4129.7	4112.53	4038	4006.83	3963.66	3952.33	3897.33
	455	3915.06	4015.25	4084.74	4172.94	4262.45	4305.3	4363.34	4422.79	4455.84	4491.56	4452.66	4499.24	4489.51	4479.53	4478.85	4434.38	4416.69	4407.24	4355.24	4302.09	4292.73	4266.17	4199.62	4187.17	4133.94	4116.75	4042.14	4010.94	3967.73	3956.39	3901.33
	456	3815.99	3913.64	3981.37	4067.34	4154.59	4196.35	4252.92	4310.87	4343.08	4377.9	4339.98	4385.38	4375.89	4366.17	4365.5	4322.16	4304.92	4295.71	4245.03	4193.22	4184.1	4158.21	4093.35	4081.21	4029.33	4012.57	3939.85	3909.44	3867.32	3856.27	3802.61
	457	3805.6	3902.99	3970.53	4056.27	4143.28	4184.93	4241.35	4299.14	4331.26	4365.98	4328.17	4373.45	4363.98	4354.28	4353.62	4310.39	4293.2	4284.01	4233.47	4181.81	4172.71	4146.9	4082.2	4070.1	4018.36	4001.65	3929.13	3898.8	3856.8	3845.77	3792.26
	458	3795.03	3892.14	3959.5	4045	4131.77	4173.3	4229.56	4287.19	4319.23	4353.85	4316.14	4361.3	4351.86	4342.19	4341.53	4298.42	4281.27	4272.11	4221.71	4170.19	4161.11	4135.38	4070.86	4058.79	4007.19	3990.53	3918.21	3887.97	3846.08	3835.09	3781.72
	459	3686.47	3780.81	3846.24	3929.29	4013.57	4053.92	4108.57	4164.55	4195.67	4229.31	4192.67	4236.54	4227.37	4217.98	4217.33	4175.46	4158.8	4149.9	4100.95	4050.9	4042.08	4017.08	3954.41	3942.69	3892.57	3876.38	3806.13	3776.75	3736.06	3725.38	3673.54
	460	3656.79	3750.37	3815.28	3897.66	3981.27	4021.29	4075.5	4131.03	4161.9	4195.26	4158.92	4202.44	4193.34	4184.02	4183.39	4141.85	4125.33	4116.5	4067.93	4018.29	4009.55	3984.74	3922.58	3910.95	3861.23	3845.18	3775.49	3746.35	3705.99	3695.39	3643.97
	[nm]	A10	X10
[nm]		470	471	472	473	474	475	476	477	478	479	480	481	482	483	484	485	486	487	488	489	490	491	492	493	494	495	496	497	498	499	500
	430	32088.1	32996.5	33698.5	34742.3	35541.8	35964.8	36533.9	36910.2	37387.8	37523.5	37479.1	37831.4	37734.9	37842.2	37817.2	37407.2	37270.9	37119.8	36734.7	36598.6	36335.8	36176.1	35508.1	35483.6	34916	34912.4	34330.1	34060	33805.5	33522.7	33079.8
	431	32706.2	33632	34347.6	35411.5	36226.4	36657.5	37237.6	37621.2	38107.9	38246.2	38201	38560	38461.7	38571.1	38545.5	38127.7	37988.8	37834.8	37442.2	37303.5	37035.7	36872.9	36192	36167	35588.5	35584.8	34991.3	34716	34456.6	34168.3	33717
	432	33133.5	34071.5	34796.4	35874.1	36699.7	37136.4	37724.1	38112.7	38605.8	38745.9	38700.1	39063.9	38964.2	39075	39049.2	38625.9	38485.1	38329.2	37931.4	37790.9	37519.6	37354.6	36664.9	36639.6	36053.5	36049.7	35448.5	35169.6	34906.8	34614.8	34157.5
	433	33510.5	34459.1	35192.2	36282.3	37117.3	37558.9	38153.3	38546.3	39045	39186.7	39140.4	39508.3	39407.5	39519.6	39493.4	39065.3	38923	38765.2	38363	38220.9	37946.4	37779.6	37082	37056.4	36463.6	36459.9	35851.8	35569.7	35303.9	35008.6	34546.1
	434	33912.2	34872.1	35614.1	36717.2	37562.2	38009.2	38610.6	39008.4	39513	39656.5	39609.6	39981.9	39879.9	39993.3	39966.8	39533.6	39389.6	39229.9	38822.8	38679	38401.3	38232.5	37526.5	37500.6	36900.7	36896.9	36281.6	35996.1	35727.1	35428.2	34960.2
	435	34351.7	35324.1	36075.7	37193.1	38049	38501.8	39111.1	39513.9	40025.1	40170.4	40122.9	40500	40396.8	40511.6	40484.8	40045.9	39900.1	39738.3	39326	39180.3	38899	38728	38012.9	37986.6	37379	37375.1	36751.8	36462.6	36190.1	35887.4	35413.3
	436	34526.2	35503.5	36258.9	37382	38242.3	38697.3	39309.7	39714.6	40228.4	40374.4	40326.7	40705.8	40602	40717.4	40690.5	40249.3	40102.7	39940.2	39525.7	39379.3	39096.6	38924.7	38206	38179.6	37568.8	37565	36938.5	36647.8	36374	36069.7	35593.2
	437	34998.9	35989.6	36755.3	37893.8	38765.9	39227.1	39847.9	40258.4	40779.2	40927.2	40878.8	41263.1	41157.9	41274.9	41247.6	40800.4	40651.8	40487	40066.9	39918.5	39631.9	39457.6	38729.1	38702.3	38083.2	38079.3	37444.2	37149.6	36872	36563.5	36080.5
	438	35412.2	36414.7	37189.5	38341.4	39223.7	39690.5	40318.6	40733.9	41260.9	41410.6	41361.7	41750.4	41644	41762.4	41734.8	41282.3	41131.9	40965.2	40540.1	40390	40100	39923.7	39186.5	39159.4	38533	38529	37886.5	37588.4	37307.5	36995.4	36506.7
	439	36334.8	37363.3	38158.3	39340.2	40245.6	40724.5	41368.9	41795	42335.8	42489.4	42439.2	42838.1	42728.9	42850.3	42822	42357.8	42203.5	42032.4	41596.2	41442.2	41144.6	40963.7	40207.3	40179.6	39536.8	39532.8	38873.4	38567.6	38279.4	37959.2	37457.7
	440	36478.6	37511.2	38309.3	39495.9	40404.8	40885.6	41532.6	41960.4	42503.3	42657.6	42607.1	43007.6	42898	43019.9	42991.5	42525.4	42370.5	42198.7	41760.9	41606.2	41307.5	41125.9	40366.5	40338.6	39693.3	39689.2	39027.3	38720.2	38430.9	38109.4	37606
	441	36973.2	38019.8	38828.7	40031.4	40952.7	41440	42095.8	42529.4	43079.6	43236	43184.8	43590.8	43479.6	43603.2	43574.4	43102	42945	42770.9	42327.1	42170.3	41867.5	41683.5	40913.8	40885.5	40231.5	40227.3	39556.5	39245.2	38951.9	38626.1	38115.8
	442	37436.3	38496	39315	40532.8	41465.6	41959	42623	43062.1	43619.2	43777.5	43725.7	44136.7	44024.2	44149.4	44120.1	43641.8	43482.9	43306.6	42857.2	42698.5	42391.9	42205.6	41426.2	41397.6	40735.4	40731.2	40051.9	39736.8	39439.8	39109.9	38593.2
	443	37682.7	38749.4	39573.8	40799.6	41738.5	42235.2	42903.6	43345.5	43906.3	44065.7	44013.6	44427.3	44314	44440	44410.6	43929.1	43769.1	43591.7	43139.3	42979.6	42671	42483.4	41698.9	41670.1	41003.5	40999.3	40315.5	39998.3	39699.4	39367.3	38847.3
	444	37836.1	38907.1	39734.9	40965.7	41908.4	42407.1	43078.2	43521.9	44085	44245	44192.7	44608.1	44494.3	44620.9	44591.3	44107.9	43947.2	43769.1	43314.9	43154.5	42844.7	42656.3	41868.7	41839.7	41170.4	41166.2	40479.6	40161.2	39861	39527.6	39005.4
	445	38201.1	39282.5	40118.2	41360.9	42312.7	42816.2	43493.8	43941.8	44510.3	44671.9	44619	45038.4	44923.6	45051.3	45021.5	44533.4	44371.2	44191.4	43732.8	43570.8	43258	43067.8	42272.6	42243.4	41567.6	41563.3	40870.1	40548.6	40245.6	39908.9	39381.7
	446	38721.4	39817.5	40664.6	41924.2	42889	43399.4	44086.2	44540.3	45116.5	45280.3	45226.7	45651.8	45535.4	45664.9	45634.7	45140	44975.5	44793.2	44328.4	44164.2	43847.1	43654.4	42848.3	42818.7	42133.7	42129.4	41426.8	41100.8	40793.7	40452.4	39918.1
	447	39026.1	40130.8	40984.7	42254.1	43226.5	43740.9	44433.1	44890.8	45471.6	45636.6	45582.7	46011.1	45893.8	46024.3	45993.8	45495.2	45329.5	45145.7	44677.3	44511.8	44192.2	43997.9	43185.5	43155.7	42465.3	42460.9	41752.8	41424.3	41114.7	40770.8	40232.2
	448	39326.9	40440.2	41300.6	42579.9	43559.8	44078.1	44775.6	45236.9	45822.1	45988.4	45934.1	46365.8	46247.6	46379.1	46348.4	45845.9	45678.9	45493.8	45021.7	44855	44532.9	44337.1	43518.4	43488.4	42792.7	42788.3	42074.7	41743.6	41431.7	41085.1	40542.4
	449	39749.9	40875.1	41744.7	43037.7	44028.2	44552.1	45257.1	45723.3	46314.9	46483	46428	46864.4	46744.9	46877.8	46846.8	46338.9	46170.1	45983	45505.8	45337.3	45011.8	44813.9	43986.4	43956	43252.9	43248.4	42527.1	42192.5	41877.2	41526.9	40978.3
	450	39389.6	40504.6	41366.4	42647.7	43629.1	44148.3	44846.9	45308.9	45895.1	46061.7	46007.2	46439.6	46321.2	46452.9	46422.2	45918.9	45751.7	45566.2	45093.4	44926.4	44603.8	44407.7	43587.7	43557.6	42860.8	42856.4	42141.7	41810.1	41497.6	41150.5	40606.9
	451	39287.5	40399.6	41259.1	42537.1	43516	44033.9	44730.7	45191.4	45776.1	45942.2	45887.9	46319.2	46201.1	46332.5	46301.8	45799.9	45633.1	45448.1	44976.5	44809.9	44488.2	44292.6	43474.7	43444.7	42749.7	42745.3	42032.4	41701.7	41390.1	41043.8	40501.6
	452	39168.9	40277.7	41134.6	42408.7	43384.7	43901	44595.7	45055.1	45638	45803.6	45749.5	46179.5	46061.7	46192.7	46162.1	45661.7	45495.4	45310.9	44840.8	44674.7	44353.9	44158.9	43343.5	43313.6	42620.7	42616.3	41905.6	41575.9	41265.2	40920	40379.4
	453	39106.5	40213.6	41069.2	42341.2	43315.7	43831.1	44524.7	44983.3	45565.3	45730.7	45676.6	46106	45988.4	46119.2	46088.6	45589	45422.9	45238.8	44769.4	44603.6	44283.3	44088.6	43274.5	43244.6	42552.9	42548.5	41838.9	41509.7	41199.5	40854.8	40315.1
	454	38847.9	39947.6	40797.6	42061.2	43029.2	43541.2	44230.2	44685.9	45264	45428.3	45374.6	45801	45684.3	45814.2	45783.8	45287.5	45122.5	44939.6	44473.3	44308.6	43990.4	43797.1	42988.3	42958.6	42271.5	42267.1	41562.2	41235.2	40927	40584.7	40048.5
	455	38730.3	39826.7	40674	41933.8	42898.9	43409.4	44096.3	44550.5	45126.9	45290.7	45237.2	45662.3	45545.9	45675.4	45645.2	45150.4	44985.9	44803.5	44338.6	44174.4	43857.2	43664.4	42858.2	42828.6	42143.5	42139.1	41436.3	41110.3	40803.1	40461.8	39927.3
	456	37903.6	38976.6	39805.9	41038.8	41983.3	42482.9	43155.1	43599.7	44163.7	44324	44271.6	44687.8	44573.8	44700.5	44671	44186.7	44025.7	43847.3	43392.3	43231.6	42921.2	42732.5	41943.4	41914.4	41244	41239.7	40551.9	40232.9	39932.2	39598.2	39075.1
	457	37712.1	38779.7	39604.8	40831.5	41771.2	42268.2	42937.1	43379.4	43940.6	44100.1	44047.9	44462	44348.6	44474.7	44445.3	43963.4	43803.3	43625.7	43173	43013.1	42704.3	42516.6	41731.5	41702.7	41035.6	41031.3	40347	40029.6	39730.4	39398.1	38877.6
	458	37493.7	38555.1	39375.4	40595	41529.2	42023.4	42688.4	43128.1	43686.1	43844.7	43792.8	44204.5	44091.7	44217.1	44187.9	43708.8	43549.6	43373.1	42923	42764	42457	42270.3	41489.8	41461.1	40797.9	40793.7	40113.4	39797.8	39500.3	39169.9	38652.5
	459	36815.4	37857.6	38663.1	39860.6	40778	41263.2	41916.2	42347.9	42895.8	43051.5	43000.6	43404.8	43294.1	43417.2	43388.5	42918.1	42761.8	42588.4	42146.5	41990.4	41688.9	41505.6	40739.3	40711.1	40059.9	40055.7	39387.7	39077.8	38785.8	38461.3	37953.2
	460	36459.3	37491.4	38289	39475	40383.5	40864	41510.7	41938.3	42480.8	42635	42584.6	42984.9	42875.3	42997.2	42968.7	42502.9	42348.1	42176.4	41738.8	41584.2	41285.6	41104.1	40345.1	40317.2	39672.3	39668.2	39006.7	38699.8	38410.5	38089.2	37586.1
	[nm]	A11	X11
[nm]		470	471	472	473	474	475	476	477	478	479	480	481	482	483	484	485	486	487	488	489	490	491	492	493	494	495	496	497	498	499	500
	430	34889	35908.4	36767.5	37880.3	38897.4	39295.6	39972.9	40493.6	41020.3	41284.9	41208.4	41668.4	41611.1	41701.8	41706.9	41260.3	41023	40906.9	40486.3	40337.1	40051.7	39802.9	39097.7	39059.9	38483.4	38453.5	37811.9	37526.1	37221.6	36958	36432.8
	431	34863.1	35881.7	36740.2	37852.1	38868.5	39266.4	39943.2	40463.5	40989.8	41254.3	41177.8	41637.4	41580.2	41670.8	41675.9	41229.6	40992.5	40876.5	40456.2	40307.1	40021.9	39773.3	39068.7	39030.9	38454.8	38424.9	37783.8	37498.2	37193.9	36930.5	36405.7
	432	35391.5	36425.6	37297.1	38425.9	39457.7	39861.6	40548.7	41076.9	41611.1	41879.6	41802	42268.6	42210.5	42302.5	42307.6	41854.6	41613.8	41496.1	41069.4	40918.1	40628.6	40376.2	39660.9	39622.5	39037.7	39007.4	38356.6	38066.6	37757.7	37490.4	36957.6
	433	35690.7	36733.5	37612.4	38750.7	39791.2	40198.5	40891.4	41424.1	41962.8	42233.6	42155.3	42625.9	42567.3	42660	42665.2	42208.4	41965.6	41846.9	41416.6	41264	40972	40717.5	39996.1	39957.4	39367.7	39337.1	38680.8	38388.4	38076.8	37807.2	37270
	434	36246	37305	38197.6	39353.6	40410.3	40823.9	41527.6	42068.6	42615.7	42890.7	42811.2	43289	43229.5	43323.7	43329	42865.1	42618.5	42497.9	42060.9	41906	41609.5	41351	40618.4	40579.1	39980.2	39949.1	39282.6	38985.6	38669.2	38395.5	37849.8
	435	36803.3	37878.7	38784.9	39958.8	41031.7	41451.7	42166.2	42715.5	43271	43550.2	43469.5	43954.7	43894.3	43990	43995.3	43524.2	43273.9	43151.5	42707.7	42550.4	42249.3	41986.8	41243	41203.1	40595	40563.4	39886.6	39585.1	39263.9	38985.9	38431.9
	436	36921.2	38000	38909.1	40086.7	41163.1	41584.4	42301.2	42852.3	43409.6	43689.7	43608.7	44095.5	44034.8	44130.8	44136.2	43663.6	43412.4	43289.6	42844.5	42686.6	42384.6	42121.3	41375.1	41335	40725	40693.3	40014.4	39711.9	39389.6	39110.7	38554.9
	437	37544.7	38641.7	39566.2	40763.7	41858.2	42286.7	43015.6	43576	44142.7	44427.5	44345.2	44840.2	44778.5	44876.1	44881.6	44401	44145.6	44020.7	43568	43407.5	43100.4	42832.6	42073.8	42033.1	41412.7	41380.6	40690.1	40382.6	40054.8	39771.2	39206
	438	37969.9	39079.3	40014.3	41225.3	42332.3	42765.6	43502.7	44069.4	44642.6	44930.6	44847.3	45347.9	45285.6	45384.3	45389.8	44903.8	44645.5	44519.2	44061.4	43899.1	43588.5	43317.7	42550.3	42509.1	41881.7	41849.2	41150.9	40839.9	40508.4	40221.6	39650
	439	38988.2	40127.4	41087.5	42331	43467.6	43912.6	44669.5	45251.4	45839.9	46135.7	46050.2	46564.2	46500.2	46601.5	46607.2	46108.1	45842.9	45713.2	45243.2	45076.5	44757.5	44479.5	43691.5	43649.2	43005	42971.6	42254.6	41935.2	41594.9	41300.4	40713.4
	440	39084.4	40226.4	41188.8	42435.4	43574.8	44020.9	44779.7	45363	45953	46249.5	46163.8	46679	46614.9	46716.5	46722.2	46221.9	45956	45826	45354.8	45187.7	44868	44589.2	43799.3	43756.9	43111.1	43077.6	42358.8	42038.6	41697.5	41402.2	40813.9
	441	39618.1	40775.7	41751.2	43014.8	44169.8	44622	45391.1	45982.4	46580.4	46881	46794.1	47316.4	47251.4	47354.3	47360.1	46853	46583.5	46451.7	45974	45804.7	45480.6	45198	44397.3	44354.4	43699.7	43665.7	42937.2	42612.6	42266.8	41967.5	41371.2
	442	40142.1	41315	42303.4	43583.7	44754	45212.1	45991.4	46590.6	47196.5	47501	47413	47942.2	47876.3	47980.6	47986.5	47472.7	47199.6	47066.1	46582.1	46410.5	46082.1	45795.8	44984.5	44941	44277.7	44243.3	43505.1	43176.2	42825.8	42522.6	41918.3
	443	40390.9	41571.1	42565.6	43853.9	45031.4	45492.4	46276.5	46879.3	47489	47795.5	47706.8	48239.4	48173.1	48278	48283.9	47766.9	47492.1	47357.8	46870.8	46698.1	46367.7	46079.6	45263.3	45219.5	44552.1	44517.5	43774.7	43443.9	43091.3	42786.2	42178.1
	444	40681	41869.7	42871.4	44168.9	45354.9	45819.2	46608.9	47216.1	47830.2	48138.8	48049.5	48585.9	48519.1	48624.8	48630.8	48110.1	47833.3	47698	47207.5	47033.6	46700.8	46410.7	45588.5	45544.4	44872.2	44837.3	44089.2	43755.9	43400.8	43093.5	42481.1
	445	41007.2	42205.4	43215.1	44523	45718.5	46186.5	46982.6	47594.7	48213.6	48524.7	48434.8	48975.4	48908.1	49014.7	49020.7	48495.8	48216.8	48080.4	47586	47410.7	47075.2	46782.8	45954	45909.5	45231.9	45196.8	44442.7	44106.8	43748.8	43439	42821.7
	446	41554.3	42768.4	43791.7	45117	46328.5	46802.7	47609.4	48229.6	48856.9	49172.1	49081	49628.8	49560.6	49668.6	49674.7	49142.8	48860.1	48721.9	48220.8	48043.2	47703.3	47406.9	46567.1	46522	45835.4	45799.7	45035.6	44695.2	44332.4	44018.6	43393
	447	41914.5	43139.2	44171.3	45508.1	46730.1	47208.4	48022.1	48647.7	49280.4	49598.4	49506.4	50059	49990.2	50099.2	50105.3	49568.8	49283.6	49144.2	48638.9	48459.7	48116.8	47817.8	46970.7	46925.3	46232.7	46196.8	45426	45082.6	44716.7	44400.1	43769.2
	448	42190.2	43422.9	44461.8	45807.5	47037.4	47518.9	48338	48967.7	49604.5	49924.6	49832.1	50388.3	50319.1	50428.7	50434.9	49894.8	49607.8	49467.5	48958.8	48778.4	48433.3	48132.4	47279.7	47234	46536.8	46500.6	45724.8	45379.2	45010.9	44692.2	44057.1
	449	42683	43930.1	44981.2	46342.5	47586.9	48074	48902.6	49539.7	50183.9	50507.8	50414.1	50976.9	50906.8	51017.7	51023.9	50477.6	50187.2	50045.3	49530.6	49348.2	48999	48694.6	47831.9	47785.7	47080.4	47043.8	46258.9	45909.2	45536.6	45214.2	44571.7
	450	42301.7	43537.7	44579.3	45928.5	47161.7	47644.5	48465.7	49097.1	49735.6	50056.5	49963.7	50521.5	50452	50562	50568.1	50026.7	49738.9	49598.2	49088.2	48907.3	48561.3	48259.6	47404.6	47358.8	46659.8	46623.5	45845.6	45499.1	45129.8	44810.3	44173.5
	451	42223.7	43457.5	44497.2	45843.9	47074.8	47556.7	48376.4	49006.6	49644	49964.3	49871.7	50428.4	50359.1	50468.8	50475	49934.5	49647.3	49506.8	48997.7	48817.2	48471.8	48170.7	47317.3	47271.5	46573.8	46537.6	45761.1	45415.3	45046.7	44727.7	44092.1
	452	42167.8	43399.8	44438.2	45783.1	47012.4	47493.7	48312.3	48941.7	49578.2	49898.1	49805.6	50361.5	50292.3	50401.9	50408	49868.3	49581.4	49441.2	48932.7	48752.5	48407.5	48106.8	47254.5	47208.8	46512	46475.9	45700.5	45355	44986.9	44668.4	44033.6
	453	42088.8	43318.5	44354.9	45697.3	46924.3	47404.7	48221.8	48850	49485.3	49804.6	49712.2	50267.2	50198.1	50307.5	50313.6	49774.9	49488.5	49348.5	48841.1	48661.1	48316.8	48016.6	47166	47120.4	46424.9	46388.8	45614.8	45270.1	44902.6	44584.7	43951.1
	454	41735.3	42954.8	43982.5	45313.6	46530.3	47006.6	47816.9	48439.8	49069.8	49386.4	49294.8	49845.1	49776.6	49885	49891.1	49356.9	49073	48934.2	48431	48252.5	47911.1	47613.5	46770	46724.7	46035.1	45999.3	45231.8	44889.9	44525.6	44210.4	43582.1
	455	41619.6	42835.7	43860.5	45188	46401.3	46876.3	47684.3	48305.5	48933.7	49249.4	49158.1	49706.9	49638.5	49746.7	49752.8	49220.1	48936.9	48798.5	48296.7	48118.8	47778.3	47481.4	46640.3	46595.2	45907.4	45871.8	45106.4	44765.5	44402.2	44087.8	43461.3
	456	40849.4	42042.9	43048.8	44351.7	45542.5	46008.7	46801.8	47411.5	48028.1	48338	48248.4	48786.9	48719.9	48826	48832	48309.1	48031.2	47895.3	47402.8	47228.2	46894	46602.7	45777.1	45732.8	45057.8	45022.8	44271.6	43937	43580.4	43271.8	42656.9
	457	40696.1	41885.2	42887.3	44185.3	45371.7	45836.2	46626.2	47233.6	47847.9	48156.7	48067.4	48603.9	48537.1	48642.9	48648.8	48127.9	47851.1	47715.7	47225	47051.1	46718.1	46427.9	45605.4	45561.3	44888.8	44853.9	44105.6	43772.2	43416.9	43109.5	42496.9
	458	40541.2	41725.8	42724	44017.1	45199	45661.7	46448.7	47053.8	47665.7	47973.3	47884.4	48418.9	48352.3	48457.7	48463.6	47944.7	47668.9	47534	47045.2	46871.9	46540.3	46251.1	45431.8	45387.8	44717.9	44683.2	43937.6	43605.5	43251.6	42945.4	42335.1
	459	39806.1	40969.2	41949.4	43219	44379.5	44833.8	45606.5	46200.7	46801.5	47103.5	47016.2	47541	47475.6	47579.1	47584.9	47075.4	46804.6	46672.2	46192.2	46022.1	45696.4	45412.5	44608	44564.9	43907.1	43873	43141	42814.9	42467.4	42166.7	41567.5
	460	39492	40645.9	41618.3	42877.9	44029.2	44479.9	45246.6	45836	46432.1	46731.7	46645.1	47165.8	47100.9	47203.6	47209.3	46703.8	46435.2	46303.8	45827.7	45658.8	45335.8	45054.1	44256	44213.1	43560.6	43526.7	42800.5	42477	42132.2	41833.9	41239.4
	[nm]	A12	X12
[nm]		470	471	472	473	474	475	476	477	478	479	480	481	482	483	484	485	486	487	488	489	490	491	492	493	494	495	496	497	498	499	500
	430	33620.5	34688.5	35498.1	36629.4	37525.6	38001.2	38585.1	39087.5	39641.1	39989.3	39836.8	40263.5	40251.6	40384.4	40332.4	39867.9	39705.1	39628.9	39245.5	39018.6	38763.2	38511.8	37914.8	37887.1	37346.4	37219.2	36603.6	36406	36092	35859.5	35333.3
	431	33647.3	34716.2	35526.4	36658.6	37555.5	38031.5	38615.9	39118.7	39672.7	40021.2	39868.5	40295.6	40283.7	40416.6	40364.5	39899.7	39736.7	39660.4	39276.8	39049.7	38794.1	38542.5	37945	37917.3	37376.2	37248.9	36632.8	36435	36120.8	35888.1	35361.5
	432	33953.1	35031.7	35849.3	36991.7	37896.8	38377.1	38966.8	39474.2	40033.2	40384.9	40230.8	40661.7	40649.8	40783.9	40731.3	40262.2	40097.8	40020.8	39633.7	39404.5	39146.7	38892.7	38289.8	38261.9	37715.9	37587.4	36965.7	36766.1	36449	36214.2	35682.8
	433	34363.6	35455.3	36282.8	37439	38355	38841.2	39438	39951.5	40517.3	40873.2	40717.3	41153.4	41141.3	41277.1	41223.9	40749.1	40582.7	40504.8	40113	39881	39620	39363	38752.8	38724.5	38171.9	38041.9	37412.7	37210.7	36889.8	36652.1	36114.3
	434	34778.7	35883.5	36720.9	37891.2	38818.3	39310.3	39914.3	40434	41006.6	41366.9	41209	41650.5	41638.2	41775.6	41721.7	41241.2	41072.8	40994	40597.4	40362.6	40098.5	39838.4	39220.8	39192.2	38632.9	38501.3	37864.5	37660.1	37335.3	37094.8	36550.5
	435	35268.6	36389	37238.2	38424.9	39365.1	39864	40476.5	41003.6	41584.2	41949.6	41789.5	42237.2	42224.7	42364.1	42309.4	41822.2	41651.4	41571.4	41169.3	40931.2	40663.4	40399.6	39773.3	39744.3	39177.1	39043.7	38397.9	38190.6	37861.2	37617.3	37065.4
	436	35414.5	36539.5	37392.3	38583.9	39527.9	40028.9	40644	41173.2	41756.3	42123.1	41962.4	42411.9	42399.4	42539.3	42484.5	41995.2	41823.7	41743.4	41339.6	41100.5	40831.6	40566.8	39937.9	39908.7	39339.2	39205.2	38556.8	38348.6	38017.9	37772.9	37218.7
	437	35987.3	37130.5	37997	39207.9	40167.2	40676.3	41301.4	41839.1	42431.6	42804.4	42641.1	43097.9	43085.2	43227.3	43171.6	42674.4	42500.1	42418.6	42008.2	41765.3	41492	41222.9	40583.8	40554.2	39975.5	39839.3	39180.4	38968.8	38632.8	38383.9	37820.7
	438	36425	37582.1	38459.2	39684.9	40655.9	41171.1	41803.8	42348.1	42947.8	43325.1	43159.8	43622.1	43609.3	43753.2	43696.8	43193.5	43017.1	42934.6	42519.2	42273.3	41996.7	41724.3	41077.5	41047.5	40461.8	40323.9	39657	39442.9	39102.7	38850.8	38280.7
	439	37381.1	38568.6	39468.7	40726.5	41723	42251.8	42901	43459.6	44075	44462.3	44292.6	44767.1	44753.9	44901.6	44843.7	44327.2	44146.2	44061.5	43635.2	43382.9	43099	42819.5	42155.7	42124.9	41523.8	41382.3	40697.9	40478.1	40129.1	39870.5	39285.5
	440	37561	38754.2	39658.6	40922.5	41923.7	42455.1	43107.5	43668.7	44287.1	44676.2	44505.8	44982.5	44969.3	45117.7	45059.5	44540.6	44358.7	44273.5	43845.2	43591.7	43306.4	43025.5	42358.5	42327.6	41723.6	41581.4	40893.7	40672.9	40322.2	40062.4	39474.5
	441	37938.1	39143.3	40056.8	41333.3	42344.6	42881.3	43540.2	44107.2	44731.8	45124.8	44952.6	45434.1	45420.7	45570.6	45511.9	44987.7	44804	44718	44285.4	44029.3	43741.2	43457.5	42783.8	42752.6	42142.5	41998.9	41304.3	41081.2	40727	40464.6	39870.8
	442	38479.3	39701.7	40628.3	41923	42948.8	43493.1	44161.4	44736.5	45370	45768.6	45594	46082.3	46068.8	46220.8	46161.2	45629.6	45443.2	45356	44917.3	44657.5	44365.3	44077.5	43394.2	43362.5	42743.7	42598.1	41893.6	41667.4	41308.1	41041.9	40439.7
	443	38795.4	40027.8	40962	42267.4	43301.6	43850.4	44524.2	45103.9	45742.6	46144.5	45968.4	46460.8	46447.2	46600.4	46540.4	46004.4	45816.5	45728.5	45286.2	45024.3	44729.7	44439.6	43750.6	43718.7	43094.8	42948	42237.7	42009.6	41647.3	41379	40771.9
	444	38993.5	40232.2	41171.2	42483.2	43522.7	44074.3	44751.5	45334.2	45976.2	46380.1	46203.2	46698.1	46684.4	46838.4	46778	46239.3	46050.5	45962.1	45517.4	45254.2	44958.1	44666.5	43974	43941.9	43314.9	43167.3	42453.3	42224.1	41860	41590.3	40980.1
	445	39354	40604.2	41551.8	42876	43925.1	44481.8	45165.3	45753.4	46401.3	46808.9	46630.3	47129.8	47116	47271.4	47210.5	46666.8	46476.2	46387	45938.3	45672.6	45373.7	45079.4	44380.6	44348.2	43715.4	43566.4	42845.8	42614.5	42247	41974.8	41358.9
	446	39922.4	41190.7	42152	43495.3	44559.5	45124.3	45817.6	46414.2	47071.5	47485.1	47303.9	47810.6	47796.5	47954.2	47892.4	47340.8	47147.5	47057	46601.8	46332.3	46029.1	45730.6	45021.6	44988.8	44346.8	44195.7	43464.7	43230	42857.2	42581.1	41956.3
	447	40113.5	41387.8	42353.8	43703.5	44772.8	45340.3	46036.9	46636.4	47296.8	47712.3	47530.3	48039.4	48025.3	48183.8	48121.6	47567.4	47373.2	47282.2	46824.9	46554.1	46249.4	45949.5	45237.1	45204.1	44559	44407.2	43672.8	43437	43062.4	42784.9	42157.1
	448	40416.5	41700.4	42673.7	44033.6	45111	45682.7	46384.7	46988.6	47654	48072.7	47889.3	48402.3	48388	48547.7	48485.1	47926.7	47731	47639.4	47178.5	46905.7	46598.8	46296.5	45578.8	45545.5	44895.6	44742.6	44002.6	43765.1	43387.6	43108.1	42475.6
	449	40899.6	42198.9	43183.7	44559.9	45650.2	46228.8	46939.1	47550.3	48223.7	48647.3	48461.7	48980.8	48966.4	49128	49064.7	48499.6	48301.5	48208.8	47742.5	47466.4	47155.8	46849.9	46123.6	46089.9	45432.2	45277.4	44528.6	44288.2	43906.3	43623.4	42983.3
	450	40478.9	41764.8	42739.6	44101.6	45180.6	45753.3	46456.3	47061.2	47727.6	48147	47963.3	48477	48462.8	48622.7	48560	48000.7	47804.7	47712.9	47251.4	46978.1	46670.7	46368	45649.2	45615.9	44964.9	44811.7	44070.6	43832.6	43454.6	43174.7	42541.2
	451	40473.5	41759.3	42733.9	44095.7	45174.6	45747.2	46450.1	47054.9	47721.3	48140.5	47956.9	48470.6	48456.3	48616.2	48553.5	47994.3	47798.3	47706.6	47245.1	46971.9	46664.5	46361.8	45643.1	45609.8	44958.9	44805.7	44064.7	43826.8	43448.8	43168.9	42535.5
	452	40419.8	41703.8	42677.1	44037.1	45114.6	45686.4	46388.4	46992.4	47657.9	48076.6	47893.1	48406.2	48391.9	48551.6	48489	47930.6	47734.8	47643.2	47182.3	46909.5	46602.5	46300.2	45582.5	45549.2	44899.2	44746.2	44006.2	43768.6	43391.1	43111.5	42479
	453	40181.8	41458.2	42425.8	43777.8	44849	45417.4	46115.3	46715.7	47377.3	47793.5	47611.2	48121.2	48107	48265.7	48203.5	47648.4	47453.8	47362.7	46904.5	46633.3	46328.1	46027.6	45314.1	45281	44634.8	44482.8	43747.1	43510.9	43135.6	42857.7	42228.9
	454	40023	41294.4	42258.1	43604.8	44671.7	45237.9	45933	46531.1	47190	47604.6	47423	47931	47916.8	48074.9	48013	47460	47266.2	47175.5	46719.1	46449	46145	45845.7	45135	45102	44458.4	44306.9	43574.1	43338.9	42965.1	42688.3	42062
	455	39905.1	41172.8	42133.7	43476.4	44540.2	45104.7	45797.8	46394.1	47051.1	47464.4	47283.4	47789.8	47775.8	47933.4	47871.6	47320.3	47127.1	47036.6	46581.6	46312.2	46009.2	45710.7	45002.1	44969.2	44327.5	44176.5	43445.9	43211.3	42838.6	42562.6	41938.1
	456	39061.3	40302.2	41242.8	42557.1	43598.4	44150.9	44829.4	45413.1	46056.2	46460.8	46283.5	46779.3	46765.5	46919.9	46859.4	46319.7	46130.5	46042	45596.6	45332.9	45036.3	44744.2	44050.5	44018.4	43390.2	43242.4	42527.2	42297.6	41932.8	41662.6	41051.3
	457	38873	40107.9	41043.9	42351.9	43388.2	43938.1	44613.2	45194.1	45834.1	46236.8	46060.4	46553.8	46540.1	46693.6	46633.4	46096.4	45908.1	45820	45376.8	45114.3	44819.1	44528.4	43838.1	43806.1	43181	43033.9	42322.1	42093.6	41730.6	41461.8	40853.4
	458	38735.8	39966.4	40899.1	42202.5	43235.1	43783.1	44455.8	45034.7	45672.4	46073.7	45897.9	46389.5	46375.9	46528.9	46468.9	45933.7	45746.2	45658.3	45216.7	44955.2	44661	44371.3	43683.5	43651.6	43028.7	42882.1	42172.8	41945.1	41583.4	41315.5	40709.3
	459	38103.4	39313.9	40231.4	41513.5	42529.2	43068.2	43730	44299.4	44926.7	45321.5	45148.5	45632.2	45618.7	45769.2	45710.2	45183.8	44999.3	44912.9	44478.4	44221.2	43931.9	43646.9	42970.3	42938.9	42326.2	42182	41484.3	41260.3	40904.5	40641	40044.6
	460	37736.4	38935.2	39843.9	41113.7	42119.6	42653.4	43308.8	43872.8	44494	44885	44713.7	45192.7	45179.4	45328.4	45270	44748.6	44565.9	44480.3	44050.1	43795.3	43508.8	43226.5	42556.4	42525.3	41918.5	41775.7	41084.8	40862.9	40510.5	40249.5	39659
	[nm]	B01	X13
[nm]		470	471	472	473	474	475	476	477	478	479	480	481	482	483	484	485	486	487	488	489	490	491	492	493	494	495	496	497	498	499	500
	430	35352.1	36506	37337.3	38472.3	39508.5	40045.1	40681.3	41178.3	41694.2	41944.1	41871.5	42329.7	42258.4	42375.7	42312.2	41882.7	41697.6	41638.2	41153.3	40969.5	40648.8	40453.1	39854.7	39792	39166.4	39059.8	38388	38200.6	37898	37635.3	37101.9
	431	35452.6	36609.7	37443.5	38581.7	39620.8	40158.9	40797	41295.4	41812.7	42063.3	41990.5	42450	42378.5	42496.2	42432.5	42001.8	41816.2	41756.5	41270.3	41086	40764.3	40568.1	39968	39905.1	39277.7	39170.8	38497.2	38309.2	38005.7	37742.3	37207.4
	432	35779.5	36947.3	37788.7	38937.4	39986.1	40529.2	41173.1	41676.1	42198.2	42451.2	42377.7	42841.4	42769.2	42888	42823.7	42389	42201.7	42141.5	41650.8	41464.8	41140.2	40942.1	40336.5	40273	39639.9	39532	38852.1	38662.4	38356.1	38090.2	37550.4
	433	36214.8	37396.8	38248.5	39411.2	40472.7	41022.3	41674.1	42183.2	42711.7	42967.7	42893.3	43362.6	43289.6	43409.8	43344.8	42904.8	42715.2	42654.3	42157.6	41969.3	41640.7	41440.3	40827.3	40763	40122.2	40013	39324.8	39132.8	38822.8	38553.7	38007.3
	434	36739.8	37939	38802.9	39982.5	41059.4	41617	42278.2	42794.7	43330.8	43590.6	43515.1	43991.2	43917.2	44039.1	43973.1	43526.8	43334.4	43272.6	42768.8	42577.7	42244.4	42041	41419.1	41353.9	40703.8	40593	39894.9	39700.1	39385.6	39112.6	38558.3
	435	37251.4	38467.3	39343.3	40539.3	41631.1	42196.5	42867	43390.6	43934.2	44197.6	44121.1	44603.8	44528.7	44652.4	44585.5	44132.9	43937.9	43875.2	43364.3	43170.6	42832.6	42626.4	41995.9	41929.8	41270.6	41158.3	40450.4	40252.9	39934	39657.2	39095.2
	436	37537.3	38762.4	39645.2	40850.3	41950.6	42520.3	43195.9	43723.6	44271.3	44536.7	44459.6	44946.1	44870.4	44995	44927.6	44471.5	44275	44211.9	43697	43501.9	43161.3	42953.5	42318.1	42251.5	41587.3	41474.1	40760.8	40561.8	40240.4	39961.5	39395.2
	437	37984.6	39224.3	40117.6	41337.1	42450.5	43027	43710.6	44244.6	44798.9	45067.4	44989.4	45481.7	45405.1	45531.2	45462.9	45001.5	44802.6	44738.7	44217.8	44020.3	43675.6	43465.4	42822.4	42755	42082.9	41968.3	41246.5	41045.1	40720	40437.7	39864.6
	438	38444.9	39699.7	40603.8	41838.1	42964.9	43548.4	44240.4	44780.8	45341.8	45613.6	45534.7	46032.9	45955.4	46083	46013.9	45546.8	45345.6	45280.9	44753.7	44553.8	44204.9	43992.1	43341.4	43273.2	42592.9	42477	41746.4	41542.6	41213.5	40927.8	40347.8
	439	39443.9	40731.3	41658.8	42925.2	44081.3	44680	45389.9	45944.4	46520	46798.8	46717.8	47229	47149.5	47280.4	47209.6	46730.3	46523.8	46457.5	45916.5	45711.4	45353.6	45135.2	44467.6	44397.6	43699.6	43580.7	42831.2	42622	42284.4	41991.3	41396.2
	440	39538.1	40828.5	41758.3	43027.7	44186.6	44786.7	45498.3	46054.1	46631.1	46910.6	46829.4	47341.8	47262.1	47393.3	47322.3	46841.9	46634.9	46568.4	46026.2	45820.6	45461.9	45243	44573.7	44503.6	43804	43684.8	42933.4	42723.8	42385.3	42091.6	41495
	441	40127.7	41437.3	42381	43669.3	44845.5	45454.5	46176.7	46740.9	47326.4	47610.1	47527.7	48047.7	47966.8	48100	48027.9	47540.4	47330.3	47262.8	46712.5	46503.9	46139.8	45917.7	45238.4	45167.2	44457.2	44336.2	43573.6	43360.9	43017.4	42719.2	42113.8
	442	40609.5	41934.9	42889.9	44193.7	45384	46000.3	46731.2	47302.1	47894.7	48181.8	48098.4	48624.6	48542.8	48677.6	48604.6	48111.2	47898.6	47830.3	47273.4	47062.2	46693.8	46469	45781.6	45709.5	44991	44868.5	44096.8	43881.5	43533.9	43232.2	42619.5
	443	40875.4	42209.5	43170.7	44483.1	45681.2	46301.5	47037.2	47611.9	48208.3	48497.3	48413.3	48943.1	48860.6	48996.3	48922.9	48426.3	48212.3	48143.6	47583	47370.4	46999.6	46773.3	46081.4	46008.9	45285.6	45162.3	44385.6	44168.9	43819	43515.3	42898.6
	444	41058.7	42398.8	43364.4	44682.6	45886	46509.2	47248.2	47825.4	48424.5	48714.8	48630.5	49162.6	49079.8	49216.1	49142.3	48643.5	48428.5	48359.5	47796.4	47582.9	47210.4	46983.1	46288.1	46215.2	45488.7	45364.9	44584.7	44367	44015.5	43710.4	43091
	445	41469.7	42823.2	43798.4	45129.8	46345.3	46974.7	47721.1	48304	48909.2	49202.3	49117.2	49654.6	49571	49708.7	49634.2	49130.3	48913.2	48843.5	48274.7	48059.1	47682.8	47453.3	46751.3	46677.8	45944	45818.9	45030.9	44811	44456	44147.9	43522.2
	446	41960.2	43329.7	44316.4	45663.6	46893.5	47530.3	48285.5	48875.4	49487.7	49784.3	49698.2	50242	50157.4	50296.6	50221.3	49711.5	49491.8	49421.2	48845.8	48627.6	48246.9	48014.6	47304.3	47229.9	46487.4	46360.9	45563.6	45341.1	44981.9	44670.1	44037
	447	42297.6	43678.1	44672.8	46030.8	47270.6	47912.5	48673.8	49268.5	49885.7	50184.7	50097.8	50646	50560.7	50701.1	50625.1	50111.2	49889.8	49818.7	49238.6	49018.6	48634.9	48400.7	47684.7	47609.7	46861.2	46733.7	45930	45705.7	45343.6	45029.3	44391.2
	448	42631.4	44022.8	45025.3	46394	47643.6	48290.6	49057.9	49657.2	50279.3	50580.7	50493.1	51045.6	50959.7	51101.2	51024.6	50506.7	50283.5	50211.8	49627.1	49405.4	49018.6	48782.7	48061	47985.4	47231	47102.5	46292.4	46066.3	45701.4	45384.6	44741.4
	449	42995.5	44398.8	45409.9	46790.3	48050.5	48703	49476.9	50081.3	50708.7	51012.7	50924.4	51481.6	51394.9	51537.6	51460.4	50938	50712.9	50640.6	50050.9	49827.4	49437.3	49199.3	48471.5	48395.2	47634.4	47504.8	46687.8	46459.8	46091.7	45772.3	45123.6
	450	42707	44100.9	45105.2	46476.4	47728.1	48376.3	49145	49745.3	50368.5	50670.4	50582.7	51136.2	51050.1	51191.9	51115.1	50596.3	50372.7	50300.9	49715.1	49493.1	49105.6	48869.2	48146.3	48070.5	47314.8	47186.1	46374.5	46148.1	45782.5	45465.2	44820.8
	451	42602.6	43993.1	44994.9	46362.7	47611.4	48258	49024.8	49623.7	50245.3	50546.5	50459	51011.1	50925.2	51066.7	50990.1	50472.5	50249.5	50177.9	49593.6	49372.1	48985.5	48749.7	48028.6	47953	47199.1	47070.7	46261.1	46035.2	45670.5	45354	44711.2
	452	42549.1	43937.8	44938.4	46304.5	47551.6	48197.4	48963.2	49561.3	50182.2	50483	50395.6	50947	50861.3	51002.5	50926.1	50409.1	50186.4	50114.8	49531.3	49310	48924	48688.5	47968.2	47892.7	47139.8	47011.5	46203	45977.4	45613.2	45297	44655
	453	42444.7	43830.1	44828.2	46190.9	47435	48079.2	48843.1	49439.8	50059.2	50359.3	50272.1	50822.1	50736.6	50877.5	50801.2	50285.5	50063.3	49991.9	49409.8	49189.1	48804	48569.1	47850.6	47775.3	47024.2	46896.3	46089.7	45864.7	45501.3	45186	44545.6
	454	42164	43540.2	44531.7	45885.4	47121.3	47761.2	48520.1	49112.9	49728.1	50026.2	49939.6	50486	50401	50541	50465.2	49953	49732.2	49661.3	49083	48863.8	48481.2	48247.9	47534.1	47459.3	46713.2	46586.1	45784.9	45561.3	45200.4	44887.1	44251
	455	42039.5	43411.6	44400.2	45749.9	46982.1	47620.1	48376.8	48967.8	49581.2	49878.4	49792.1	50336.9	50252.1	50391.7	50316.2	49805.4	49585.3	49514.6	48938.1	48719.5	48338	48105.4	47393.7	47319.1	46575.3	46448.5	45649.7	45426.7	45066.9	44754.5	44120.2
	456	41186.9	42531.2	43499.7	44822.1	46029.3	46654.4	47395.7	47974.7	48575.7	48866.8	48782.3	49316	49233	49369.7	49295.7	48795.3	48579.7	48510.4	47945.6	47731.4	47357.7	47129.7	46432.5	46359.5	45630.7	45506.5	44723.8	44505.4	44152.9	43846.9	43225.4
	457	41057	42397	43362.5	44680.7	45884.1	46507.2	47246.2	47823.4	48422.5	48712.7	48628.4	49160.5	49077.7	49214	49140.2	48641.4	48426.5	48357.4	47794.3	47580.9	47208.3	46981.1	46286.1	46213.3	45486.8	45363	44582.8	44365.1	44013.6	43708.6	43089.1
	458	40889.2	42223.7	43185.3	44498.1	45696.5	46317.1	47053	47627.9	48224.5	48513.6	48429.6	48959.5	48877.1	49012.8	48939.4	48442.6	48228.5	48159.8	47599	47386.4	47015.4	46789.1	46096.9	46024.4	45300.8	45177.5	44400.6	44183.7	43833.7	43529.9	42913
	459	40278.9	41593.5	42540.8	43833.9	45014.5	45625.9	46350.8	46917.1	47504.8	47789.6	47706.8	48228.8	48147.6	48281.3	48209	47719.6	47508.7	47441	46888.6	46679.1	46313.7	46090.8	45408.9	45337.5	44624.7	44503.3	43737.9	43524.3	43179.5	42880.2	42272.5
	460	39970.3	41274.8	42214.8	43498.1	44669.6	45276.3	45995.6	46557.6	47140.8	47423.4	47341.3	47859.3	47778.7	47911.4	47839.6	47354	47144.7	47077.5	46529.3	46321.5	45958.8	45737.6	45061	44990.1	44282.8	44162.3	43402.8	43190.8	42848.7	42551.7	41948.6
	[nm]	B02	X14
[nm]		470	471	472	473	474	475	476	477	478	479	480	481	482	483	484	485	486	487	488	489	490	491	492	493	494	495	496	497	498	499	500
	430	42710.7	44046.1	45110.2	46481.7	47695.7	48235.1	49083.1	49636.3	50300.8	50631.7	50459.9	51024.8	50946.1	51010.2	50958.2	50330.6	50183.3	49970.5	49421.4	49192.9	48840.8	48501.7	47709.3	47672.6	46815.8	46855.3	45998.6	45661.4	45196.7	44937	44304.5
	431	42569.2	43900.2	44960.7	46327.8	47537.8	48075.4	48920.5	49471.9	50134.2	50463.9	50292.7	50855.8	50777.3	50841.2	50789.4	50163.9	50017	49805	49257.7	49029.9	48679.1	48341	47551.3	47514.7	46660.7	46700.1	45846.2	45510.1	45047	44788.2	44157.7
	432	42909.5	44251.1	45320.1	46698	47917.7	48459.6	49311.5	49867.3	50534.9	50867.3	50694.7	51262.3	51183.2	51247.6	51195.4	50564.8	50416.8	50203.1	49651.4	49421.8	49068.2	48727.4	47931.4	47894.5	47033.7	47073.3	46212.7	45873.9	45407	45146.2	44510.7
	433	43228	44579.7	45656.6	47044.8	48273.5	48819.4	49677.6	50237.5	50910.1	51245	51071.1	51642.9	51563.2	51628.1	51575.5	50940.3	50791.1	50575.8	50020	49788.8	49432.5	49089.2	48287.2	48250.1	47382.9	47422.8	46555.8	46214.5	45744.1	45481.4	44841.1
	434	43634	44998.3	46085.4	47486.6	48726.8	49277.9	50144.2	50709.3	51388.2	51726.2	51550.7	52127.8	52047.4	52112.9	52059.8	51418.7	51268.1	51050.8	50489.8	50256.3	49896.7	49550.2	48740.7	48703.2	47827.9	47868.2	46993	46648.5	46173.7	45908.5	45262.2
	435	44131.3	45511.1	46610.6	48027.7	49282.1	49839.5	50715.6	51287.2	51973.8	52315.7	52138.2	52721.9	52640.6	52706.8	52653.1	52004.6	51852.4	51632.6	51065.2	50829.1	50465.3	50114.9	49296.2	49258.2	48372.9	48413.7	47528.6	47180.1	46700	46431.7	45778.1
	436	44191.6	45573.3	46674.2	48093.3	49349.5	49907.6	50784.9	51357.3	52044.8	52387.2	52209.4	52793.9	52712.5	52778.8	52725.1	52075.7	51923.2	51703.1	51135	50898.5	50534.3	50183.3	49363.5	49325.5	48439	48479.9	47593.5	47244.6	46763.7	46495.1	45840.6
	437	44671.2	46068	47180.8	48615.3	49885.1	50449.2	51336.1	51914.7	52609.7	52955.8	52776.1	53367	53284.6	53351.7	53297.3	52640.9	52486.8	52264.3	51690	51451	51082.8	50728	49899.3	49860.9	48964.8	49006.1	48110.1	47757.3	47271.3	46999.8	46338.2
	438	45049.9	46458.5	47580.8	49027.5	50308	50876.9	51771.3	52354.8	53055.7	53404.7	53223.5	53819.4	53736.3	53804	53749.1	53087.2	52931.8	52707.3	52128.2	51887.1	51515.8	51158.1	50322.3	50283.6	49379.9	49421.5	48517.9	48162.2	47672	47398.2	46731
	439	46149.9	47592.8	48742.5	50224.5	51536.3	52119.1	53035.4	53633.1	54351.1	54708.6	54523	55133.4	55048.4	55117.7	55061.5	54383.3	54224.2	53994.2	53400.9	53154	52773.6	52407.1	51551	51511.3	50585.5	50628.2	49702.5	49338.1	48836	48555.5	47872
	440	46140.1	47582.8	48732.3	50213.9	51525.4	52108.1	53024.2	53621.8	54339.6	54697.1	54511.5	55121.8	55036.8	55106	55049.9	54371.9	54212.7	53982.9	53389.7	53142.8	52762.5	52396.1	51540.1	51500.5	50574.8	50617.5	49692	49327.7	48825.7	48545.2	47861.9
	441	46609.6	48067	49228.1	50724.9	52049.8	52638.4	53563.8	54167.5	54892.6	55253.7	55066.2	55682.7	55596.8	55666.8	55610.1	54925.1	54764.4	54532.2	53932.9	53683.6	53299.4	52929.3	52064.6	52024.5	51089.5	51132.6	50197.7	49829.7	49322.6	49039.2	48348.9
	442	47083.3	48555.5	49728.5	51240.4	52578.8	53173.4	54108.1	54718	55450.5	55815.2	55625.8	56248.6	56161.8	56232.5	56175.2	55483.4	55320.9	55086.4	54481.1	54229.2	53841.1	53467.2	52593.7	52553.2	51608.7	51652.2	50707.9	50336.1	49823.8	49537.6	48840.3
	443	47236.2	48713.2	49889.9	51406.8	52749.5	53346	54283.8	54895.6	55630.5	55996.5	55806.5	56431.2	56344.2	56415.1	56357.6	55663.5	55500.6	55265.2	54658	54405.2	54015.9	53640.8	52764.5	52723.9	51776.3	51819.9	50872.5	50499.5	49985.6	49698.5	48998.9
	444	47391.6	48873.4	50054	51575.9	52923	53521.5	54462.4	55076.2	55813.5	56180.7	55990	56616.9	56529.5	56600.7	56543	55846.6	55683.1	55447.1	54837.8	54584.2	54193.6	53817.3	52938	52897.3	51946.6	51990.4	51039.9	50665.7	50150	49862	49160.1
	445	47810.9	49305.8	50496.9	52032.2	53391.2	53995	54944.2	55563.5	56307.3	56677.7	56485.4	57117.8	57029.7	57101.5	57043.3	56340.7	56175.8	55937.6	55322.9	55067.1	54673.1	54293.4	53406.4	53365.3	52406.2	52450.4	51491.4	51113.9	50593.7	50303.1	49595
	446	48258.6	49767.5	50969.8	52519.5	53891.2	54500.7	55458.8	56083.8	56834.6	57208.5	57014.4	57652.7	57563.7	57636.2	57577.5	56868.3	56701.9	56461.5	55841	55582.8	55185.1	54801.8	53906.5	53865.1	52897	52941.6	51973.6	51592.6	51067.5	50774.2	50059.4
	447	48515.7	50032.6	51241.3	52799.2	54178.3	54790.9	55754.2	56382.5	57137.3	57513.2	57318	57959.8	57870.3	57943.2	57884.1	57171.2	57003.9	56762.2	56138.4	55878.9	55479	55093.7	54193.7	54152	53178.7	53223.6	52250.4	51867.4	51339.5	51044.6	50326.1
	448	48795.4	50321.1	51536.8	53103.7	54490.7	55106.9	56075.7	56707.7	57466.8	57844.9	57648.6	58294	58204.1	58277.3	58217.9	57500.9	57332.6	57089.5	56462.2	56201.1	55798.9	55411.4	54506.2	54464.3	53485.4	53530.5	52551.8	52166.5	51635.6	51339	50616.3
	449	49279.7	50820.5	52048.2	53630.7	55031.4	55653.8	56632.1	57270.4	58037.1	58418.9	58220.7	58872.5	58781.7	58855.7	58795.7	58071.5	57901.5	57656	57022.5	56758.8	56352.7	55961.3	55047.1	55004.7	54016.2	54061.7	53073.3	52684.2	52148	51848.4	51118.6
	450	48617.6	50137.7	51348.9	52910.1	54292	54906	55871.3	56501	57257.3	57634	57438.4	58081.5	57991.9	58064.9	58005.7	57291.3	57123.6	56881.4	56256.4	55996.2	55595.5	55209.4	54307.5	54265.7	53290.4	53335.3	52360.2	51976.3	51447.3	51151.8	50431.8
	451	48506.8	50023.5	51231.9	52789.6	54168.4	54781	55744	56372.3	57126.9	57502.7	57307.6	57949.2	57859.8	57932.6	57873.6	57160.8	56993.5	56751.8	56128.2	55868.7	55468.9	55083.7	54183.8	54142.1	53169	53213.9	52240.9	51857.9	51330.2	51035.3	50316.9
	452	48355.6	49867.5	51072.2	52625	53999.5	54610.1	55570.2	56196.5	56948.8	57323.4	57128.9	57768.5	57679.4	57752	57693.1	56982.6	56815.8	56574.9	55953.2	55694.5	55295.9	54911.9	54014.8	53973.3	53003.2	53047.9	52078	51696.2	51170.1	50876.2	50160
	453	48251.2	49759.8	50961.9	52511.4	53882.9	54492.2	55450.2	56075.2	56825.8	57199.6	57005.6	57643.8	57554.8	57627.3	57568.6	56859.5	56693.1	56452.7	55832.4	55574.2	55176.5	54793.4	53898.2	53856.7	52888.8	52933.4	51965.6	51584.6	51059.6	50766.3	50051.7
	454	47951.5	49450.8	50645.4	52185.3	53548.3	54153.8	55105.8	55726.9	56472.9	56844.4	56651.5	57285.8	57197.4	57269.4	57211	56506.4	56341	56102.1	55485.7	55229.1	54833.9	54453.1	53563.5	53522.3	52560.3	52604.7	51642.9	51264.3	50742.5	50451	49740.9
	455	47840.4	49336.2	50528	52064.3	53424.1	54028.3	54978.1	55597.7	56342	56712.7	56520.2	57153	57064.8	57136.7	57078.4	56375.5	56210.4	55972.1	55357	55101.1	54706.8	54326.9	53439.3	53398.2	52438.5	52482.7	51523.2	51145.4	50624.9	50334.1	49625.6
	456	46866.8	48332.2	49499.7	51004.8	52336.9	52928.8	53859.3	54466.3	55195.4	55558.5	55370	55989.9	55903.5	55973.9	55916.9	55228.2	55066.5	54833	54230.5	53979.7	53593.5	53221.3	52351.8	52311.5	51371.4	51414.7	50474.6	50104.6	49594.7	49309.8	48615.7
	457	46680	48139.5	49302.4	50801.4	52128.3	52717.8	53644.6	54249.2	54975.4	55337.1	55149.3	55766.7	55680.7	55750.8	55694	55008	54847	54614.5	54014.3	53764.6	53379.8	53009.1	52143.1	52103	51166.6	51209.7	50273.4	49904.9	49397	49113.2	48421.9
	458	46621.1	48078.8	49240.3	50737.4	52062.6	52651.4	53576.9	54180.8	54906.1	55267.3	55079.8	55696.4	55610.5	55680.5	55623.8	54938.7	54777.9	54545.6	53946.2	53696.8	53312.5	52942.3	52077.4	52037.3	51102.1	51145.2	50210.1	49842	49334.7	49051.3	48360.8
	459	45987.8	47425.7	48571.4	50048.2	51355.4	51936.2	52849.2	53444.8	54160.3	54516.6	54331.6	54939.9	54855.1	54924.2	54868.2	54192.4	54033.8	53804.7	53213.4	52967.4	52588.4	52223.2	51370	51330.5	50407.9	50450.4	49528	49164.9	48664.6	48385	47703.9
	460	45650.6	47078	48215.3	49681.2	50978.8	51555.3	52461.7	53052.9	53763.2	54116.8	53933.2	54537	54452.9	54521.4	54465.9	53795.1	53637.6	53410.2	52823.3	52579	52202.8	51840.2	50993.3	50954.1	50038.3	50080.5	49164.9	48804.4	48307.7	48030.2	47354.1
	[nm]	B03	X15
[nm]		470	471	472	473	474	475	476	477	478	479	480	481	482	483	484	485	486	487	488	489	490	491	492	493	494	495	496	497	498	499	500
	430	46557.6	48084.3	49364.1	50949.2	52453.9	53085	54104.1	54735.2	55509.1	55945.1	55804.4	56404.7	56418.8	56499.4	56389.4	55783.9	55579.9	55359.9	54787.1	54422.4	54095.2	53704.4	52817.9	52875.7	51963.6	51857.8	50945.6	50664.1	50140.5	49753.8	48994.9
	431	46410.5	47932.4	49208.1	50788.2	52288.1	52917.2	53933.1	54562.3	55333.7	55768.3	55628.1	56226.4	56240.6	56320.9	56211.2	55607.7	55404.3	55185	54614	54250.5	53924.3	53534.7	52651	52708.6	51799.4	51693.9	50784.6	50504	49982	49596.5	48840.1
	432	46778.7	48312.7	49598.6	51191.2	52703.1	53337.1	54361.1	54995.2	55772.8	56210.8	56069.5	56672.6	56686.9	56767.8	56657.3	56048.9	55844	55622.9	55047.4	54680.9	54352.2	53959.5	53068.8	53126.9	52210.4	52104.1	51187.6	50904.7	50378.7	49990.1	49227.7
	433	47058.2	48601.3	49894.9	51497	53017.9	53655.7	54685.8	55323.7	56105.9	56546.6	56404.4	57011.1	57025.5	57106.9	56995.7	56383.7	56177.5	55955.2	55376.2	55007.6	54676.9	54281.8	53385.8	53444.2	52522.3	52415.3	51493.4	51208.8	50679.6	50288.7	49521.7
	434	47490.8	49048.2	50353.6	51970.5	53505.3	54149	55188.6	55832.4	56621.7	57066.5	56923	57535.3	57549.8	57631.9	57519.7	56902.1	56694	56469.6	55885.3	55513.3	55179.5	54780.9	53876.7	53935.6	53005.2	52897.2	51966.8	51679.6	51145.5	50751.1	49977
	435	48005.1	49579.4	50898.9	52533.3	54084.8	54735.5	55786.3	56437	57235	57684.5	57539.5	58158.4	58173	58256.1	58142.7	57518.4	57308	57081.2	56490.6	56114.5	55777.1	55374.2	54460.1	54519.7	53579.2	53470.1	52529.6	52239.3	51699.4	51300.7	50518.3
	436	48124	49702.1	51024.9	52663.4	54218.6	54871	55924.3	56576.7	57376.6	57827.3	57681.9	58302.4	58317	58400.3	58286.6	57660.7	57449.9	57222.5	56630.4	56253.4	55915.2	55511.2	54594.9	54654.7	53711.8	53602.5	52659.6	52368.6	51827.4	51427.7	50643.3
	437	48660.3	50256	51593.6	53250.3	54822.9	55482.5	56547.6	57207.3	58016.1	58471.8	58324.8	58952.1	58966.9	59051.1	58936.2	58303.4	58090.1	57860.2	57261.5	56880.3	56538.4	56129.9	55203.4	55263.8	54310.4	54199.8	53246.5	52952.3	52405	52000.8	51207.7
	438	49063	50671.9	52020.5	53690.9	55276.6	55941.6	57015.5	57680.7	58496.2	58955.6	58807.4	59440	59454.9	59539.8	59423.9	58785.8	58570.8	58339	57735.3	57351	57006.2	56594.4	55660.2	55721.1	54759.9	54648.4	53687.1	53390.4	52838.7	52431.1	51631.5
	439	50168.7	51813.9	53193	54901	56522.4	57202.4	58300.6	58980.7	59814.6	60284.4	60132.8	60779.6	60794.9	60881.7	60763.2	60110.7	59890.9	59653.9	59036.6	58643.6	58291	57869.9	56914.7	56976.9	55994	55880	54897.1	54593.8	54029.5	53612.8	52795.1
	440	50139	51783.2	53161.4	54868.4	56488.8	57168.4	58265.9	58945.6	59779	60248.6	60097.1	60743.5	60758.8	60845.6	60727.1	60075	59855.4	59618.4	59001.5	58608.8	58256.4	57835.5	56880.9	56943.1	55960.8	55846.8	54864.5	54561.3	53997.5	53581	52763.8
	441	50571.3	52229.6	53619.7	55341.5	56975.9	57661.4	58768.3	59453.9	60294.5	60768.1	60615.3	61267.3	61282.7	61370.2	61250.7	60593	60371.5	60132.5	59510.3	59114.1	58758.7	58334.2	57371.3	57434.1	56443.3	56328.4	55337.6	55031.8	54463	54043	53218.7
	442	51147.4	52824.6	54230.6	55972	57625	58318.2	59437.8	60131.2	60981.3	61460.3	61305.8	61965.2	61980.8	62069.3	61948.5	61283.3	61059.2	60817.5	60188.2	59787.6	59428.1	58998.7	58024.9	58088.4	57086.3	56970.1	55968	55658.7	55083.5	54658.6	53825
	443	51316.2	52999	54409.5	56156.7	57815.1	58510.7	59634	60329.6	61182.6	61663.2	61508.1	62169.7	62185.3	62274.2	62152.9	61485.6	61260.7	61018.2	60386.8	59984.9	59624.2	59193.4	58216.4	58280.1	57274.7	57158.1	56152.7	55842.4	55265.3	54839	54002.6
	444	51492.6	53181.2	54596.7	56349.8	58013.9	58711.9	59839	60537.1	61393	61875.2	61719.6	62383.5	62399.2	62488.3	62366.6	61697	61471.4	61228.1	60594.5	60191.2	59829.3	59397	58416.6	58480.5	57471.7	57354.6	56345.8	56034.4	55455.3	55027.6	54188.3
	445	51716.8	53412.7	54834.3	56595.1	58266.5	58967.5	60099.5	60800.6	61660.3	62144.6	61988.3	62655.1	62670.8	62760.3	62638.1	61965.6	61739	61494.6	60858.3	60453.2	60089.7	59655.6	58670.9	58735.1	57721.9	57604.3	56591.1	56278.4	55696.7	55267.2	54424.2
	446	52333.4	54049.6	55488.1	57269.9	58961.2	59670.6	60816.1	61525.6	62395.4	62885.5	62727.4	63402.1	63418.1	63508.6	63385	62704.4	62475.1	62227.8	61583.9	61174	60806.2	60366.9	59370.4	59435.4	58410.1	58291.1	57265.8	56949.4	56360.8	55926.1	55073.1
	447	52613.8	54339.2	55785.4	57576.7	59277.1	59990.3	61141.9	61855.2	62729.7	63222.4	63063.5	63741.8	63757.8	63848.9	63724.6	63040.3	62809.8	62561.2	61913.8	61501.7	61131.9	60690.3	59688.5	59753.8	58723	58603.4	57572.6	57254.5	56662.8	56225.7	55368.2
	448	52841.1	54573.9	56026.4	57825.4	59533.1	60249.4	61406	62122.4	63000.7	63495.5	63335.9	64017.1	64033.2	64124.7	63999.8	63312.6	63081.1	62831.4	62181.3	61767.4	61396	60952.4	59946.3	60011.9	58976.7	58856.6	57821.3	57501.8	56907.5	56468.6	55607.4
	449	53273.2	55020.2	56484.5	58298.3	60020	60742.1	61908.2	62630.4	63515.9	64014.8	63853.8	64540.7	64556.9	64649.1	64523.2	63830.4	63597	63345.2	62689.8	62272.5	61898.1	61450.9	60436.6	60502.7	59459	59337.9	58294.1	57972	57372.9	56930.4	56062.1
	450	52653.9	54380.6	55828	57620.6	59322.3	60036	61188.6	61902.4	62777.6	63270.7	63111.6	63790.4	63806.5	63897.6	63773.2	63088.4	62857.7	62608.9	61961.1	61548.6	61178.6	60736.6	59734	59799.4	58767.8	58648.1	57616.5	57298.2	56706	56268.6	55410.4
	451	52539.3	54262.2	55706.4	57495.1	59193.1	59905.3	61055.3	61767.6	62640.9	63132.9	62974.1	63651.5	63667.5	63758.4	63634.3	62951	62720.8	62472.6	61826.1	61414.6	61045.3	60604.3	59603.9	59669.2	58639.8	58520.4	57491.1	57173.4	56582.5	56146.1	55289.8
	452	52320.2	54035.9	55474.1	57255.4	58946.3	59655.5	60800.7	61510	62379.7	62869.6	62711.6	63386.1	63402	63492.6	63369	62688.5	62459.3	62212.1	61568.3	61158.5	60790.8	60351.6	59355.4	59420.3	58395.3	58276.4	57251.3	56935	56346.6	55912	55059.2
	453	52276.3	53990.6	55427.6	57207.4	58896.9	59605.5	60749.7	61458.4	62327.3	62816.9	62659	63333	63348.9	63439.3	63315.8	62636	62406.9	62159.9	61516.7	61107.2	60739.8	60301	59305.6	59370.5	58346.3	58227.5	57203.3	56887.2	56299.3	55865.1	55013
	454	51906.1	53608.2	55035	56802.2	58479.7	59183.3	60319.5	61023.1	61885.9	62372	62215.2	62884.4	62900.2	62990	62867.4	62192.4	61964.9	61719.6	61081	60674.4	60309.6	59873.9	58885.6	58950	57933.1	57815.1	56798.2	56484.3	55900.6	55469.4	54623.4
	455	51819	53518.3	54942.7	56706.9	58381.6	59084	60218.3	60920.8	61782.1	62267.4	62110.8	62778.9	62794.7	62884.3	62761.9	62088	61861	61616.1	60978.5	60572.6	60208.4	59773.4	58786.8	58851.1	57835.9	57718.1	56702.9	56389.5	55806.8	55376.4	54531.8
	456	50832.1	52499.1	53896.3	55627	57269.8	57958.8	59071.5	59760.6	60605.5	61081.5	60927.9	61583.3	61598.8	61686.7	61566.6	60905.6	60682.9	60442.7	59817.2	59419.1	59061.8	58635.1	57667.3	57730.3	56734.4	56618.9	55623	55315.6	54744	54321.7	53493.2
	457	50745.7	52409.8	53804.6	55532.3	57172.4	57860.2	58971	59658.9	60502.4	60977.6	60824.3	61478.6	61494	61581.8	61461.9	60802	60579.6	60339.8	59715.5	59318	58961.3	58535.3	57569.2	57632.1	56637.9	56522.6	55528.4	55221.5	54650.8	54229.3	53402.2
	458	50610.1	52269.7	53660.9	55384	57019.6	57705.6	58813.4	59499.5	60340.7	60814.7	60661.8	61314.3	61329.7	61417.3	61297.7	60639.5	60417.8	60178.6	59555.9	59159.5	58803.8	58379	57415.4	57478.2	56486.6	56371.6	55380	55074	54504.8	54084.5	53259.6
	459	49967.5	51606.1	52979.6	54680.8	56295.7	56973	58066.7	58744.1	59574.7	60042.6	59891.6	60535.9	60551.1	60637.6	60519.5	59869.7	59650.7	59414.6	58799.8	58408.4	58057.3	57637.8	56686.4	56748.4	55769.5	55655.9	54677	54374.8	53812.9	53397.8	52583.4
	460	49733.7	51364.6	52731.7	54425	56032.3	56706.4	57795	58469.2	59295.9	59761.7	59611.4	60252.6	60267.7	60353.8	60236.3	59589.5	59371.6	59136.6	58524.7	58135.1	57785.6	57368.1	56421.2	56482.9	55508.5	55395.5	54421.1	54120.4	53561	53147.9	52337.3
	[nm]	B04	X16
[nm]		470	471	472	473	474	475	476	477	478	479	480	481	482	483	484	485	486	487	488	489	490	491	492	493	494	495	496	497	498	499	500
	430	36536.6	37629.7	38443.6	39621	40647.8	41051.9	41775.3	42236	42784.3	42992.3	42937.2	43322.3	43265.2	43318.9	43356.8	42788.1	42593.7	42511	42013.6	41794.3	41522.3	41216.1	40565.7	40505.9	39954.9	39798.4	39169.2	38909.7	38532.1	38301.2	37717.8
	431	36689.4	37787.1	38604.4	39786.8	40817.8	41223.6	41950.1	42412.7	42963.3	43172.2	43116.8	43503.5	43446.2	43500.1	43538.2	42967.1	42771.9	42688.8	42189.3	41969.1	41696	41388.5	40735.4	40675.3	40122	39964.9	39333.1	39072.4	38693.3	38461.4	37875.6
	432	37062.1	38170.9	38996.5	40190.9	41232.4	41642.3	42376.2	42843.5	43399.7	43610.7	43554.7	43945.4	43887.5	43941.9	43980.4	43403.5	43206.4	43122.4	42617.9	42395.4	42119.5	41808.9	41149.2	41088.5	40529.6	40370.8	39732.6	39469.3	39086.3	38852.1	38260.3
	433	37351.8	38469.3	39301.4	40505.1	41554.7	41967.8	42707.4	43178.4	43738.9	43951.6	43895.2	44288.9	44230.6	44285.4	44324.2	43742.8	43544.1	43459.5	42951	42726.8	42448.7	42135.7	41470.9	41409.7	40846.4	40686.4	40043.2	39777.8	39391.8	39155.8	38559.4
	434	37889.1	39022.7	39866.7	41087.7	42152.5	42571.5	43321.7	43799.5	44368.1	44583.8	44526.6	44926	44866.8	44922.4	44961.8	44372	44170.5	44084.7	43568.8	43341.5	43059.3	42741.8	42067.4	42005.3	41433.9	41271.7	40619.2	40350	39958.5	39719	39114.1
	435	38393.7	39542.4	40397.6	41634.9	42713.9	43138.5	43898.7	44382.8	44959	45177.6	45119.6	45524.3	45464.3	45520.7	45560.6	44963	44758.7	44671.8	44149.1	43918.7	43632.8	43311.1	42627.7	42564.8	41985.8	41821.3	41160.1	40887.4	40490.6	40248	39635
	436	38502.9	39654.8	40512.5	41753.3	42835.3	43261.2	44023.5	44509	45086.8	45306.1	45247.9	45653.8	45593.6	45650.1	45690.1	45090.8	44886	44798.8	44274.6	44043.6	43756.9	43434.2	42748.9	42685.8	42105.1	41940.3	41277.2	41003.7	40605.8	40362.4	39747.7
	437	39078.7	40247.8	41118.4	42377.7	43475.9	43908.1	44681.9	45174.6	45761.1	45983.6	45924.6	46336.5	46275.5	46332.8	46373.4	45765.2	45557.3	45468.8	44936.7	44702.2	44411.3	44083.8	43388.2	43324.2	42734.8	42567.5	41894.5	41616.9	41213	40966	40342.1
	438	39490.5	40672.1	41551.7	42824.4	43934.2	44370.9	45152.8	45650.8	46243.4	46468.3	46408.7	46824.9	46763.2	46821.2	46862.2	46247.5	46037.4	45948	45410.4	45173.4	44879.3	44548.4	43845.5	43780.8	43185.2	43016.1	42336	42055.5	41647.4	41397.8	40767.3
	439	40545	41758.1	42661.2	43967.9	45107.3	45555.7	46358.5	46869.7	47478.2	47709	47647.8	48075.2	48011.9	48071.4	48113.5	47482.4	47266.7	47174.9	46622.9	46379.6	46077.7	45737.9	45016.2	44949.8	44338.4	44164.7	43466.5	43178.5	42759.5	42503.2	41855.9
	440	40550.8	41764	42667.4	43974.2	45113.7	45562.2	46365.1	46876.4	47485	47715.9	47654.7	48082.1	48018.7	48078.3	48120.4	47489.2	47273.5	47181.7	46629.6	46386.2	46084.3	45744.5	45022.7	44956.2	44344.7	44171.1	43472.7	43184.6	42765.6	42509.3	41861.8
	441	41170.8	42402.6	43319.7	44646.5	45803.5	46258.8	47074	47593.1	48211	48445.4	48383.2	48817.2	48752.9	48813.3	48856.1	48215.3	47996.2	47903	47342.5	47095.4	46788.9	46443.9	45711	45643.6	45022.7	44846.4	44137.3	43844.9	43419.4	43159.2	42501.9
	442	41664.5	42911	43839.1	45181.8	46352.7	46813.5	47638.5	48163.8	48789.1	49026.3	48963.4	49402.6	49337.5	49398.6	49441.9	48793.4	48571.8	48477.4	47910.2	47660.1	47349.9	47000.8	46259.1	46190.9	45562.6	45384.1	44666.6	44370.6	43940.1	43676.7	43011.5
	443	41906.5	43160.3	44093.8	45444.3	46622	47085.5	47915.3	48443.6	49072.5	49311.1	49247.9	49689.6	49624.1	49685.7	49729.2	49076.9	48854	48759.1	48188.5	47937	47625	47273.8	46527.9	46459.3	45827.3	45647.8	44926.1	44628.4	44195.3	43930.5	43261.4
	444	42113.5	43373.4	44311.6	45668.7	46852.2	47318	48151.8	48682.8	49314.8	49554.6	49491	49934.9	49869.1	49931	49974.7	49319.2	49095.2	48999.8	48426.5	48173.7	47860.2	47507.3	46757.6	46688.7	46053.5	45873.2	45147.9	44848.8	44413.6	44147.4	43475
	445	42480.2	43751.2	44697.5	46066.5	47260.2	47730.1	48571.2	49106.8	49744.3	49986.2	49922.1	50369.8	50303.5	50365.8	50410	49748.8	49522.8	49426.6	48848.2	48593.3	48277	47921	47164.9	47095.3	46454.6	46272.7	45541.1	45239.4	44800.4	44531.9	43853.6
	446	42974.3	44260	45217.3	46602.2	47809.9	48285.2	49136.1	49677.9	50322.8	50567.5	50502.7	50955.6	50888.5	50951.6	50996.2	50327.3	50098.7	50001.4	49416.3	49158.4	48838.4	48478.3	47713.4	47643	46994.9	46810.9	46070.8	45765.5	45321.4	45049.8	44363.6
	447	43222.1	44515.2	45478	46870.9	48085.5	48563.6	49419.4	49964.4	50613	50859.1	50793.9	51249.4	51181.9	51245.4	51290.3	50617.5	50387.6	50289.7	49701.3	49441.9	49120	48757.8	47988.5	47917.7	47265.9	47080.8	46336.4	46029.4	45582.7	45309.6	44619.5
	448	43556.8	44860	45830.3	47234	48458	48939.7	49802.2	50351.4	51005	51253	51187.3	51646.4	51578.3	51642.3	51687.5	51009.6	50777.8	50679.2	50086.2	49824.8	49500.5	49135.5	48360.2	48288.8	47632	47445.4	46695.3	46385.9	45935.8	45660.5	44965
	449	44067.2	45385.6	46367.3	47787.4	49025.8	49513.2	50385.7	50941.3	51602.7	51853.6	51787.1	52251.6	52182.7	52247.4	52293.2	51607.3	51372.8	51273	50673.1	50408.6	50080.5	49711.2	48926.8	48854.7	48190.1	48001.4	47242.4	46929.4	46474	46195.5	45491.9
	450	43593.3	44897.6	45868.7	47273.5	48498.6	48980.8	49843.9	50393.6	51047.8	51296	51230.2	51689.7	51621.6	51685.6	51730.9	51052.3	50820.4	50721.7	50128.2	49866.6	49542	49176.7	48400.7	48329.3	47671.9	47485.2	46734.4	46424.8	45974.3	45698.8	45002.7
	451	43501.7	44803.2	45772.3	47174.2	48396.7	48877.8	49739.1	50287.6	50940.5	51188.2	51122.5	51581	51513.1	51576.9	51622.1	50945	50713.6	50615.1	50022.8	49761.8	49437.9	49073.3	48299	48227.7	47571.7	47385.4	46636.2	46327.2	45877.6	45602.7	44908.1
	452	43372.4	44670.1	45636.2	47034	48252.8	48732.5	49591.3	50138.2	50789.1	51036.1	50970.6	51427.8	51360	51423.7	51468.7	50793.6	50562.9	50464.7	49874.2	49613.9	49290.9	48927.5	48155.4	48084.4	47430.3	47244.6	46497.6	46189.5	45741.3	45467.2	44774.7
	453	43320.3	44616.4	45581.4	46977.5	48194.8	48674	49531.7	50077.9	50728	50974.7	50909.3	51365.9	51298.3	51361.9	51406.9	50732.6	50502.1	50404	49814.2	49554.3	49231.7	48868.7	48097.6	48026.6	47373.3	47187.8	46441.7	46134	45686.3	45412.5	44720.9
	454	42949.2	44234.2	45191	46575.1	47782	48257	49107.4	49649	50293.5	50538.1	50473.2	50926	50858.8	50921.9	50966.5	50298	50069.5	49972.3	49387.5	49129.8	48810	48450.1	47685.6	47615.2	46967.5	46783.6	46043.9	45738.8	45295	45023.5	44337.8
	455	42805.1	44085.8	45039.3	46418.8	47621.7	48095.1	48942.7	49482.4	50124.8	50368.5	50303.9	50755.1	50688.2	50751.1	50795.5	50129.3	49901.5	49804.6	49221.8	48965	48646.2	48287.5	47525.6	47455.5	46809.9	46626.6	45889.4	45585.4	45143	44872.5	44189.1
	456	41983.8	43239.9	44175.2	45528.2	46708	47172.3	48003.6	48533	49163	49402.1	49338.7	49781.3	49715.7	49777.3	49820.9	49167.4	48944.1	48849	48277.4	48025.5	47712.9	47361	46613.7	46545	45911.8	45732	45009	44710.7	44276.9	44011.5	43341.2
	457	41729.7	42978.2	43907.8	45252.6	46425.3	46886.8	47713.1	48239.2	48865.5	49103.1	49040.1	49479.9	49414.7	49476	49519.4	48869.8	48647.8	48553.3	47985.2	47734.8	47424.1	47074.4	46331.6	46263.2	45633.9	45455.2	44736.5	44440.1	44008.9	43745.1	43078.9
	458	41520.2	42762.4	43687.3	45025.4	46192.2	46651.4	47473.5	47997	48620.1	48856.5	48793.9	49231.5	49166.6	49227.6	49270.7	48624.5	48403.6	48309.6	47744.3	47495.1	47186	46838	46099	46031	45404.8	45227	44511.9	44217	43787.9	43525.5	42862.6
	459	40849.4	42071.6	42981.6	44298	45446	45897.8	46706.6	47221.6	47834.7	48067.3	48005.6	48436.2	48372.4	48432.3	48474.8	47838.9	47621.6	47529.1	46973	46727.8	46423.7	46081.4	45354.2	45287.3	44671.3	44496.4	43792.8	43502.7	43080.5	42822.4	42170.1
	460	40533.8	41746.6	42649.5	43955.8	45094.8	45543.1	46345.7	46856.8	47465.1	47695.9	47634.7	48062	47998.6	48058.1	48100.2	47469.3	47253.7	47161.9	46610.1	46366.8	46065	45725.3	45003.8	44937.4	44326.1	44152.6	43454.5	43166.6	42747.7	42491.5	41844.3
	[nm]	B05	X17
[nm]		470	471	472	473	474	475	476	477	478	479	480	481	482	483	484	485	486	487	488	489	490	491	492	493	494	495	496	497	498	499	500
	430	32796	33761	34458.5	35364.2	36202.3	36537.9	37036.9	37431.2	37839.3	37985.7	37829.7	38107.4	37975.6	38035.5	37891.4	37452.2	37105.4	37002.5	36550	36302.1	36052.4	35709.9	35080.5	34977.6	34394	34325.7	33732.9	33475.6	33111.4	32894	32338.6
	431	32997.6	33968.4	34670.2	35581.5	36424.8	36762.5	37264.5	37661.2	38071.8	38219.2	38062.2	38341.6	38208.9	38269.2	38124.2	37682.4	37333.4	37229.8	36774.6	36525.1	36273.9	35929.3	35296	35192.5	34605.4	34536.6	33940.2	33681.3	33314.8	33096.1	32537.3
	432	33459	34443.5	35155.1	36079.1	36934.2	37276.6	37785.7	38187.9	38604.3	38753.6	38594.5	38877.8	38743.3	38804.4	38657.4	38209.3	37855.5	37750.5	37288.9	37035.9	36781.2	36431.8	35789.6	35684.7	35089.3	35019.6	34414.8	34152.3	33780.7	33558.9	32992.4
	433	33815.4	34810.4	35529.5	36463.4	37327.6	37673.6	38188.1	38594.7	39015.5	39166.4	39005.6	39291.9	39156	39217.8	39069.1	38616.3	38258.7	38152.6	37686.1	37430.4	37173	36819.8	36170.9	36064.8	35463.1	35392.6	34781.4	34516.1	34140.6	33916.4	33343.8
	434	34282.2	35290.9	36020	36966.7	37842.9	38193.7	38715.3	39127.4	39554	39707.1	39544	39834.3	39696.5	39759.1	39608.4	39149.4	38786.8	38679.2	38206.3	37947.1	37686.1	37328.1	36670.1	36562.6	35952.6	35881.2	35261.5	34992.5	34611.8	34384.6	33804
	435	34846.8	35872.1	36613.2	37575.5	38466.1	38822.7	39352.9	39771.8	40205.4	40361	40195.3	40490.3	40350.2	40413.9	40260.7	39794.1	39425.6	39316.3	38835.5	38572.1	38306.8	37942.8	37274.1	37164.8	36544.7	36472.1	35842.2	35568.8	35181.9	34950.8	34360.8
	436	35079.4	36111.5	36857.5	37826.3	38722.8	39081.8	39615.5	40037.2	40473.8	40630.4	40463.5	40760.6	40619.5	40683.6	40529.4	40059.7	39688.7	39578.6	39094.7	38829.5	38562.4	38196.1	37522.8	37412.8	36788.6	36715.5	36081.4	35806.2	35416.7	35184.1	34590.1
	437	35580.8	36627.7	37384.4	38367	39276.3	39640.4	40181.8	40609.5	41052.3	41211.2	41041.9	41343.2	41200.2	41265.2	41108.8	40632.4	40256.1	40144.4	39653.5	39384.5	39113.6	38742	38059.2	37947.6	37314.5	37240.4	36597.2	36318	35922.9	35687	35084.5
	438	36102.8	37165	37932.8	38929.9	39852.5	40222	40771.3	41205.3	41654.5	41815.7	41644	41949.7	41804.6	41870.5	41711.8	41228.4	40846.6	40733.3	40235.2	39962.3	39687.4	39310.4	38617.5	38504.3	37861.9	37786.7	37134.1	36850.8	36449.9	36210.6	35599.2
	439	37128.9	38221.3	39011	40036.4	40985.2	41365.2	41930.1	42376.4	42838.5	43004.2	42827.6	43142	42992.8	43060.6	42897.4	42400.3	42007.6	41891.1	41378.8	41098.1	40815.5	40427.7	39715.1	39598.7	38938	38860.7	38189.5	37898.2	37485.9	37239.8	36611.1
	440	37277.7	38374.5	39167.3	40196.8	41149.5	41530.9	42098.1	42546.2	43010.1	43176.6	42999.2	43314.9	43165	43233.1	43069.3	42570.1	42175.9	42058.9	41544.6	41262.8	40979	40589.7	39874.3	39757.3	39094	39016.4	38342.5	38050.1	37636.1	37389	36757.7
	441	37850.2	38963.8	39768.8	40814.1	41781.4	42168.7	42744.6	43199.6	43670.6	43839.6	43659.6	43980.1	43827.9	43897.1	43730.7	43223.9	42823.6	42704.8	42182.6	41896.5	41608.3	41213	40486.6	40367.9	39694.4	39615.6	38931.4	38634.4	38214.1	37963.2	37322.2
	442	38368.6	39497.5	40313.5	41373.1	42353.7	42746.3	43330.1	43791.3	44268.8	44440.1	44257.6	44582.5	44428.2	44498.3	44329.7	43815.9	43410.2	43289.7	42760.4	42470.3	42178.2	41777.5	41041.2	40920.8	40238.1	40158.2	39464.6	39163.6	38737.5	38483.1	37833.4
	443	38736.5	39876.2	40700	41769.8	42759.8	43156.2	43745.6	44211.2	44693.3	44866.2	44682	45010	44854.2	44925	44754.8	44236.1	43826.4	43704.8	43170.4	42877.6	42582.7	42178.1	41434.7	41313.2	40623.9	40543.2	39843	39539.1	39109	38852.2	38196.2
	444	38994.9	40142.2	40971.5	42048.5	43045	43444.1	44037.4	44506.1	44991.4	45165.5	44980	45310.2	45153.4	45224.7	45053.3	44531.2	44118.8	43996.4	43458.4	43163.6	42866.7	42459.5	41711.1	41588.8	40894.9	40813.7	40108.8	39802.9	39369.8	39111.3	38451
	445	39410	40569.5	41407.7	42496	43503.2	43906.5	44506.1	44979.9	45470.3	45646.3	45458.8	45792.5	45634.1	45706.1	45532.9	45005.2	44588.4	44464.7	43921	43623.1	43323	42911.4	42155.1	42031.5	41330.2	41248.1	40535.8	40226.5	39788.9	39527.6	38860.3
	446	39962.5	41138.2	41988.2	43091.8	44113.1	44522	45130.1	45610.5	46107.8	46286.2	46096.1	46434.5	46273.8	46346.8	46171.2	45636.1	45213.5	45088.1	44536.7	44234.6	43930.4	43513	42746.1	42620.7	41909.6	41826.4	41104	40790.5	40346.7	40081.8	39405.1
	447	40364.6	41552.2	42410.7	43525.4	44557	44970	45584.2	46069.4	46571.7	46752	46560	46901.8	46739.5	46813.2	46635.8	46095.3	45668.5	45541.8	44984.9	44679.7	44372.4	43950.9	43176.2	43049.6	42331.3	42247.3	41517.7	41200.9	40752.7	40485.1	39801.6
	448	40638.2	41833.8	42698.1	43820.4	44859	45274.8	45893.1	46381.6	46887.4	47068.8	46875.5	47219.6	47056.2	47130.5	46951.9	46407.7	45977.9	45850.4	45289.7	44982.5	44673.1	44248.7	43468.8	43341.4	42618.2	42533.6	41799	41480.2	41028.9	40759.5	40071.3
	449	41124	42333.9	43208.5	44344.3	45395.3	45816.1	46441.8	46936.1	47447.9	47631.5	47435.9	47784.1	47618.8	47693.9	47513.2	46962.5	46527.6	46398.5	45831.2	45520.3	45207.2	44777.7	43988.5	43859.5	43127.7	43042.1	42298.7	41976.1	41519.4	41246.8	40550.4
	450	40801.2	42001.6	42869.4	43996.2	45038.9	45456.4	46077.2	46567.7	47075.5	47257.6	47063.6	47409.1	47245	47319.6	47140.2	46593.9	46162.4	46034.3	45471.4	45163	44852.4	44426.2	43643.2	43515.2	42789.2	42704.2	41966.7	41646.6	41193.5	40923	40232.1
	451	40807.8	42008.5	42876.4	44003.3	45046.2	45463.8	46084.7	46575.3	47083.1	47265.3	47071.2	47416.8	47252.7	47327.2	47147.9	46601.5	46169.9	46041.8	45478.8	45170.3	44859.7	44433.5	43650.3	43522.3	42796.2	42711.2	41973.5	41653.3	41200.2	40929.7	40238.6
	452	40722.5	41920.6	42786.7	43911.3	44952	45368.7	45988.3	46477.9	46984.6	47166.5	46972.8	47317.6	47153.9	47228.3	47049.3	46504	46073.3	45945.5	45383.7	45075.9	44765.8	44340.5	43559	43431.3	42706.6	42621.8	41885.7	41566.2	41114	40844.1	40154.5
	453	40669.8	41866.4	42731.4	43854.5	44893.9	45310.1	45928.9	46417.8	46923.9	47105.5	46912	47256.4	47092.9	47167.2	46988.4	46443.9	46013.8	45886.1	45325	45017.6	44708	44283.2	43502.7	43375.1	42651.4	42566.7	41831.6	41512.5	41060.9	40791.3	40102.6
	454	40387.2	41575.5	42434.4	43549.8	44582	44995.2	45609.7	46095.2	46597.8	46778.2	46586	46928	46765.7	46839.4	46661.9	46121.2	45694	45567.3	45010.1	44704.8	44397.3	43975.5	43200.4	43073.7	42355.1	42270.9	41540.9	41224	40775.5	40507.8	39823.9
	455	40242.2	41426.2	42282.1	43393.4	44421.9	44833.7	45446	45929.7	46430.5	46610.2	46418.8	46759.5	46597.7	46671.3	46494.4	45955.6	45530	45403.7	44848.5	44544.3	44237.9	43817.6	43045.3	42919.1	42203	42119.2	41391.8	41076	40629.1	40362.4	39680.9
	456	39380.9	40539.6	41377.1	42464.7	43471.1	43874.1	44473.3	44946.7	45436.8	45612.6	45425.3	45758.8	45600.4	45672.4	45499.3	44972	44555.5	44431.9	43888.6	43590.9	43291.1	42879.8	42124	42000.5	41299.7	41217.7	40505.9	40196.9	39759.6	39498.5	38831.7
	457	39189.4	40342.4	41175.9	42258.2	43259.7	43660.8	44257	44728.1	45215.8	45390.8	45204.4	45536.2	45378.7	45450.3	45278	44753.3	44338.8	44215.8	43675.2	43378.9	43080.5	42671.3	41919.1	41796.2	41098.9	41017.3	40308.9	40001.4	39566.2	39306.4	38642.8
	458	39006.2	40153.8	40983.4	42060.6	43057.5	43456.6	44050.1	44519	45004.4	45178.6	44993	45323.3	45166.5	45237.8	45066.3	44544	44131.5	44009.1	43470.9	43176.1	42879.1	42471.7	41723.1	41600.8	40906.7	40825.5	40120.4	39814.4	39381.2	39122.6	38462.1
	459	38173.1	39296.2	40108	41162.3	42137.8	42528.4	43109.3	43568.1	44043.2	44213.6	44032	44355.3	44201.8	44271.5	44103.8	43592.6	43188.9	43069.1	42542.5	42253.9	41963.3	41564.6	40832	40712.3	40033	39953.5	39263.5	38964	38540.1	38287	37640.6
	460	37724.5	38834.5	39636.8	40678.6	41642.7	42028.8	42602.7	43056.2	43525.7	43694.1	43514.7	43834.1	43682.5	43751.4	43585.6	43080.4	42681.5	42563.1	42042.6	41757.4	41470.2	41076.2	40352.3	40233.9	39562.6	39484.1	38802.2	38506.2	38087.3	37837.2	37198.4
	[nm]	B06	X18
[nm]		470	471	472	473	474	475	476	477	478	479	480	481	482	483	484	485	486	487	488	489	490	491	492	493	494	495	496	497	498	499	500
	430	36168.5	37276.9	38101.1	39224.5	40239.5	40729	41313	41929.7	42405.9	42670	42603	43029.1	42965.3	43028.7	42957.2	42495.3	42320.4	42221.5	41754.7	41533.1	41268	40986.6	40363.8	40275.3	39706.3	39663.3	39039.4	38745.6	38411.4	38241.2	37673.4
	431	36285.2	37397.3	38224.1	39351.1	40369.5	40860.5	41446.4	42065.1	42542.8	42807.8	42740.6	43168	43104	43167.7	43095.9	42632.5	42457.1	42357.9	41889.5	41667.2	41401.2	41119	40494.1	40405.3	39834.5	39791.4	39165.4	38870.7	38535.4	38364.7	37795
	432	36547	37667.1	38499.9	39635.1	40660.7	41155.3	41745.5	42368.6	42849.8	43116.6	43049	43479.4	43415	43479.1	43406.8	42940.1	42763.4	42663.5	42191.7	41967.8	41699.9	41415.6	40786.3	40696.8	40121.9	40078.5	39448	39151.2	38813.4	38641.5	38067.7
	433	36917	38048.4	38889.6	40036.3	41072.4	41572	42168.1	42797.5	43283.6	43553.2	43484.8	43919.6	43854.6	43919.3	43846.2	43374.8	43196.3	43095.4	42618.9	42392.7	42122.1	41834.9	41199.2	41108.9	40528.1	40484.2	39847.4	39547.5	39206.4	39032.7	38453.1
	434	37328.6	38472.6	39323.1	40482.6	41530.2	42035.4	42638.1	43274.5	43766.1	44038.6	43969.5	44409.2	44343.4	44408.9	44335	43858.3	43677.8	43575.8	43093.9	42865.3	42591.6	42301.3	41658.4	41567.1	40979.8	40935.5	40291.6	39988.4	39643.4	39467.8	38881.8
	435	37776.4	38934.1	39794.9	40968.3	42028.4	42539.6	43149.6	43793.7	44291.1	44567	44497	44942	44875.4	44941.6	44866.9	44384.5	44201.8	44098.5	43610.9	43379.5	43102.6	42808.7	42158.2	42065.8	41471.5	41426.6	40774.9	40468.1	40119	39941.3	39348.2
	436	37883.6	39044.6	39907.8	41084.5	42147.7	42660.4	43272.1	43918	44416.8	44693.4	44623.3	45069.5	45002.7	45069.2	44994.2	44510.4	44327.3	44223.7	43734.7	43502.6	43224.9	42930.2	42277.8	42185.1	41589.2	41544.1	40890.7	40582.9	40232.8	40054.6	39459.9
	437	38351	39526.4	40400.2	41591.5	42667.8	43186.8	43806	44459.9	44964.9	45244.9	45173.9	45625.6	45558	45625.3	45549.4	45059.6	44874.2	44769.4	44274.3	44039.4	43758.3	43459.9	42799.5	42705.7	42102.3	42056.8	41395.2	41083.7	40729.3	40548.9	39946.8
	438	38778.4	39966.9	40850.5	42055	43143.3	43668	44294.2	44955.4	45466	45749.1	45677.3	46134.1	46065.7	46133.7	46057	45561.8	45374.3	45268.3	44767.7	44530.2	44245.9	43944.3	43276.5	43181.6	42571.5	42525.5	41856.5	41541.5	41183.2	41000.8	40391.9
	439	39697.9	40914.5	41819.1	43052.2	44166.3	44703.5	45344.5	46021.3	46544.1	46833.9	46760.4	47228	47158	47227.7	47149.1	46642.1	46450.2	46341.7	45829.3	45586.1	45295.1	44986.3	44302.6	44205.5	43581	43533.8	42849	42526.6	42159.7	41973	41349.7
	440	39782.5	41001.8	41908.3	43143.9	44260.4	44798.8	45441.2	46119.4	46643.3	46933.8	46860.1	47328.7	47258.6	47328.3	47249.6	46741.6	46549.2	46440.5	45927	45683.3	45391.6	45082.2	44397.1	44299.7	43673.9	43626.6	42940.4	42617.2	42249.6	42062.4	41437.9
	441	40221.8	41454.5	42371	43620.3	44749.1	45293.4	45942.9	46628.6	47158.3	47451.9	47377.4	47851.2	47780.3	47850.9	47771.3	47257.6	47063.2	46953.2	46434	46187.6	45892.8	45579.9	44887.3	44788.8	44156.1	44108.3	43414.5	43087.7	42716	42526.8	41895.4
	442	40730	41978.3	42906.3	44171.5	45314.5	45865.7	46523.4	47217.8	47754.1	48051.5	47976.1	48455.8	48384.1	48455.5	48374.9	47854.8	47657.8	47546.5	47020.8	46771.2	46472.7	46155.8	45454.4	45354.8	44714	44665.6	43963	43632.2	43255.8	43064.2	42424.7
	443	40948.5	42203.4	43136.5	44408.4	45557.6	46111.7	46772.9	47471.1	48010.2	48309.2	48233.4	48715.7	48643.6	48715.4	48634.3	48111.4	47913.4	47801.5	47272.9	47022.1	46721.9	46403.4	45698.2	45598	44953.8	44905.2	44198.8	43866.2	43487.8	43295.2	42652.3
	444	41166.8	42428.4	43366.4	44645.1	45800.4	46357.5	47022.3	47724.1	48266.2	48566.8	48490.5	48975.4	48902.9	48975.1	48893.6	48367.9	48168.9	48056.3	47525	47272.8	46971	46650.8	45941.8	45841.1	45193.5	45144.6	44434.4	44100	43719.6	43526	42879.7
	445	41484.5	42755.9	43701.2	44989.7	46154	46715.4	47385.2	48092.5	48638.8	48941.7	48864.8	49353.5	49280.4	49353.1	49271	48741.3	48540.7	48427.3	47891.8	47637.7	47333.6	47010.9	46296.5	46195	45542.3	45493	44777.4	44440.5	44057.1	43862	43210.6
	446	41923.8	43208.7	44164	45466.2	46642.7	47210.1	47887	48601.8	49153.8	49459.9	49382.3	49876.1	49802.2	49875.7	49792.8	49257.4	49054.7	48940.1	48399	48142.1	47834.8	47508.7	46786.7	46684.1	46024.6	45974.8	45251.6	44911.1	44523.6	44326.4	43668.2
	447	42264	43559.3	44522.3	45835.1	47021.2	47593.1	48275.6	48996.2	49552.7	49861.3	49783	50280.8	50206.3	50280.4	50196.8	49657.1	49452.8	49337.2	48791.7	48532.8	48222.9	47894.2	47166.4	47063	46398.1	46347.8	45618.8	45275.5	44884.9	44686.1	44022.6
	448	42514.3	43817.2	44786	46106.5	47299.6	47875	48561.5	49286.3	49846.1	50156.5	50077.8	50578.6	50503.6	50578.2	50494.1	49951.1	49745.6	49629.4	49080.6	48820.2	48508.5	48177.8	47445.7	47341.6	46672.8	46622.3	45888.9	45543.6	45150.7	44950.7	44283.2
	449	42941.6	44257.7	45236.1	46570	47775.1	48356.2	49049.6	49781.7	50347.2	50660.7	50581.2	51087	51011.3	51086.6	51001.6	50453.3	50245.6	50128.2	49574	49310.9	48996.1	48662.1	47922.6	47817.5	47142	47090.9	46350.2	46001.4	45604.6	45402.6	44728.4
	450	42549.8	43853.8	44823.4	46145	47339.2	47915	48602.1	49327.5	49887.8	50198.5	50119.7	50620.9	50545.9	50620.5	50536.3	49992.9	49787.2	49670.9	49121.6	48861	48549.1	48218.1	47485.3	47381.2	46711.8	46661.3	45927.3	45581.7	45188.5	44988.3	44320.3
	451	42430.1	43730.4	44697.2	46015.2	47205.9	47780.1	48465.3	49188.7	49747.4	50057.2	49978.6	50478.4	50403.6	50478	50394	49852.2	49647.1	49531.1	48983.4	48723.5	48412.4	48082.4	47351.7	47247.9	46580.4	46529.9	45798	45453.4	45061.3	44861.7	44195.5
	452	42315.4	43612.3	44576.5	45890.9	47078.4	47651.1	48334.4	49055.8	49613	49922	49843.6	50342	50267.4	50341.6	50257.9	49717.5	49513	49397.3	48851.1	48591.8	48281.6	47952.5	47223.8	47120.2	46454.5	46404.3	45674.3	45330.6	44939.5	44740.5	44076.1
	453	42273.5	43569	44532.3	45845.4	47031.7	47603.8	48286.4	49007.2	49563.8	49872.5	49794.2	50292.1	50217.6	50291.7	50208.1	49668.2	49463.9	49348.3	48802.6	48543.7	48233.8	47904.9	47177	47073.5	46408.5	46358.2	45629	45285.6	44895	44696.1	44032.4
	454	41949.6	43235.2	44191.1	45494.1	46671.4	47239.1	47916.5	48631.7	49184	49490.3	49412.6	49906.8	49832.8	49906.4	49823.4	49287.7	49084.9	48970.2	48428.7	48171.7	47864.2	47537.9	46815.5	46712.8	46052.9	46003	45279.4	44938.7	44551	44353.7	43695.1
	455	41744.1	43023.4	43974.6	45271.2	46442.8	47007.7	47681.7	48393.4	48943.1	49247.9	49170.6	49662.3	49588.7	49661.9	49579.3	49046.2	48844.4	48730.3	48191.5	47935.7	47629.7	47305	46586.2	46484	45827.3	45777.7	45057.6	44718.5	44332.8	44136.4	43481
	456	40876.7	42129.4	43060.9	44330.5	45477.7	46030.9	46691	47387.9	47926.1	48224.6	48148.9	48630.4	48558.3	48630	48549.1	48027.1	47829.5	47717.7	47190.1	46939.7	46640	46322.1	45618.1	45518.1	44875	44826.5	44121.4	43789.3	43411.6	43219.3	42577.5
	457	40677.6	41924.2	42851.1	44114.6	45256.2	45806.7	46463.5	47157	47692.7	47989.7	47914.3	48393.5	48321.8	48393.1	48312.6	47793.2	47596.5	47485.3	46960.2	46711.1	46412.9	46096.4	45395.9	45296.4	44656.5	44608.1	43906.4	43576	43200.1	43008.8	42370.1
	458	40565.5	41808.7	42733	43993	45131.5	45680.4	46335.5	47027.1	47561.2	47857.4	47782.3	48260.1	48188.6	48259.7	48179.5	47661.4	47465.3	47354.4	46830.8	46582.3	46284.9	45969.4	45270.8	45171.6	44533.4	44485.2	43785.4	43455.9	43081	42890.2	42253.4
	459	39801.8	41021.6	41928.5	43164.8	44281.8	44820.5	45463.2	46141.7	46665.8	46956.5	46882.7	47351.6	47281.4	47351.2	47272.5	46764.2	46571.7	46462.9	45949.2	45705.4	45413.6	45104	44418.6	44321.2	43695	43647.7	42961.1	42637.8	42270	42082.8	41457.9
	460	39403.2	40610.8	41508.7	42732.6	43838.4	44371.7	45007.9	45679.7	46198.6	46486.3	46413.3	46877.4	46808	46877.1	46799.1	46295.9	46105.4	45997.7	45489.1	45247.7	44958.8	44652.3	43973.8	43877.4	43257.5	43210.7	42530.9	42210.9	41846.8	41661.4	41042.8
	[nm]	B07	X19
[nm]		470	471	472	473	474	475	476	477	478	479	480	481	482	483	484	485	486	487	488	489	490	491	492	493	494	495	496	497	498	499	500
	430	31906.4	32933.7	33652.7	34606.3	35457	35889.7	36425.3	36937	37432.9	37633	37501.6	37936.6	37839.3	37993.4	37905.1	37529.6	37301.4	37224.9	36808.2	36653.4	36432.2	36176.9	35629.4	35507.8	35031.8	34904.8	34356.2	34118.6	33830.4	33551	33119.7
	431	31965.3	32994.5	33714.9	34670.2	35522.5	35956	36492.6	37005.2	37502	37702.4	37570.9	38006.7	37909.2	38063.5	37975.1	37598.9	37370.2	37293.6	36876.2	36721.1	36499.5	36243.7	35695.2	35573.3	35096.5	34969.2	34419.6	34181.6	33892.9	33613	33180.8
	432	32263	33301.8	34028.9	34993.2	35853.4	36290.9	36832.5	37349.9	37851.4	38053.7	37920.9	38360.7	38262.3	38418.1	38328.9	37949.1	37718.4	37641	37219.7	37063.2	36839.5	36581.3	36027.7	35904.7	35423.4	35295	34740.3	34500.1	34208.6	33926.1	33489.9
	433	32560.9	33609.3	34343.1	35316.3	36184.4	36626	37172.6	37694.8	38200.9	38405	38271	38714.9	38615.6	38772.8	38682.8	38299.5	38066.6	37988.6	37563.4	37405.4	37179.6	36919.1	36360.4	36236.2	35750.5	35620.9	35061	34818.6	34524.5	34239.4	33799.1
	434	32918.2	33978.1	34719.9	35703.8	36581.4	37027.8	37580.5	38108.3	38620	38826.4	38690.9	39139.7	39039.2	39198.2	39107.2	38719.7	38484.3	38405.4	37975.5	37815.8	37587.6	37324.1	36759.3	36633.8	36142.7	36011.7	35445.7	35200.6	34903.2	34615	34169.9
	435	33282.2	34353.8	35103.9	36098.6	36986	37437.3	37996.1	38529.8	39047.1	39255.8	39118.8	39572.5	39471	39631.7	39539.7	39147.9	38909.9	38830.1	38395.5	38234	38003.2	37736.9	37165.8	37038.9	36542.4	36409.9	35837.7	35589.9	35289.2	34997.8	34547.8
	436	33473.3	34551	35305.4	36305.9	37198.3	37652.2	38214.2	38750.9	39271.2	39481.1	39343.3	39799.7	39697.6	39859.2	39766.6	39372.6	39133.2	39053	38615.9	38453.5	38221.4	37953.5	37379.1	37251.5	36752.2	36618.9	36043.4	35794.2	35491.8	35198.7	34746.1
	437	33972.2	35066	35831.6	36847	37752.8	38213.5	38783.8	39328.5	39856.6	40069.6	39929.8	40392.9	40289.3	40453.3	40359.4	39959.5	39716.5	39635.1	39191.5	39026.6	38791.1	38519.2	37936.3	37806.8	37300	37164.8	36580.7	36327.7	36020.8	35723.4	35264.1
	438	34283.9	35387.7	36160.4	37185	38099.1	38564	39139.6	39689.3	40222.2	40437.2	40296.1	40763.5	40658.9	40824.4	40729.6	40326.1	40080.9	39998.7	39551	39384.7	39147	38872.6	38284.3	38153.6	37642.2	37505.7	36916.3	36661	36351.3	36051.1	35587.6
	439	35119.6	36250.3	37041.8	38091.5	39027.8	39504.1	40093.6	40656.8	41202.7	41422.9	41278.3	41757.1	41650	41819.6	41722.4	41309.1	41057.9	40973.7	40515.1	40344.7	40101.2	39820.2	39217.5	39083.6	38559.7	38419.9	37816.1	37554.6	37237.4	36929.9	36455
	440	35238.5	36373.1	37167.3	38220.5	39160	39637.9	40229.5	40794.5	41342.3	41563.2	41418.2	41898.6	41791.1	41961.2	41863.8	41449	41197	41112.5	40652.3	40481.4	40237.1	39955.1	39350.4	39216	38690.3	38550.1	37944.2	37681.9	37363.5	37055	36578.5
	441	35676.3	36825	37629	38695.3	39646.5	40130.3	40729.2	41301.3	41855.9	42079.5	41932.7	42419.1	42310.2	42482.5	42383.8	41963.9	41708.7	41623.3	41157.3	40984.3	40736.9	40451.4	39839.2	39703.2	39171	39029	38415.6	38150	37827.7	37515.3	37032.9
	442	36218.4	37384.6	38200.8	39283.3	40248.9	40740.1	41348.1	41928.9	42491.9	42718.9	42569.9	43063.7	42953.1	43128	43027.9	42601.6	42342.5	42255.7	41782.7	41607	41355.9	41066.1	40444.6	40306.5	39766.2	39622	38999.3	38729.7	38402.5	38085.3	37595.7
	443	36428.4	37601.3	38422.2	39511	40482.3	40976.3	41587.8	42171.9	42738.2	42966.6	42816.6	43313.3	43202.1	43378.1	43277.3	42848.5	42588	42500.7	42025	41848.2	41595.7	41304.1	40679.1	40540.2	39996.7	39851.7	39225.4	38954.2	38625.1	38306.1	37813.6
	444	36559.2	37736.4	38560.3	39653	40627.7	41123.5	41737.2	42323.4	42891.7	43120.9	42970.5	43468.9	43357.3	43533.9	43432.8	43002.5	42741	42653.4	42175.9	41998.6	41745.1	41452.5	40825.2	40685.8	40140.4	39994.9	39366.3	39094.1	38763.9	38443.7	37949.5
	445	36894.1	38082	38913.4	40016.1	40999.8	41500.1	42119.5	42711.1	43284.6	43515.9	43364	43867	43754.5	43932.6	43830.6	43396.3	43132.4	43044	42562.2	42383.2	42127.4	41832.2	41199.1	41058.5	40508.1	40361.2	39726.9	39452.2	39118.9	38795.9	38297
	446	37337.5	38539.7	39381.1	40497.1	41492.6	41998.9	42625.7	43224.5	43804.8	44038.9	43885.2	44394.3	44280.4	44460.7	44357.4	43917.9	43650.9	43561.4	43073.8	42892.7	42633.8	42335	41694.3	41552	40994.9	40846.3	40204.4	39926.4	39589.1	39262.2	38757.4
	447	37714.9	38929.3	39779.2	40906.4	41912	42423.4	43056.6	43661.4	44247.6	44484	44328.8	44843	44727.9	44910.1	44805.7	44361.8	44092.1	44001.7	43509.2	43326.2	43064.7	42762.9	42115.7	41971.9	41409.3	41259.2	40610.7	40329.9	39989.2	39659	39149.1
	448	38055.7	39281	40138.7	41276.1	42290.7	42806.8	43445.7	44055.9	44647.4	44886	44729.4	45248.2	45132.1	45315.9	45210.6	44762.7	44490.5	44399.3	43902.3	43717.7	43453.9	43149.3	42496.3	42351.2	41783.5	41632	40977.7	40694.4	40350.6	40017.4	39502.9
	449	38340.2	39574.7	40438.7	41584.7	42606.9	43126.8	43770.5	44385.3	44981.2	45221.6	45063.8	45586.5	45469.5	45654.7	45548.6	45097.3	44823.1	44731.3	44230.6	44044.6	43778.7	43471.9	42814	42667.8	42095.9	41943.3	41284.1	40998.6	40652.3	40316.6	39798.2
	450	37905.5	39126	39980.2	41113.1	42123.8	42637.8	43274.1	43882	44471.2	44708.8	44552.8	45069.6	44953.9	45137	45032.2	44586	44314.9	44224.1	43729	43545.1	43282.3	42979	42328.5	42184	41618.6	41467.7	40816	40533.7	40191.3	39859.4	39346.9
	451	37933.1	39154.4	40009.3	41143.1	42154.4	42668.8	43305.6	43913.9	44503.6	44741.4	44585.2	45102.4	44986.7	45169.8	45064.9	44618.4	44347.1	44256.2	43760.9	43576.8	43313.8	43010.3	42359.4	42214.7	41648.8	41497.9	40845.7	40563.2	40220.6	39888.4	39375.6
	452	37770	38986.1	39837.3	40966.2	41973.2	42485.4	43119.4	43725.1	44312.2	44549	44393.5	44908.5	44793.2	44975.6	44871.2	44426.6	44156.4	44065.9	43572.7	43389.5	43127.6	42825.3	42177.2	42033.2	41469.8	41319.4	40670	40388.8	40047.6	39716.9	39206.2
	453	37755.6	38971.3	39822.1	40950.6	41957.2	42469.2	43103.1	43708.5	44295.4	44532.1	44376.7	44891.4	44776.2	44958.5	44854.1	44409.7	44139.7	44049.2	43556.1	43373	43111.2	42809.1	42161.2	42017.3	41454	41303.7	40654.6	40373.5	40032.4	39701.8	39191.4
	454	37407.1	38611.6	39454.6	40572.6	41570	42077.2	42705.2	43305.1	43886.5	44121	43967.1	44477.1	44362.9	44543.6	44440.1	43999.8	43732.3	43642.6	43154.1	42972.6	42713.3	42413.9	41772	41629.4	41071.4	40922.5	40279.3	40000.8	39662.9	39335.4	38829.6
	455	37313.7	38515.1	39356	40471.2	41466.1	41972.1	42598.5	43196.8	43776.8	44010.8	43857.2	44365.9	44252.1	44432.2	44329	43889.8	43623	43533.6	43046.3	42865.2	42606.5	42307.9	41667.6	41525.4	40968.7	40820.2	40178.7	39900.9	39563.8	39237.1	38732.6
	456	36496.5	37671.6	38494	39584.9	40557.9	41052.9	41665.5	42250.8	42818.1	43046.9	42896.7	43394.3	43282.9	43459.1	43358.2	42928.6	42667.6	42580.1	42103.5	41926.5	41673.4	41381.3	40755.1	40616	40071.5	39926.2	39298.7	39027	38697.3	38377.7	37884.3
	457	36357.5	37528.1	38347.5	39434.2	40403.5	40896.6	41506.9	42089.9	42655.1	42883	42733.4	43229	43118.1	43293.7	43193.1	42765.2	42505.1	42418	41943.2	41766.8	41514.7	41223.8	40599.9	40461.3	39918.9	39774.2	39149.1	38878.4	38550	38231.6	37740.1
	458	36153.5	37317.5	38132.3	39212.9	40176.8	40667.1	41274	41853.7	42415.7	42642.4	42493.6	42986.5	42876.1	43050.7	42950.7	42525.2	42266.6	42180	41707.8	41532.5	41281.8	40992.5	40372.1	40234.3	39694.9	39551	38929.4	38660.2	38333.6	38017.1	37528.3
	459	35549.4	36694	37495.2	38557.7	39505.5	39987.6	40584.4	41154.4	41707	41929.9	41783.6	42268.2	42159.8	42331.4	42233.1	41814.7	41560.4	41475.2	41011	40838.5	40592	40307.5	39697.5	39562	39031.7	38890.2	38279	38014.3	37693.2	37381.9	36901.2
	460	35247.3	36382.1	37176.5	38230	39169.7	39647.7	40239.4	40804.6	41352.5	41573.5	41428.4	41909	41801.4	41971.6	41874.1	41459.3	41207.2	41122.7	40662.4	40491.4	40247	39964.9	39360.1	39225.7	38699.9	38559.6	37953.6	37691.2	37372.8	37064.1	36587.6
	[nm]	B08	X20
[nm]		470	471	472	473	474	475	476	477	478	479	480	481	482	483	484	485	486	487	488	489	490	491	492	493	494	495	496	497	498	499	500
	430	33006.2	33997.8	34757.8	35790.1	36767.5	37190.7	37813.6	38289.1	38804.6	39052	38971.9	39359	39295.9	39453.2	39350.7	38944.9	38757	38688.2	38256.8	38036.8	37822.8	37508.2	36993.2	36893.5	36313.4	36220.1	35622.8	35391.5	35092.3	34817	34303.1
	431	33077.6	34071.4	34833	35867.6	36847	37271.2	37895.4	38372	38888.6	39136.5	39056.2	39444.1	39380.9	39538.5	39435.8	39029.2	38840.9	38771.9	38339.5	38119.1	37904.6	37589.4	37073.2	36973.3	36392	36298.4	35699.9	35468.1	35168.2	34892.3	34377.3
	432	33495.4	34501.8	35273	36320.7	37312.5	37742	38374.1	38856.7	39379.8	39630.8	39549.6	39942.4	39878.4	40038	39934	39522.2	39331.5	39261.7	38823.8	38600.7	38383.4	38064.2	37541.5	37440.4	36851.7	36757	36150.9	35916.1	35612.4	35333.1	34811.6
	433	33805.2	34820.9	35599.3	36656.6	37657.6	38091.1	38729	39216.1	39744.1	39997.4	39915.4	40311.8	40247.2	40408.3	40303.3	39887.7	39695.3	39624.8	39182.9	38957.7	38738.5	38416.3	37888.8	37786.7	37192.6	37096.9	36485.3	36248.3	35941.8	35659.9	35133.6
	434	34267.3	35296.9	36085.9	37157.7	38172.3	38611.7	39258.4	39752.1	40287.3	40544.1	40461	40862.8	40797.4	40960.6	40854.2	40433	40237.9	40166.5	39718.5	39490.2	39268	38941.4	38406.7	38303.2	37700.9	37604	36984	36743.8	36433.1	36147.4	35613.8
	435	34739.9	35783.6	36583.5	37670.1	38698.7	39144.2	39799.8	40300.3	40842.9	41103.3	41019	41426.4	41360	41525.5	41417.6	40990.6	40792.8	40720.4	40266.3	40034.8	39809.5	39478.4	38936.3	38831.4	38220.9	38122.6	37494	37250.5	36935.6	36645.9	36104.9
	436	34933.7	35983.3	36787.6	37880.2	38914.6	39362.6	40021.8	40525.2	41070.7	41332.6	41247.8	41657.5	41590.7	41757.2	41648.7	41219.2	41020.4	40947.5	40490.9	40258.1	40031.6	39698.6	39153.5	39048	38434.1	38335.3	37703.2	37458.3	37141.6	36850.3	36306.3
	437	35391.8	36455.2	37270	38377	39425	39878.8	40546.7	41056.6	41609.3	41874.6	41788.7	42203.8	42136.1	42304.8	42194.9	41759.8	41558.3	41484.5	41021.9	40786.1	40556.6	40219.3	39667	39560.1	38938.1	38838	38197.6	37949.6	37628.7	37333.5	36782.5
	438	35814.9	36891	37715.6	38835.8	39896.3	40355.6	41031.4	41547.5	42106.8	42375.2	42288.3	42708.3	42639.9	42810.5	42699.3	42259	42055.2	41980.5	41512.3	41273.7	41041.4	40700.1	40141.2	40033.1	39403.6	39302.3	38654.3	38403.3	38078.6	37779.9	37222.2
	439	36721	37824.3	38669.8	39818.4	40905.7	41376.5	42069.5	42598.6	43172.1	43447.3	43358.2	43788.9	43718.7	43893.6	43779.6	43328.2	43119.2	43042.6	42562.6	42317.9	42079.8	41729.8	41156.8	41045.9	40400.5	40296.7	39632.2	39374.9	39041.9	38735.7	38163.9
	440	36857.2	37964.6	38813.2	39966	41057.4	41530	42225.5	42756.6	43332.2	43608.4	43519	43951.2	43880.8	44056.4	43941.9	43488.8	43279.1	43202.2	42720.4	42474.8	42235.8	41884.5	41309.4	41198.1	40550.3	40446.1	39779.2	39520.9	39186.7	38879.3	38305.5
	441	37379.2	38502.2	39362.9	40532	41638.8	42118.1	42823.5	43362.1	43945.9	44226	44135.3	44573.7	44502.2	44680.3	44564.3	44104.7	43892	43814	43325.4	43076.4	42834	42477.7	41894.5	41781.6	41124.6	41018.9	40342.5	40080.6	39741.7	39430	38847.9
	442	37921.1	39060.4	39933.6	41119.6	42242.5	42728.7	43444.4	43990.7	44583	44867.2	44775.2	45219.9	45147.4	45328.1	45210.3	44744.2	44528.3	44449.2	43953.6	43700.9	43455	43093.5	42501.8	42387.3	41720.8	41613.6	40927.4	40661.7	40317.8	40001.6	39411.2
	443	38067.4	39211.2	40087.7	41278.3	42405.5	42893.6	43612	44160.5	44755	45040.3	44948	45394.4	45321.6	45503	45384.8	44916.8	44700.2	44620.8	44123.2	43869.6	43622.7	43259.9	42665.9	42550.9	41881.8	41774.2	41085.4	40818.6	40473.4	40156	39563.3
	444	38275.9	39425.9	40307.2	41504.4	42637.7	43128.5	43850.8	44402.3	45000.1	45287	45194.1	45643	45569.8	45752.2	45633.4	45162.8	44945	44865.1	44364.8	44109.8	43861.6	43496.7	42899.5	42783.9	42111.2	42002.9	41310.3	41042.1	40695.1	40375.9	39779.9
	445	38742.9	39906.9	40798.9	42010.7	43157.9	43654.7	44385.8	44944	45549.1	45839.5	45745.5	46199.8	46125.8	46310.4	46190.1	45713.8	45493.3	45412.5	44906	44647.9	44396.6	44027.4	43422.9	43305.8	42624.9	42515.3	41814.3	41542.8	41191.5	40868.4	40265.2
	446	39123.7	40299.1	41199.9	42423.6	43582.1	44083.8	44822.1	45385.8	45996.8	46290	46195.1	46653.9	46579.1	46765.6	46644.1	46163.1	45940.4	45858.8	45347.4	45086.7	44833	44460.1	43849.7	43731.5	43043.9	42933.2	42225.3	41951.1	41596.4	41270.1	40661
	447	39440.1	40625.1	41533.1	42766.7	43934.6	44440.3	45184.6	45752.8	46368.8	46664.4	46568.7	47031.2	46955.8	47143.8	47021.3	46536.4	46312	46229.7	45714.2	45451.4	45195.6	44819.7	44204.3	44085.2	43392	43280.5	42566.8	42290.4	41932.8	41603.9	40989.8
	448	39706.5	40899.5	41813.7	43055.6	44231.3	44740.5	45489.8	46061.9	46682	46979.6	46883.3	47348.9	47273	47462.2	47338.9	46850.8	46624.8	46542	46023	45758.4	45500.9	45122.5	44502.9	44383	43685.1	43572.8	42854.3	42576.1	42216.1	41884.9	41266.7
	449	40114.1	41319.3	42242.9	43497.6	44685.4	45199.8	45956.7	46534.7	47161.2	47461.9	47364.5	47835	47758.3	47949.4	47824.9	47331.7	47103.4	47019.7	46495.4	46228.1	45968	45585.7	44959.7	44838.6	44133.6	44020.1	43294.3	43013.1	42649.4	42314.9	41690.3
	450	39764.6	40959.4	41874.9	43118.7	44296.1	44806	45556.4	46129.4	46750.4	47048.4	46951.9	47418.3	47342.3	47531.7	47408.3	46919.4	46693.1	46610.1	46090.4	45825.4	45567.5	45188.5	44568.1	44448	43749.1	43636.6	42917.1	42638.4	42277.9	41946.3	41327.1
	451	39685.8	40878.1	41791.9	43033.2	44208.3	44717.2	45466.1	46037.9	46657.7	46955.1	46858.8	47324.2	47248.4	47437.5	47314.2	46826.4	46600.5	46517.7	45999	45734.5	45477.2	45098.9	44479.7	44359.8	43662.3	43550.1	42832	42553.9	42194.1	41863.1	41245.2
	452	39590.8	40780.3	41691.9	42930.2	44102.5	44610.2	45357.3	45927.7	46546	46842.8	46746.7	47211	47135.3	47324	47201	46714.3	46489	46406.4	45888.9	45625.1	45368.4	44991	44373.3	44253.7	43557.9	43445.9	42729.5	42452.1	42093.1	41762.9	41146.5
	453	39514	40701.2	41611	42846.9	44017	44523.6	45269.3	45838.7	46455.8	46751.9	46656	47119.4	47043.9	47232.2	47109.5	46623.7	46398.8	46316.4	45799.9	45536.6	45280.4	44903.8	44287.2	44167.9	43473.4	43361.6	42646.6	42369.7	42011.5	41681.9	41066.7
	454	39197.5	40375.2	41277.7	42503.8	43664.4	44167	44906.7	45471.5	46083.7	46377.4	46282.3	46742	46667.1	46853.9	46732.2	46250.3	46027.2	45945.4	45433.1	45171.9	44917.7	44544.1	43932.5	43814.1	43125.2	43014.3	42305.1	42030.4	41675	41348.1	40737.8
	455	39116.6	40291.9	41192.5	42416	43574.2	44075.8	44814	45377.6	45988.5	46281.7	46186.8	46645.5	46570.7	46757.1	46635.6	46154.8	45932.1	45850.5	45339.2	45078.6	44824.9	44452.1	43841.7	43723.6	43036.1	42925.5	42217.7	41943.6	41588.9	41262.7	40653.6
	456	38353.3	39505.6	40388.7	41588.3	42723.9	43215.7	43939.5	44492.1	45091.1	45378.6	45285.5	45735.3	45662	45844.7	45725.6	45254.1	45035.8	44955.8	44454.5	44199	43950.2	43584.7	42986.2	42870.4	42196.3	42087.9	41393.9	41125.1	40777.4	40457.5	39860.3
	457	38110.6	39255.7	40133.1	41325.2	42453.6	42942.3	43661.5	44210.6	44805.8	45091.4	44999	45445.9	45373.1	45554.7	45436.3	44967.8	44750.9	44671.4	44173.2	43919.3	43672.2	43308.9	42714.3	42599.2	41929.4	41821.6	41132	40864.9	40519.4	40201.5	39608.1
	458	37932.4	39072.1	39945.5	41131.9	42255.1	42741.5	43457.3	44003.9	44596.3	44880.6	44788.6	45233.4	45160.9	45341.7	45223.9	44757.5	44541.6	44462.5	43966.7	43714	43468	43106.4	42514.5	42400	41733.3	41626	40939.6	40673.8	40329.9	40013.6	39422.9
	459	37298.8	38419.4	39278.2	40444.8	41549.2	42027.5	42731.4	43268.8	43851.3	44130.8	44040.3	44477.8	44406.5	44584.2	44468.4	44009.8	43797.6	43719.8	43232.2	42983.7	42741.8	42386.3	41804.3	41691.7	41036.1	40930.6	40255.7	39994.3	39656.2	39345.1	38764.4
	460	37010	38122	38974.1	40131.7	41227.6	41702.2	42400.6	42933.9	43511.9	43789.2	43699.4	44133.5	44062.7	44239.1	44124.2	43669.2	43458.5	43381.3	42897.6	42651	42411	42058.2	41480.7	41368.9	40718.5	40613.8	39944.1	39684.8	39349.2	39040.6	38464.3
	[nm]	B09	X21
[nm]		470	471	472	473	474	475	476	477	478	479	480	481	482	483	484	485	486	487	488	489	490	491	492	493	494	495	496	497	498	499	500
	430	31236.3	32203.3	32938.5	33899.6	34766.4	35116	35681.6	36069.5	36530.5	36777.6	36662.3	37053.1	37005.7	37086.2	37080.4	36604.9	36506.3	36394.6	35995.9	35828.3	35663.5	35359.8	34849.2	34818.8	34258.5	34192.9	33670.9	33497.9	33131	32930	32469.8
	431	31172.2	32137.2	32870.9	33830	34695.1	35044	35608.4	35995.5	36455.6	36702.2	36587.1	36977.1	36929.8	37010.1	37004.4	36529.8	36431.4	36319.9	35922.1	35754.8	35590.4	35287.3	34777.8	34747.4	34188.2	34122.7	33601.8	33429.2	33063	32862.5	32403.2
	432	31400	32372.1	33111.1	34077.3	34948.6	35300.1	35868.6	36258.6	36722	36970.4	36854.4	37247.3	37199.7	37280.5	37274.8	36796.8	36697.7	36585.4	36184.6	36016.1	35850.5	35545.2	35031.9	35001.3	34438	34372.1	33847.3	33673.5	33304.6	33102.6	32640
	433	31827.5	32812.8	33561.9	34541.2	35424.4	35780.7	36357	36752.2	37222	37473.8	37356.2	37754.5	37706.1	37788.1	37782.3	37297.7	37197.3	37083.5	36677.3	36506.4	36338.6	36029.1	35508.9	35477.8	34906.9	34840	34308.2	34131.9	33758.1	33553.3	33084.4
	434	32214.3	33211.6	33969.8	34961	35854.9	36215.5	36798.8	37198.9	37674.3	37929.2	37810.2	38213.3	38164.4	38247.3	38241.4	37751	37649.3	37534.1	37123	36950.1	36780.2	36467	35940.4	35909	35331.1	35263.4	34725.1	34546.7	34168.3	33961.1	33486.4
	435	32634.2	33644.5	34412.6	35416.7	36322.3	36687.6	37278.5	37683.8	38165.4	38423.6	38303.1	38711.4	38661.9	38745.9	38739.9	38243.1	38140.1	38023.4	37606.9	37431.7	37259.6	36942.3	36408.9	36377.1	35791.7	35723.1	35177.8	34997.1	34613.7	34403.8	33923
	436	32820.3	33836.4	34608.8	35618.7	36529.5	36896.8	37491.1	37898.7	38383.1	38642.7	38521.5	38932.2	38882.4	38966.9	38960.9	38461.2	38357.6	38240.2	37821.4	37645.2	37472.1	37153	36616.5	36584.5	35995.8	35926.8	35378.4	35196.7	34811.1	34600	34116.4
	437	33260.8	34290.5	35073.3	36096.7	37019.7	37392	37994.2	38407.3	38898.2	39161.3	39038.5	39454.7	39404.2	39489.8	39483.7	38977.4	38872.4	38753.4	38329	38150.4	37975	37651.6	37107.9	37075.5	36478.9	36409	35853.2	35669	35278.3	35064.3	34574.3
	438	33657.8	34699.9	35492	36527.6	37461.7	37838.4	38447.8	38865.8	39362.6	39628.8	39504.5	39925.7	39874.6	39961.2	39955.1	39442.7	39336.5	39216.1	38786.5	38605.9	38428.3	38101.1	37550.9	37518.1	36914.4	36843.6	36281.2	36094.8	35699.5	35482.9	34987
	439	34611.3	35682.9	36497.5	37562.4	38522.9	38910.3	39537	39966.8	40477.7	40751.5	40623.6	41056.7	41004.2	41093.3	41087	40560.1	40450.8	40327	39885.3	39699.5	39517	39180.5	38614.7	38581	37960.1	37887.4	37309	37117.4	36710.8	36488.1	35978.2
	440	34821.5	35899.5	36719	37790.5	38756.8	39146.5	39777	40209.5	40723.4	40998.9	40870.2	41306	41253.1	41342.8	41336.4	40806.3	40696.4	40571.8	40127.4	39940.5	39756.9	39418.3	38849.1	38815.2	38190.5	38117.4	37535.5	37342.7	36933.6	36709.6	36196.6
	441	35269.5	36361.4	37191.5	38276.7	39255.5	39650.3	40288.8	40726.9	41247.4	41526.4	41396.2	41837.5	41784	41874.8	41868.3	41331.4	41220.1	41093.9	40643.8	40454.5	40268.5	39925.5	39349	39314.6	38682	38607.9	38018.5	37823.2	37408.9	37182	36662.4
	442	35774.8	36882.4	37724.4	38825.1	39817.9	40218.3	40866.1	41310.4	41838.4	42121.4	41989.2	42436.9	42382.6	42474.7	42468.2	41923.5	41810.6	41682.7	41226.1	41034.1	40845.4	40497.6	39912.8	39877.9	39236.2	39161	38563.2	38365.1	37944.9	37714.7	37187.6
	443	36043.9	37159.7	38008	39117.1	40117.3	40520.8	41173.4	41621	42153	42438.1	42305	42756	42701.3	42794.1	42787.5	42238.8	42125	41996.1	41536.1	41342.6	41152.5	40802.1	40212.9	40177.8	39531.2	39455.5	38853.2	38653.6	38230.2	37998.3	37467.3
	444	36309	37433.1	38287.6	39404.8	40412.4	40818.8	41476.2	41927.2	42463.1	42750.3	42616.2	43070.5	43015.4	43108.9	43102.3	42549.5	42434.9	42305	41841.6	41646.8	41455.3	41102.2	40508.7	40473.3	39822	39745.7	39139	38937.9	38511.4	38277.8	37742.9
	445	36692	37827.9	38691.5	39820.5	40838.7	41249.4	41913.7	42369.4	42911	43201.2	43065.7	43524.8	43469.2	43563.6	43556.9	42998.3	42882.5	42751.3	42283	42086.1	41892.6	41535.8	40936	40900.3	40242.1	40165	39551.8	39348.7	38917.7	38681.6	38141
	446	37135.1	38284.7	39158.7	40301.3	41331.8	41747.5	42419.8	42881	43429.1	43722.9	43585.7	44050.4	43994	44089.7	44082.9	43517.5	43400.3	43267.5	42793.6	42594.2	42398.4	42037.3	41430.3	41394.1	40728	40650	40029.4	39823.8	39387.6	39148.7	38601.5
	447	37500.8	38661.8	39544.4	40698.3	41739	42158.7	42837.7	43303.4	43856.9	44153.6	44015	44484.3	44427.4	44523.9	44517.1	43946.2	43827.8	43693.7	43215.1	43013.8	42816	42451.4	41838.4	41801.8	41129.2	41050.4	40423.7	40216	39775.5	39534.3	38981.8
	448	37878.1	39050.7	39942.2	41107.7	42158.8	42582.8	43268.6	43739	44298.1	44597.7	44457.8	44931.8	44874.3	44971.8	44964.9	44388.2	44268.7	44133.2	43649.8	43446.5	43246.7	42878.4	42259.3	42222.4	41542.9	41463.3	40830.3	40620.6	40175.7	39932	39373.9
	449	38273.1	39458	40358.7	41536.4	42598.5	43026.9	43719.8	44195.2	44760	45062.8	44921.4	45400.3	45342.3	45440.8	45433.8	44851.1	44730.4	44593.5	44105	43899.6	43697.7	43325.6	42700	42662.7	41976.1	41895.7	41256.1	41044.2	40594.6	40348.4	39784.5
	450	37955.1	39130.1	40023.4	41191.3	42244.5	42669.4	43356.6	43828	44388.1	44688.4	44548.2	45023.1	44965.5	45063.3	45056.3	44478.5	44358.7	44223	43738.6	43534.8	43334.7	42965.6	42345.2	42308.2	41627.4	41547.6	40913.4	40703.2	40257.4	40013.2	39454
	451	37884.4	39057.2	39948.8	41114.5	42165.8	42589.9	43275.8	43746.3	44305.4	44605.1	44465.2	44939.2	44881.7	44979.3	44972.4	44395.6	44276.1	44140.6	43657.1	43453.7	43253.9	42885.6	42266.3	42229.4	41549.8	41470.2	40837.1	40627.3	40182.3	39938.6	39380.4
	452	37849.3	39021.1	39911.9	41076.5	42126.8	42550.5	43235.8	43705.8	44264.5	44563.9	44424.1	44897.7	44840.2	44937.7	44930.8	44354.6	44235.1	44099.7	43616.7	43413.5	43213.9	42845.9	42227.2	42190.3	41511.4	41431.9	40799.3	40589.8	40145.2	39901.7	39344
	453	37776.9	38946.4	39835.5	40997.9	42046.2	42469.1	43153	43622.2	44179.8	44478.6	44339.1	44811.8	44754.5	44851.7	44844.8	44269.7	44150.5	44015.4	43533.2	43330.5	43131.2	42763.9	42146.4	42109.6	41431.9	41352.6	40721.3	40512.1	40068.4	39825.3	39268.8
	454	37552	38714.6	39598.4	40753.9	41796	42216.3	42896.2	43362.6	43916.8	44213.9	44075.2	44545	44488.1	44584.8	44577.9	44006.2	43887.7	43753.4	43274.1	43072.5	42874.5	42509.4	41895.6	41858.9	41185.3	41106.4	40478.9	40271	39829.9	39588.3	39035
	455	37452.9	38612.4	39493.9	40646.3	41685.6	42104.8	42782.9	43248.1	43800.9	44097.1	43958.8	44427.5	44370.6	44467.1	44460.2	43890	43771.8	43637.9	43159.9	42958.8	42761.3	42397.2	41785	41748.4	41076.6	40997.9	40372	40164.7	39724.7	39483.8	38932
	456	36653.6	37788.3	38651	39778.8	40795.9	41206.2	41869.8	42325.1	42866	43156	43020.6	43479.3	43423.6	43518	43511.3	42953.3	42837.6	42706.5	42238.7	42042	41848.7	41492.3	40893.2	40857.4	40199.9	40122.9	39510.4	39307.5	38876.9	38641.1	38101.1
	457	36497.4	37627.3	38486.3	39609.3	40622.2	41030.7	41691.5	42144.8	42683.4	42972.2	42837.4	43294	43238.6	43332.6	43326	42770.3	42655.1	42524.6	42058.8	41862.9	41670.4	41315.5	40719	40683.4	40028.7	39952	39342.1	39140	38711.3	38476.5	37938.7
	458	36343.2	37468.3	38323.7	39441.9	40450.5	40857.3	41515.3	41966.7	42503	42790.5	42656.3	43111.1	43055.9	43149.5	43142.9	42589.6	42474.9	42344.9	41881	41686	41494.3	41140.9	40546.9	40511.4	39859.5	39783.2	39175.8	38974.6	38547.7	38313.9	37778.4
	459	35779.2	36886.9	37729	38829.9	39822.8	40223.2	40871	41315.4	41843.5	42126.5	41994.3	42442.1	42387.8	42479.9	42473.3	41928.6	41815.7	41687.7	41231.1	41039.1	40850.4	40502.5	39917.6	39882.8	39241	39165.8	38567.9	38369.8	37949.5	37719.3	37192.1
	460	35454.3	36551.9	37386.3	38477.2	39461.1	39857.9	40499.9	40940.2	41463.5	41743.9	41613	42056.6	42002.8	42094.1	42087.6	41547.9	41436	41309.2	40856.7	40666.4	40479.4	40134.7	39555.1	39520.6	38884.6	38810.1	38217.6	38021.3	37604.8	37376.8	36854.4
	[nm]	B10	X22
[nm]		470	471	472	473	474	475	476	477	478	479	480	481	482	483	484	485	486	487	488	489	490	491	492	493	494	495	496	497	498	499	500
	430	32052.5	32951.1	33666.9	34656.3	35511.6	35896.3	36433.9	36853.4	37327.1	37535.6	37338	37776.1	37712.9	37714.2	37642.5	37223.5	36965.2	36808.8	36434.3	36224.5	35903.5	35602.2	34922.4	34869.7	34291.1	34191.9	33641.4	33377.8	32977.7	32708.3	32182.4
	431	32080.8	32980.2	33696.7	34686.9	35543	35928	36466.1	36886	37360	37568.7	37371	37809.5	37746.2	37747.5	37675.7	37256.3	36997.9	36841.3	36466.4	36256.5	35935.2	35633.7	34953.3	34900.5	34321.4	34222.1	33671.1	33407.3	33006.8	32737.2	32210.8
	432	32610.3	33524.6	34252.8	35259.4	36129.7	36521	37068	37494.8	37976.7	38188.8	37987.8	38433.5	38369.2	38370.5	38297.6	37871.3	37608.5	37449.4	37068.3	36855	36528.4	36221.8	35530.2	35476.5	34887.9	34786.9	34226.8	33958.7	33551.6	33277.6	32742.5
	433	32870.2	33791.7	34525.8	35540.3	36417.5	36812	37363.3	37793.6	38279.3	38493.1	38290.5	38739.8	38674.9	38676.3	38602.8	38173	37908.2	37747.8	37363.7	37148.6	36819.4	36510.4	35813.3	35759.2	35165.9	35064.1	34499.6	34229.3	33819	33542.7	33003.4
	434	33402	34338.5	35084.4	36115.4	37006.8	37407.7	37967.9	38405.1	38898.7	39116	38910.1	39366.7	39300.7	39302.1	39227.4	38790.7	38521.6	38358.6	37968.3	37749.7	37415.2	37101.2	36392.8	36337.9	35734.9	35631.5	35057.8	34783.1	34366.2	34085.5	33537.4
	435	33923.5	34874.6	35632.2	36679.3	37584.6	37991.7	38560.7	39004.7	39506	39726.6	39517.5	39981.2	39914.3	39915.7	39839.8	39396.3	39123	38957.4	38561.1	38339.1	37999.3	37680.4	36961	36905.2	36292.8	36187.8	35605.1	35326.2	34902.7	34617.6	34061
	436	34177.4	35135.6	35898.8	36953.8	37865.9	38276	38849.2	39296.6	39801.6	40023.9	39813.3	40280.5	40213	40214.4	40138	39691.2	39415.8	39249	38849.6	38626	38283.7	37962.4	37237.6	37181.3	36564.4	36458.6	35871.6	35590.5	35163.9	34876.7	34315.9
	437	34646.4	35617.8	36391.5	37460.9	38385.5	38801.3	39382.4	39835.9	40347.9	40573.2	40359.7	40833.3	40764.9	40766.3	40688.9	40235.9	39956.8	39787.6	39382.8	39156.1	38809.1	38483.4	37748.6	37691.6	37066.3	36959	36363.9	36079	35646.5	35355.4	34786.9
	438	35163	36148.8	36934.1	38019.4	38957.8	39379.8	39969.6	40429.8	40949.4	41178.1	40961.4	41442	41372.6	41374.1	41295.5	40835.8	40552.5	40380.8	39970	39739.9	39387.7	39057.2	38311.4	38253.6	37618.9	37510	36906	36616.9	36178	35882.5	35305.5
	439	36103.2	37115.4	37921.6	39036	39999.5	40432.7	41038.3	41510.8	42044.3	42279.1	42056.6	42550.1	42478.9	42480.3	42399.6	41927.6	41636.7	41460.5	41038.7	40802.4	40440.9	40101.5	39335.8	39276.4	38624.7	38512.9	37892.8	37595.9	37145.3	36841.9	36249.5
	440	36248	37264.3	38073.8	39192.6	40159.9	40594.9	41202.9	41677.4	42213	42448.8	42225.3	42720.8	42649.3	42650.8	42569.7	42095.8	41803.8	41626.9	41203.3	40966.1	40603.1	40262.4	39493.6	39434	38779.7	38667.4	38044.9	37746.8	37294.3	36989.7	36394.9
	441	36789.1	37820.5	38642.1	39777.6	40759.4	41200.9	41817.9	42299.5	42843.1	43082.4	42855.6	43358.5	43285.9	43287.4	43205.1	42724.2	42427.8	42248.2	41818.3	41577.6	41209.2	40863.3	40083.1	40022.6	39358.5	39244.6	38612.7	38310.2	37851	37541.8	36938.2
	442	37280.6	38325.8	39158.3	40309	41304	41751.3	42376.6	42864.6	43415.5	43658	43428.2	43937.8	43864.2	43865.7	43782.4	43295	42994.6	42812.7	42377.1	42133.1	41759.7	41409.3	40618.6	40557.3	39884.4	39768.9	39128.6	38822	38356.7	38043.4	37431.7
	443	37541.2	38593.7	39432.1	40590.9	41592.7	42043.2	42672.9	43164.3	43719	43963.2	43731.8	44245	44170.9	44172.4	44088.5	43597.7	43295.2	43112	42673.3	42427.7	42051.7	41698.8	40902.6	40840.8	40163.2	40047	39402.2	39093.5	38624.8	38309.4	37693.4
	444	37803.7	38863.6	39707.8	40874.7	41883.5	42337.2	42971.3	43466.1	44024.7	44270.6	44037.6	44554.3	44479.7	44481.3	44396.8	43902.5	43597.9	43413.4	42971.7	42724.3	42345.7	41990.4	41188.6	41126.4	40444	40327	39677.7	39366.8	38894.9	38577.2	37956.9
	445	38153.3	39223	40075	41252.6	42270.9	42728.7	43368.6	43868	44431.8	44680	44444.8	44966.3	44891	44892.6	44807.3	44308.5	44001.1	43814.9	43369.1	43119.4	42737.3	42378.7	41569.5	41506.7	40818	40699.9	40044.6	39730.8	39254.6	38934	38307.9
	446	38676.8	39761.1	40624.9	41818.6	42850.8	43315	43963.7	44469.9	45041.4	45293	45054.6	45583.3	45506.9	45508.5	45422.1	44916.4	44604.8	44416	43964.1	43711	43323.7	42960.1	42139.8	42076.2	41378.1	41258.3	40594	40276	39793.2	39468.1	38833.5
	447	39057.3	40152.3	41024.5	42230	43272.4	43741.1	44396.2	44907.4	45484.5	45738.6	45497.8	46031.7	45954.6	45956.2	45868.9	45358.3	45043.6	44853	44396.6	44141	43749.9	43382.7	42554.4	42490.1	41785.1	41664.2	40993.4	40672.2	40184.6	39856.4	39215.6
	448	39376.9	40480.9	41360.2	42575.6	43626.5	44099.1	44759.5	45274.9	45856.8	46112.9	45870.2	46408.4	46330.7	46332.3	46244.3	45729.5	45412.2	45220	44759.9	44502.3	44107.9	43737.8	42902.7	42837.9	42127.1	42005.2	41328.8	41005	40513.5	40182.6	39536.5
	449	39822.3	40938.7	41828.1	43057.2	44119.9	44597.8	45265.8	45787	46375.4	46634.5	46389	46933.3	46854.7	46856.4	46767.3	46246.7	45925.9	45731.5	45266.2	45005.6	44606.8	44232.5	43387.9	43322.4	42603.6	42480.3	41796.3	41468.8	40971.7	40637.1	39983.7
	450	39386.4	40490.7	41370.3	42586	43637.1	44109.7	44770.3	45285.9	45867.9	46124.1	45881.3	46419.7	46341.9	46343.6	46255.5	45740.6	45423.2	45231	44770.8	44513.1	44118.6	43748.4	42913	42848.2	42137.3	42015.3	41338.9	41015	40523.3	40192.3	39546.1
	451	39416.6	40521.7	41401.9	42618.5	43670.5	44143.5	44804.6	45320.5	45903	46159.4	45916.4	46455.2	46377.4	46379	46290.9	45775.6	45458	45265.6	44805	44547.1	44152.4	43781.8	42945.9	42881	42169.5	42047.5	41370.5	41046.3	40554.3	40223.1	39576.3
	452	39309.7	40411.8	41289.7	42503	43552.1	44023.8	44683.2	45197.7	45778.6	46034.2	45791.9	46329.3	46251.7	46253.3	46165.4	45651.5	45334.8	45142.9	44683.6	44426.4	44032.7	43663.2	42829.5	42764.8	42055.2	41933.5	41258.4	40935.1	40444.4	40114.1	39469.1
	453	39168.5	40266.7	41141.4	42350.4	43395.7	43865.7	44522.7	45035.4	45614.1	45868.9	45627.5	46162.9	46085.6	46087.2	45999.6	45487.5	45172	44980.8	44523.1	44266.8	43874.5	43506.3	42675.6	42611.2	41904.2	41782.9	41110.2	40788.1	40299.1	39970	39327.3
	454	38905.5	39996.3	40865.1	42066	43104.3	43571.2	44223.7	44733	45307.8	45560.9	45321.1	45852.9	45776.1	45777.7	45690.7	45182.1	44868.6	44678.7	44224.2	43969.6	43579.9	43214.2	42389.1	42325.1	41622.8	41502.4	40834.1	40514.2	40028.5	39701.6	39063.2
	455	38836	39924.8	40792.1	41990.8	43027.2	43493.3	44144.6	44653	45226.8	45479.4	45240	45770.9	45694.3	45695.9	45609	45101.3	44788.4	44598.9	44145.1	43891	43502	43136.9	42313.3	42249.4	41548.4	41428.1	40761.1	40441.7	39957	39630.6	38993.4
	456	37975.1	39039.8	39887.8	41060	42073.4	42529.2	43166.1	43663.2	44224.3	44471.3	44237.2	44756.3	44681.4	44682.9	44598	44101.6	43795.6	43610.2	43166.5	42918	42537.7	42180.7	41375.3	41312.9	40627.4	40509.8	39857.6	39545.3	39071.2	38752.1	38129
	457	37752.1	38810.6	39653.6	40818.9	41826.4	42279.4	42912.6	43406.8	43964.6	44210.2	43977.5	44493.5	44419	44420.6	44336.2	43842.6	43538.4	43354.2	42913.1	42666	42287.9	41933.1	41132.4	41070.3	40388.8	40272	39623.5	39313.1	38841.8	38524.6	37905.1
	458	37487.1	38538.1	39375.3	40532.3	41532.8	41982.6	42611.4	43102.1	43656	43899.8	43668.8	44181.2	44107.2	44108.7	44024.9	43534.8	43232.8	43049.8	42611.8	42366.5	41991.1	41638.7	40843.7	40782	40105.3	39989.2	39345.4	39037.1	38569.2	38254.1	37639
	459	36785	37816.3	38637.8	39773.2	40754.9	41196.4	41813.3	42294.8	42838.4	43077.6	42850.9	43353.7	43281.1	43282.6	43200.4	42719.5	42423.1	42243.6	41813.8	41573.1	41204.6	40858.9	40078.7	40018.2	39354.2	39240.3	38608.5	38306	37846.8	37537.7	36934.1
	460	36409.9	37430.7	38243.8	39367.6	40339.3	40776.2	41386.9	41863.5	42401.5	42638.3	42413.9	42911.6	42839.7	42841.2	42759.8	42283.8	41990.5	41812.7	41387.3	41149.1	40784.4	40442.2	39670	39610	38952.8	38840.1	38214.7	37915.3	37460.8	37154.9	36557.4
	[nm]	B11	X23
[nm]		470	471	472	473	474	475	476	477	478	479	480	481	482	483	484	485	486	487	488	489	490	491	492	493	494	495	496	497	498	499	500
	430	34128.8	35175.8	36027.8	37096.6	38149.1	38574.6	39276.2	39741.9	40332.1	40584.7	40459.2	40890.8	40816.5	40953.6	40931.2	40448.1	40308	40247.5	39787.9	39654.1	39379.6	39063.2	38526.2	38434.1	37899.2	37840.6	37154.3	36987.7	36653	36375.6	35795.6
	431	34091.6	35137.5	35988.5	37056.1	38107.5	38532.5	39233.4	39698.6	40288.1	40540.4	40415	40846.2	40772	40908.9	40886.5	40404	40264	40203.6	39744.5	39610.8	39336.6	39020.6	38484.2	38392.2	37857.9	37799.3	37113.8	36947.3	36613	36335.9	35756.5
	432	34474	35531.6	36392.2	37471.8	38535	38964.8	39673.5	40143.9	40740.1	40995.2	40868.4	41304.4	41229.4	41367.9	41345.2	40857.2	40715.7	40654.7	40190.4	40055.2	39777.9	39458.3	38915.9	38822.9	38282.6	38223.3	37530.1	37361.8	37023.8	36743.5	36157.7
	433	34784	35851.2	36719.5	37808.8	38881.6	39315.2	40030.3	40504.9	41106.4	41363.9	41235.9	41675.9	41600.2	41739.9	41717	41224.7	41081.8	41020.2	40551.8	40415.4	40135.6	39813.1	39265.9	39172	38626.9	38567.1	37867.6	37697.8	37356.7	37074	36482.8
	434	35249.5	36331	37210.9	38314.8	39401.9	39841.3	40566	41047	41656.6	41917.5	41787.8	42233.6	42156.9	42298.5	42275.3	41776.4	41631.6	41569.2	41094.5	40956.3	40672.8	40346	39791.4	39696.2	39143.8	39083.2	38374.4	38202.3	37856.7	37570.1	36971.1
	435	35659.7	36753.7	37643.9	38760.6	39860.4	40304.9	41038	41524.6	42141.3	42405.2	42274	42725.1	42647.5	42790.7	42767.2	42262.5	42116.1	42052.9	41572.7	41432.8	41146	40815.4	40254.4	40158.2	39599.3	39538	38820.9	38646.8	38297.2	38007.3	37401.3
	436	35854.8	36954.8	37849.9	38972.7	40078.5	40525.5	41262.6	41751.9	42371.9	42637.3	42505.4	42958.9	42880.8	43024.8	43001.2	42493.8	42346.5	42283.1	41800.2	41659.6	41371.2	41038.8	40474.7	40377.9	39816	39754.3	39033.4	38858.3	38506.7	38215.3	37606
	437	36362.8	37478.4	38386.1	39524.9	40646.3	41099.6	41847.2	42343.4	42972.2	43241.3	43107.6	43567.5	43488.3	43634.4	43610.5	43095.8	42946.5	42882.1	42392.4	42249.8	41957.3	41620.2	41048.1	40950	40380.1	40317.6	39586.4	39408.8	39052.3	38756.7	38138.7
	438	36810	37939.3	38858.2	40010.9	41146.2	41605	42361.8	42864.1	43500.6	43773.1	43637.7	44103.2	44023.1	44170.9	44146.7	43625.7	43474.6	43409.4	42913.7	42769.3	42473.3	42132	41552.9	41453.5	40876.6	40813.3	40073.2	39893.5	39532.5	39233.3	38607.7
	439	37751.9	38910.1	39852.5	41034.8	42199.1	42669.7	43445.8	43961	44613.8	44893.2	44754.3	45231.8	45149.7	45301.3	45276.4	44742.1	44587.1	44520.2	44011.8	43863.8	43560.1	43210.1	42616.2	42514.3	41922.7	41857.7	41098.6	40914.3	40544.1	40237.2	39595.7
	440	37825.8	38986.2	39930.5	41115.1	42281.6	42753.2	43530.8	44047	44701.1	44981	44841.9	45320.3	45238	45389.9	45365	44829.6	44674.3	44607.3	44097.9	43949.6	43645.4	43294.7	42699.6	42597.5	42004.7	41939.6	41179	40994.4	40623.4	40316	39673.1
	441	38358.8	39535.6	40493.2	41694.5	42877.5	43355.6	44144.3	44667.7	45331	45614.9	45473.8	45959	45875.5	46029.5	46004.3	45461.4	45303.9	45236	44719.3	44568.9	44260.4	43904.8	43301.3	43197.8	42596.6	42530.6	41759.3	41572.1	41195.9	40884.1	40232.2
	442	38900.4	40093.8	41064.9	42283.1	43482.8	43967.7	44767.5	45298.3	45971	46258.9	46115.8	46607.8	46523.2	46679.4	46653.8	46103.2	45943.5	45874.6	45350.7	45198.2	44885.3	44524.6	43912.6	43807.6	43198	43131.1	42348.9	42159	41777.5	41461.3	40800.2
	443	39103	40302.7	41278.8	42503.4	43709.3	44196.8	45000.7	45534.3	46210.5	46499.9	46356	46850.6	46765.5	46922.5	46896.8	46343.4	46182.8	46113.6	45586.9	45433.6	45119.1	44756.6	44141.4	44035.8	43423	43355.8	42569.5	42378.6	41995.1	41677.3	41012.8
	444	39286.3	40491.6	41472.3	42702.6	43914.2	44403.9	45211.6	45747.7	46427.1	46717.8	46573.3	47070.2	46984.7	47142.5	47116.6	46560.6	46399.2	46329.7	45800.6	45646.5	45330.6	44966.3	44348.2	44242.2	43626.5	43559	42769	42577.2	42192	41872.6	41205
	445	39631.6	40847.4	41836.8	43077.9	44300.2	44794.2	45609	46149.7	46835.1	47128.4	46982.6	47483.9	47397.6	47556.8	47530.7	46969.8	46807	46736.9	46203.1	46047.7	45729	45361.5	44738	44631.1	44010	43941.8	43144.9	42951.4	42562.8	42240.6	41567.1
	446	40106.4	41336.8	42338	43594	44830.9	45330.9	46155.4	46702.7	47396.2	47693	47545.5	48052.8	47965.5	48126.6	48100.2	47532.5	47367.8	47296.8	46756.7	46599.4	46276.8	45905	45274	45165.8	44537.2	44468.3	43661.8	43466	43072.7	42746.7	42065.1
	447	40447.2	41688.1	42697.8	43964.4	45211.9	45716.1	46547.6	47099.5	47799	48098.3	47949.6	48461.1	48373.1	48535.5	48508.9	47936.4	47770.4	47698.8	47154	46995.4	46670.1	46295.1	45658.8	45549.6	44915.7	44846.2	44032.9	43835.4	43438.8	43110	42422.6
	448	40705.2	41954	42970.1	44244.8	45500.2	46007.7	46844.5	47399.9	48103.9	48405.1	48255.4	48770.2	48681.6	48845.1	48818.3	48242.2	48075	48003	47454.8	47295.2	46967.8	46590.4	45950	45840.1	45202.2	45132.2	44313.7	44115	43715.8	43384.9	42693.2
	449	41132.1	42394	43420.8	44708.9	45977.5	46490.2	47335.8	47897.1	48608.4	48912.8	48761.5	49281.7	49192.2	49357.4	49330.3	48748.2	48579.3	48506.4	47952.5	47791.2	47460.4	47079	46431.9	46320.9	45676.3	45605.5	44778.5	44577.7	44174.3	43840	43141
	450	40808.5	42060.5	43079.2	44357.1	45615.7	46124.4	46963.4	47520.2	48225.9	48528	48377.8	48894	48805.2	48969.1	48942.2	48364.6	48197	48124.8	47575.2	47415.2	47087	46708.6	46066.6	45956.4	45316.9	45246.7	44426.2	44226.9	43826.8	43495	42801.5
	451	40676.3	41924.2	42939.6	44213.4	45467.9	45975	46811.2	47366.3	48069.7	48370.7	48221.1	48735.6	48647	48810.4	48783.6	48207.9	48040.9	47968.9	47421	47261.6	46934.4	46557.3	45917.3	45807.5	45170.1	45100.1	44282.2	44083.6	43684.7	43354.1	42662.8
	452	40599.6	41845.1	42858.6	44130	45382.2	45888.3	46723	47276.9	47979	48279.5	48130.2	48643.7	48555.3	48718.4	48691.7	48117	47950.3	47878.4	47331.6	47172.4	46845.9	46469.5	45830.7	45721.2	45084.9	45015.1	44198.7	44000.5	43602.4	43272.4	42582.4
	453	40475.9	41717.7	42728.1	43995.6	45243.9	45748.5	46580.6	47132.9	47832.9	48132.4	47983.6	48495.5	48407.4	48569.9	48543.3	47970.4	47804.2	47732.6	47187.4	47028.7	46703.2	46327.9	45691.1	45581.9	44947.6	44878	44064.1	43866.5	43469.6	43140.5	42452.7
	454	40241	41475.5	42480.1	43740.3	44981.3	45483	46310.3	46859.4	47555.3	47853.1	47705.1	48214	48126.5	48288.1	48261.6	47692	47526.8	47455.5	46913.6	46755.8	46432.1	46059.1	45425.9	45317.3	44686.7	44617.5	43808.3	43611.9	43217.3	42890.2	42206.3
	455	40203.1	41436.5	42440.1	43699.1	44939	45440.2	46266.7	46815.3	47510.5	47808.1	47660.2	48168.7	48081.2	48242.6	48216.2	47647.2	47482.1	47410.9	46869.5	46711.8	46388.5	46015.7	45383.2	45274.7	44644.7	44575.5	43767.1	43570.9	43176.6	42849.8	42166.6
	456	39295.6	40501.1	41482.1	42712.7	43924.6	44414.4	45222.3	45758.5	46438	46728.9	46584.3	47081.3	46995.8	47153.6	47127.8	46571.6	46410.2	46340.7	45811.4	45657.4	45341.3	44977	44358.7	44252.7	43636.9	43569.3	42779.1	42587.3	42202	41882.5	41214.7
	457	39169.2	40370.8	41348.6	42575.3	43783.3	44271.5	45076.8	45611.3	46288.7	46578.5	46434.5	46929.9	46844.6	47001.9	46976.2	46421.8	46260.9	46191.6	45664.1	45510.5	45195.4	44832.3	44216	44110.3	43496.5	43429.1	42641.5	42450.3	42066.2	41747.8	41082.1
	458	38968.2	40163.7	41136.5	42356.8	43558.6	44044.4	44845.5	45377.3	46051.2	46339.6	46196.2	46689.1	46604.3	46760.8	46735.1	46183.6	46023.6	45954.6	45429.8	45277	44963.5	44602.3	43989.2	43884	43273.3	43206.3	42422.7	42232.5	41850.4	41533.6	40871.4
	459	38348.3	39524.8	40482.1	41683	42865.7	43343.7	44132.1	44655.4	45318.6	45602.4	45461.3	45946.4	45862.9	46016.9	45991.7	45448.9	45291.4	45223.6	44707.1	44556.7	44248.3	43892.7	43289.4	43185.9	42584.9	42519	41747.9	41560.7	41184.6	40872.9	40221.2
	460	38073.1	39241.2	40191.6	41383.9	42558.1	43032.7	43815.5	44335	44993.4	45275.2	45135.1	45616.7	45533.8	45686.7	45661.7	45122.8	44966.5	44899.1	44386.3	44237	43930.8	43577.8	42978.8	42876	42279.4	42213.9	41448.3	41262.4	40889.1	40579.6	39932.6
	[nm]	B12	X24
[nm]		470	471	472	473	474	475	476	477	478	479	480	481	482	483	484	485	486	487	488	489	490	491	492	493	494	495	496	497	498	499	500
	430	37008.8	38172	39039	40229.7	41250.7	41791.4	42450.1	42991.5	43499.5	43842.7	43754.4	44182.5	44173.5	44190.8	44193.5	43748.7	43502.3	43322.9	42876	42724.5	42429.4	42145.3	41468.3	41459	40731.2	40711.6	40010.5	39815.9	39455.5	39095.9	38556.2
	431	36981.4	38143.7	39010.1	40199.9	41220.2	41760.4	42418.7	42959.7	43467.2	43810.2	43722	44149.8	44140.7	44158.1	44160.8	43716.3	43470.1	43290.8	42844.3	42692.9	42397.9	42114.1	41437.6	41428.2	40701	40681.4	39980.8	39786.4	39426.2	39066.9	38527.6
	432	37415.2	38591.2	39467.7	40671.5	41703.7	42250.3	42916.3	43463.6	43977.2	44324.1	44234.9	44667.7	44658.6	44676.1	44678.9	44229.2	43980.1	43798.6	43346.9	43193.7	42895.3	42608.2	41923.7	41914.2	41178.5	41158.7	40449.8	40253.2	39888.8	39525.2	38979.6
	433	37822.3	39011.1	39897.2	41114	42157.5	42710	43383.3	43936.6	44455.7	44806.4	44716.2	45153.7	45144.5	45162.2	45165	44710.4	44458.6	44275.2	43818.5	43663.7	43362	43071.8	42379.8	42370.3	41626.5	41606.5	40890	40691.2	40322.8	39955.3	39403.7
	434	38242.3	39444.2	40340.2	41570.5	42625.6	43184.2	43864.9	44424.4	44949.3	45303.9	45212.7	45655.1	45645.7	45663.6	45666.5	45206.8	44952.2	44766.8	44305	44148.5	43843.5	43550	42850.4	42840.7	42088.7	42068.5	41344	41143	40770.5	40398.9	39841.2
	435	38819.6	40039.7	40949.2	42198.1	43269.1	43836.2	44527.2	45095	45627.9	45987.8	45895.2	46344.3	46334.8	46353	46355.9	45889.3	45630.8	45442.6	44973.9	44815	44505.4	44207.5	43497.3	43487.5	42724.1	42703.6	41968.1	41764.1	41386	41008.8	40442.7
	436	39060.8	40288.5	41203.6	42460.3	43538	44108.6	44803.9	45375.3	45911.4	46273.6	46180.4	46632.3	46622.8	46641.1	46643.9	46174.5	45914.4	45725	45253.4	45093.5	44781.9	44482.2	43767.6	43757.7	42989.6	42968.9	42228.9	42023.6	41643.2	41263.6	40694
	437	39542.6	40785.4	41711.8	42984	44075	44652.6	45356.5	45934.9	46477.7	46844.4	46750	47207.5	47197.8	47216.3	47219.2	46744	46480.7	46289	45811.5	45649.7	45334.3	45030.8	44307.4	44297.4	43519.8	43498.9	42749.8	42541.9	42156.8	41772.6	41195.9
	438	40103.2	41363.7	42303.2	43593.4	44699.8	45285.7	45999.5	46586.2	47136.6	47508.5	47412.8	47876.7	47866.9	47885.7	47888.7	47406.7	47139.7	46945.2	46461	46296.9	45977	45669.2	44935.6	44925.5	44136.8	44115.6	43355.8	43145.1	42754.5	42364.8	41780
	439	40969.2	42256.8	43216.6	44534.7	45665	46263.5	46992.8	47592.1	48154.4	48534.3	48436.6	48910.5	48900.5	48919.7	48922.7	48430.3	48157.6	47958.9	47464.2	47296.5	46969.8	46655.4	45905.9	45895.5	45089.9	45068.2	44292	44076.7	43677.7	43279.6	42682.1
	440	41140.5	42433.5	43397.3	44720.9	45855.9	46457	47189.2	47791.1	48355.7	48737.2	48639.1	49115	49105	49124.2	49127.3	48632.8	48358.9	48159.4	47662.7	47494.3	47166.1	46850.4	46097.8	46087.4	45278.4	45256.6	44477.2	44261	43860.3	43460.5	42860.6
	441	41687.5	42997.7	43974.3	45315.5	46465.6	47074.7	47816.7	48426.5	48998.7	49385.3	49285.8	49768.1	49757.9	49777.4	49780.5	49279.4	49001.9	48799.7	48296.4	48125.8	47793.3	47473.3	46710.7	46700.2	45880.4	45858.4	45068.6	44849.5	44443.4	44038.4	43430.5
	442	42215.2	43542	44531	45889.2	47053.9	47670.6	48422	49039.5	49619	50010.4	49909.7	50398.1	50387.8	50407.5	50410.7	49903.3	49622.2	49417.5	48907.8	48735	48398.3	48074.3	47302	47291.4	46461.2	46438.9	45639.1	45417.2	45006.1	44595.9	43980.3
	443	42561.7	43899.4	44896.5	46265.8	47440	48061.8	48819.4	49442	50026.2	50420.9	50319.3	50811.7	50801.3	50821.3	50824.4	50312.8	50029.5	49823.1	49309.2	49135	48795.5	48468.9	47690.2	47679.5	46842.5	46820	46013.7	45790	45375.4	44961.9	44341.2
	444	42710.2	44052.6	45053.2	46427.3	47605.6	48229.6	48989.8	49614.6	50200.8	50596.9	50495	50989.1	50978.6	50998.6	51001.8	50488.5	50204.1	49997	49481.3	49306.5	48965.8	48638.1	47856.7	47845.9	47006	46983.4	46174.3	45949.8	45533.8	45118.8	44496
	445	43123.7	44479	45489.3	46876.7	48066.5	48696.5	49464	50094.9	50686.8	51086.7	50983.8	51482.7	51472.1	51492.3	51495.5	50977.2	50690.1	50481	49960.3	49783.8	49439.8	49108.9	48320	48309.1	47461.1	47438.3	46621.3	46394.6	45974.6	45555.6	44926.7
	446	43597	44967.2	45988.6	47391.2	48594	49230.9	50006.9	50644.7	51243.1	51647.4	51543.4	52047.7	52037.1	52057.5	52060.7	51536.7	51246.5	51035.1	50508.7	50330.2	49982.5	49647.9	48850.3	48839.3	47982	47958.9	47133	46903.8	46479.2	46055.6	45419.8
	447	43912.4	45292.5	46321.3	47734.1	48945.6	49587.1	50368.7	51011.1	51613.8	52021	51916.2	52424.3	52413.5	52434.1	52437.3	51909.6	51617.2	51404.3	50874.1	50694.3	50344.1	50007.1	49203.7	49192.6	48329.1	48305.9	47473.9	47243.1	46815.4	46388.8	45748.4
	448	44273.9	45665.4	46702.7	48127	49348.5	49995.3	50783.4	51431	52038.7	52449.3	52343.7	52855.8	52845	52865.8	52869	52336.9	52042.1	51827.4	51292.9	51111.6	50758.5	50418.8	49608.8	49597.6	48727	48703.6	47864.8	47632.1	47200.9	46770.7	46125
	449	44713.6	46119	47166.5	48605.1	49838.7	50491.9	51287.8	51941.9	52555.6	52970.2	52863.6	53380.8	53369.9	53390.8	53394.1	52856.7	52559	52342.2	51802.3	51619.3	51262.7	50919.5	50101.5	50090.3	49211	49187.3	48340.2	48105.2	47669.7	47235.2	46583.2
	450	44301.1	45693.5	46731.4	48156.7	49378.9	50026.1	50814.6	51462.7	52070.7	52481.6	52375.9	52888.4	52877.5	52898.3	52901.6	52369.1	52074.1	51859.3	51324.4	51143.1	50789.8	50449.8	49639.3	49628.2	48757	48733.5	47894.2	47661.4	47229.9	46799.4	46153.4
	451	44146.3	45533.8	46568.1	47988.3	49206.3	49851.2	50637	51282.8	51888.7	52298.1	52192.8	52703.5	52692.7	52713.4	52716.7	52186.1	51892.1	51678.1	51145.1	50964.4	50612.2	50273.5	49465.8	49454.7	48586.6	48563.2	47726.8	47494.8	47064.8	46635.9	45992.1
	452	44117.7	45504.3	46537.9	47957.3	49174.4	49819	50604.2	51249.6	51855.1	52264.3	52159	52669.4	52658.6	52679.3	52682.5	52152.3	51858.5	51644.6	51111.9	50931.3	50579.5	50240.9	49433.8	49422.7	48555.1	48531.8	47695.9	47464	47034.3	46605.7	45962.3
	453	43923.9	45304.5	46333.5	47746.6	48958.5	49600.1	50382	51024.5	51627.4	52034.7	51929.9	52438.1	52427.3	52447.9	52451.1	51923.2	51630.8	51417.8	50887.4	50707.6	50357.3	50020.2	49216.7	49205.6	48341.8	48318.6	47486.4	47255.6	46827.8	46401	45760.4
	454	43707.8	45081.5	46105.5	47511.7	48717.6	49356.1	50134.1	50773.4	51373.3	51778.7	51674.4	52180	52169.3	52189.8	52193	51667.7	51376.7	51164.8	50637	50458.1	50109.5	49774.1	48974.5	48963.5	48104	48080.8	47252.8	47023	46597.3	46172.6	45535.3
	455	43524.5	44892.5	45912.1	47312.4	48513.2	49149.1	49923.8	50560.5	51157.9	51561.5	51457.7	51961.2	51950.5	51970.9	51974.1	51451	51161.2	50950.2	50424.7	50246.5	49899.4	49565.3	48769.1	48758.1	47902.2	47879.2	47054.6	46825.8	46401.9	45979	45344.3
	456	42653.4	43994	44993.3	46365.6	47542.3	48165.5	48924.7	49548.6	50134.1	50529.6	50427.8	50921.3	50910.9	50930.8	50934	50421.3	50137.4	49930.5	49415.5	49240.9	48900.7	48573.4	47793.1	47782.3	46943.6	46921	46112.9	45888.7	45473.3	45058.8	44436.8
	457	42471	43805.9	44800.9	46167.3	47339	47959.5	48715.5	49336.8	49919.7	50313.5	50212.2	50703.5	50693.2	50713.1	50716.2	50205.7	49923	49717	49204.2	49030.4	48691.6	48365.7	47588.7	47578	46742.8	46720.3	45915.7	45692.5	45278.8	44866.1	44246.8
	458	42216.5	43543.3	44532.4	45890.6	47055.3	47672	48423.5	49041	49620.5	50012	49911.2	50399.6	50389.3	50409.1	50412.2	49904.8	49623.7	49419	48909.3	48736.5	48399.8	48075.8	47303.5	47292.8	46462.7	46440.3	45640.5	45418.6	45007.4	44597.2	43981.6
	459	41549.4	42855.3	43828.8	45165.5	46311.8	46918.8	47658.4	48266.2	48836.4	49221.8	49122.6	49603.3	49593.1	49612.6	49615.7	49116.3	48839.6	48638.2	48136.5	47966.4	47635	47316.2	46556.1	46545.6	45728.5	45706.5	44919.4	44701	44296.3	43892.6	43286.7
	460	41203.5	42498.5	43463.8	44789.4	45926.2	46528.1	47261.5	47864.3	48429.8	48811.9	48713.6	49190.3	49180.2	49199.5	49202.6	48707.3	48433	48233.2	47735.7	47567.1	47238.4	46922.2	46168.4	46158	45347.8	45326	44545.4	44328.8	43927.5	43527.1	42926.3
	[nm]	C01	X25
[nm]		470	471	472	473	474	475	476	477	478	479	480	481	482	483	484	485	486	487	488	489	490	491	492	493	494	495	496	497	498	499	500
	430	29755.7	30648.8	31359.3	32260.1	33084	33513	34044.8	34401	34917.1	35132.4	34981.4	35394.5	35286.8	35363.2	35401.9	35025	34838.2	34786.2	34345.3	34232.6	34004.4	33795.9	33309.1	33191.3	32698.6	32666.7	32088.4	31895.6	31608.2	31408.1	30941
	431	29277.3	30156.1	30855.1	31741.4	32552.1	32974.2	33497.4	33847.9	34355.8	34567.6	34419	34825.4	34719.5	34794.7	34832.8	34461.9	34278	34227	33793.1	33682.2	33457.7	33252.6	32773.5	32657.7	32172.9	32141.5	31572.5	31382.8	31100	30903.1	30443.5
	432	29436	30319.5	31022.3	31913.5	32728.5	33152.9	33679	34031.4	34542	34755	34605.6	35014.2	34907.7	34983.3	35021.6	34648.7	34463.9	34412.5	33976.3	33864.8	33639	33432.8	32951.2	32834.7	32347.3	32315.7	31743.6	31552.9	31268.6	31070.6	30608.5
	433	29676.1	30566.8	31275.4	32173.8	32995.5	33423.4	33953.7	34308.9	34823.7	35038.5	34887.8	35299.8	35192.5	35268.6	35307.2	34931.4	34745	34693.2	34253.5	34141	33913.4	33705.5	33220	33102.5	32611.2	32579.3	32002.5	31810.3	31523.7	31324.1	30858.2
	434	30039.2	30940.9	31658.1	32567.5	33399.2	33832.3	34369.2	34728.8	35249.8	35467.2	35314.7	35731.7	35623.1	35700.2	35739.3	35358.8	35170.1	35117.7	34672.6	34558.8	34328.4	34118	33626.4	33507.6	33010.2	32977.9	32394.1	32199.6	31909.4	31707.3	31235.8
	435	30372.7	31284.4	32009.5	32929	33770	34207.9	34750.8	35114.3	35641.2	35860.9	35706.8	36128.4	36018.6	36096.5	36136	35751.3	35560.6	35507.6	35057.5	34942.4	34709.5	34496.7	33999.8	33879.6	33376.7	33344	32753.7	32557	32263.7	32059.4	31582.6
	436	30493.2	31408.5	32136.6	33059.7	33904	34343.7	34888.7	35253.7	35782.6	36003.3	35848.5	36271.8	36161.5	36239.8	36279.4	35893.2	35701.7	35648.5	35196.6	35081.1	34847.2	34633.6	34134.7	34014	33509.1	33476.4	32883.7	32686.2	32391.7	32186.6	31707.9
	437	30876.1	31802.8	32540	33474.8	34329.7	34774.9	35326.7	35696.3	36231.9	36455.3	36298.6	36727.2	36615.5	36694.8	36734.9	36343.8	36149.9	36096.1	35638.5	35521.6	35284.7	35068.5	34563.3	34441.1	33929.8	33896.7	33296.6	33096.6	32798.4	32590.7	32106
	438	31285.6	32224.6	32971.6	33918.8	34785	35236.1	35795.2	36169.7	36712.4	36938.8	36780	37214.3	37101.1	37181.4	37222.1	36825.9	36629.4	36574.8	36111.2	35992.7	35752.7	35533.6	35021.7	34897.9	34379.9	34346.2	33738.2	33535.6	33233.4	33022.9	32531.8
	439	32008.9	32969.6	33733.9	34702.9	35589.2	36050.7	36622.8	37005.9	37561.2	37792.8	37630.3	38074.7	37958.9	38041	38082.7	37677.3	37476.2	37420.4	36946.1	36824.8	36579.3	36355.1	35831.3	35704.7	35174.7	35140.3	34518.2	34310.9	34001.7	33786.4	33283.9
	440	32060.8	33023.1	33788.6	34759.3	35647	36109.2	36682.2	37066	37622.1	37854.1	37691.4	38136.5	38020.5	38102.8	38144.5	37738.4	37537	37481.1	37006	36884.5	36638.6	36414.1	35889.5	35762.6	35231.8	35197.3	34574.2	34366.6	34056.9	33841.2	33337.9
	441	32472.9	33447.6	34222.9	35206	36105.1	36573.3	37153.6	37542.3	38105.6	38340.6	38175.8	38626.6	38509.1	38592.5	38634.7	38223.4	38019.5	37962.8	37481.6	37358.6	37109.5	36882.1	36350.7	36222.2	35684.6	35649.7	35018.6	34808.2	34494.6	34276.1	33766.4
	442	32940	33928.7	34715.2	35712.4	36624.5	37099.4	37688.1	38082.4	38653.8	38892.2	38725	39182.3	39063.1	39147.6	39190.5	38773.3	38566.4	38508.9	38020.8	37896	37643.4	37412.6	36873.7	36743.3	36197.9	36162.5	35522.3	35309	34990.8	34769.2	34252.1
	443	33158.1	34153.4	34945.1	35948.9	36867	37345.1	37937.7	38334.6	38909.8	39149.7	38981.4	39441.7	39321.7	39406.9	39450	39030	38821.8	38763.9	38272.6	38146.9	37892.6	37660.4	37117.8	36986.6	36437.6	36401.9	35757.5	35542.8	35222.5	34999.4	34478.9
	444	33290.4	34289.6	35084.5	36092.3	37014.1	37494.1	38089	38487.5	39065	39305.9	39136.9	39599.1	39478.6	39564.1	39607.4	39185.7	38976.6	38918.6	38425.3	38299.1	38043.8	37810.6	37265.9	37134.2	36583	36547.2	35900.2	35684.6	35363	35139.1	34616.5
	445	33588.4	34596.6	35398.5	36415.4	37345.4	37829.7	38430	38832	39414.7	39657.7	39487.3	39953.5	39832	39918.2	39961.9	39536.5	39325.5	39266.9	38769.2	38642	38384.3	38149.1	37599.5	37466.6	36910.4	36874.3	36221.5	36004	35679.6	35453.6	34926.4
	446	33944.9	34963.8	35774.2	36801.9	37741.8	38231.2	38837.9	39244.2	39833	40078.6	39906.3	40377.6	40254.8	40341.9	40386.1	39956.1	39742.9	39683.7	39180.7	39052.1	38791.7	38554	37998.5	37864.2	37302.2	37265.7	36606	36386.1	36058.2	35829.9	35297.1
	447	34305.2	35334.9	36154	37192.6	38142.4	38637	39250.1	39660.7	40255.8	40504.1	40330	40806.2	40682.1	40770.1	40814.8	40380.2	40164.8	40104.9	39596.6	39466.6	39203.5	38963.2	38401.9	38266.1	37698.1	37661.3	36994.6	36772.4	36441	36210.3	35671.7
	448	34473	35507.8	36330.8	37374.5	38329	38826	39442.1	39854.7	40452.8	40702.2	40527.2	41005.8	40881.1	40969.6	41014.4	40577.8	40361.3	40301.1	39790.3	39659.7	39395.3	39153.8	38589.7	38453.3	37882.5	37845.5	37175.5	36952.2	36619.3	36387.4	35846.2
	449	34822.7	35868	36699.4	37753.6	38717.8	39219.9	39842.2	40259.1	40863.1	41115.1	40938.4	41421.8	41295.8	41385.2	41430.5	40989.4	40770.7	40709.9	40193.9	40062	39794.9	39551	38981.2	38843.4	38266.8	38229.4	37552.6	37327.1	36990.7	36756.5	36209.9
	450	34546.6	35583.5	36408.4	37454.2	38410.8	38908.9	39526.3	39939.8	40539.1	40789	40613.7	41093.3	40968.3	41057	41101.9	40664.4	40447.4	40387.1	39875.2	39744.3	39479.3	39237.3	38672.1	38535.4	37963.4	37926.3	37254.8	37031.1	36697.4	36465	35922.7
	451	34457.3	35491.6	36314.3	37357.4	38311.5	38808.3	39424.1	39836.6	40434.3	40683.6	40508.7	40987.1	40862.4	40950.9	40995.7	40559.3	40342.8	40282.7	39772.1	39641.6	39377.3	39135.9	38572.1	38435.8	37865.3	37828.2	37158.6	36935.4	36602.6	36370.8	35829.9
	452	34343.6	35374.5	36194.5	37234.2	38185.1	38680.3	39294.1	39705.2	40300.9	40549.4	40375.1	40851.9	40727.6	40815.8	40860.5	40425.5	40209.8	40149.8	39640.9	39510.8	39247.4	39006.8	38444.9	38309	37740.4	37703.4	37036	36813.5	36481.8	36250.8	35711.7
	453	34306.2	35335.9	36155	37193.6	38143.5	38638.1	39251.2	39661.9	40257	40505.2	40331.1	40807.3	40683.2	40771.3	40815.9	40381.4	40165.9	40106.1	39597.7	39467.7	39204.6	38964.3	38403	38267.2	37699.2	37662.3	36995.6	36773.4	36442	36211.3	35672.7
	454	34070.8	35093.4	35906.9	36938.3	37881.7	38372.9	38981.9	39389.7	39980.7	40227.2	40054.3	40527.3	40404	40491.5	40535.8	40104.2	39890.3	39830.8	39326	39196.9	38935.6	38696.9	38139.4	38004.6	37440.5	37403.9	36741.7	36521	36191.9	35962.8	35427.9
	455	33934.5	34953.1	35763.3	36790.6	37730.2	38219.5	38826	39232.1	39820.8	40066.3	39894.1	40365.2	40242.4	40329.5	40373.7	39943.9	39730.7	39671.5	39168.7	39040.1	38779.9	38542.1	37986.9	37852.6	37290.7	37254.3	36594.8	36375	36047.2	35818.9	35286.2
	456	33293.2	34292.5	35087.4	36095.4	37017.2	37497.2	38092.2	38490.7	39068.3	39309.2	39140.2	39602.4	39482	39567.4	39610.7	39189	38979.9	38921.8	38428.5	38302.4	38047	37813.8	37269	37137.3	36586	36550.3	35903.2	35687.6	35366	35142	34619.4
	457	33102.6	34096.2	34886.6	35888.7	36805.3	37282.6	37874.2	38270.4	38844.6	39084.2	38916.1	39375.7	39255.9	39340.9	39384	38964.7	38756.8	38699	38208.5	38083.1	37829.2	37597.3	37055.7	36924.7	36376.6	36341	35697.7	35483.3	35163.5	34940.9	34421.2
	458	33002.6	33993.2	34781.2	35780.3	36694.1	37169.9	37759.7	38154.8	38727.2	38966	38798.5	39256.7	39137.3	39222	39264.9	38846.9	38639.7	38582.1	38093	37968	37714.9	37483.7	36943.7	36813.1	36266.7	36231.2	35589.8	35376	35057.3	34835.3	34317.2
	459	32421.2	33394.4	34168.5	35150	36047.7	36515.1	37094.6	37482.6	38045.1	38279.6	38115.1	38565.2	38447.9	38531.1	38573.3	38162.6	37959	37902.4	37422	37299.2	37050.5	36823.4	36292.9	36164.6	35627.8	35593	34962.9	34752.9	34439.7	34221.6	33712.7
	460	32117.3	33081.3	33848.1	34820.5	35709.7	36172.8	36746.8	37131.2	37688.4	37920.8	37757.8	38203.6	38087.4	38169.9	38211.7	37804.9	37603.1	37547.1	37071.2	36949.5	36703.2	36478.2	35952.7	35825.6	35293.8	35259.3	34635.1	34427.1	34116.9	33900.8	33396.6
	[nm]	C02	X26
[nm]		470	471	472	473	474	475	476	477	478	479	480	481	482	483	484	485	486	487	488	489	490	491	492	493	494	495	496	497	498	499	500
	430	37224.1	38344.6	39232.1	40517.5	41578.4	42102.2	42780	43290.1	43889.1	44203.8	44080.2	44632	44504	44601	44612.1	44084.9	43841.9	43737.8	43276.1	43126.9	42798.4	42444.9	41860.3	41772.2	41121.5	41020.1	40343.1	40081.8	39695.7	39471.2	38884.5
	431	37216.2	38336.5	39223.8	40508.9	41569.6	42093.3	42770.9	43280.9	43879.8	44194.4	44070.9	44622.6	44494.6	44591.5	44602.6	44075.6	43832.7	43728.5	43266.9	43117.7	42789.4	42435.9	41851.5	41763.4	41112.8	41011.5	40334.6	40073.3	39687.3	39462.8	38876.2
	432	37447.1	38574.4	39467.1	40760.3	41827.6	42354.5	43036.3	43549.5	44152.1	44468.7	44344.3	44899.5	44770.7	44868.2	44879.4	44349	44104.7	43999.8	43535.4	43385.3	43054.9	42699.2	42111.2	42022.5	41367.9	41265.9	40584.9	40322	39933.5	39707.7	39117.5
	433	37820.3	38958.8	39860.5	41166.5	42244.4	42776.6	43465.2	43983.5	44592.1	44911.8	44786.3	45346.9	45216.9	45315.4	45326.7	44791	44544.2	44438.3	43969.3	43817.7	43484	43124.8	42530.8	42441.3	41780.2	41677.2	40989.3	40723.8	40331.5	40103.4	39507.3
	434	38201.3	39351.3	40262	41581.2	42670	43207.5	43903.1	44426.6	45041.4	45364.3	45237.4	45803.8	45672.4	45771.9	45783.3	45242.3	44992.9	44886	44412.2	44259.1	43922	43559.2	42959.3	42868.9	42201.1	42097	41402.3	41134.1	40737.8	40507.4	39905.3
	435	38607.1	39769.3	40689.7	42022.9	43123.3	43666.5	44369.5	44898.5	45519.8	45846.2	45718	46290.3	46157.6	46258.1	46269.7	45722.9	45470.9	45362.8	44884	44729.3	44388.6	44022	43415.6	43324.3	42649.4	42544.2	41842.1	41571	41170.6	40937.7	40329.2
	436	38811.5	39979.9	40905.2	42245.4	43351.6	43897.7	44604.4	45136.3	45760.8	46088.9	45960.1	46535.4	46402	46503	46514.6	45964.9	45711.6	45603	45121.7	44966.1	44623.6	44255	43645.5	43553.7	42875.2	42769.5	42063.6	41791.2	41388.5	41154.5	40542.7
	437	39240.1	40421.3	41356.9	42711.9	43830.3	44382.5	45096.9	45634.7	46266.2	46597.9	46467.6	47049.3	46914.4	47016.5	47028.3	46472.5	46216.4	46106.6	45619.9	45462.6	45116.4	44743.7	44127.5	44034.6	43348.6	43241.8	42528.1	42252.6	41845.6	41608.9	40990.4
	438	39538	40728.2	41670.8	43036.1	44163	44719.4	45439.2	45981.1	46617.4	46951.6	46820.3	47406.4	47270.5	47373.4	47385.2	46825.3	46567.2	46456.6	45966.2	45807.7	45458.8	45083.4	44462.4	44368.8	43677.7	43570	42850.9	42573.4	42163.2	41924.8	41301.6
	439	40484.1	41702.8	42668	44066	45219.9	45789.5	46526.6	47081.4	47732.9	48075.1	47940.7	48540.9	48401.7	48507.1	48519.2	47945.8	47681.6	47568.3	47066.2	46903.9	46546.7	46162.2	45526.4	45430.6	44722.9	44612.7	43876.4	43592.1	43172.2	42928	42289.9
	440	40507.9	41727.3	42693.1	44091.9	45246.5	45816.4	46554	47109.1	47761	48103.4	47968.9	48569.4	48430.1	48535.6	48547.7	47974	47709.6	47596.3	47093.9	46931.5	46574.1	46189.4	45553.2	45457.3	44749.2	44638.9	43902.2	43617.8	43197.6	42953.3	42314.8
	441	40912.6	42144.2	43119.6	44532.4	45698.5	46274.2	47019.1	47579.8	48238.2	48584	48448.2	49054.7	48914	49020.5	49032.8	48453.3	48186.3	48071.8	47564.4	47400.4	47039.4	46650.8	46008.3	45911.5	45196.3	45084.9	44340.8	44053.6	43629.2	43382.4	42737.6
	442	41384.3	42630.1	43616.7	45045.8	46225.3	46807.6	47561.1	48128.3	48794.3	49144.1	49006.7	49620.2	49477.9	49585.6	49598	49011.9	48741.8	48626	48112.7	47946.8	47581.6	47188.6	46538.7	46440.8	45717.3	45604.6	44852	44561.4	44132.1	43882.5	43230.3
	443	41536.5	42786.8	43777.1	45211.5	46395.3	46979.7	47736	48305.3	48973.7	49324.8	49186.9	49802.6	49659.8	49768	49780.4	49192.1	48921	48804.8	48289.6	48123.1	47756.6	47362.2	46709.8	46611.5	45885.4	45772.3	45016.9	44725.3	44294.4	44043.9	43389.2
	444	41567.3	42818.6	43809.6	45245	46429.7	47014.6	47771.4	48341.1	49010	49361.4	49223.4	49839.6	49696.7	49804.9	49817.3	49228.6	48957.3	48841	48325.4	48158.8	47792	47397.3	46744.5	46646.1	45919.4	45806.3	45050.3	44758.5	44327.3	44076.6	43421.4
	445	41950.4	43213.2	44213.3	45662	46857.6	47447.9	48211.7	48786.6	49461.7	49816.3	49677	50298.9	50154.7	50263.9	50276.5	49682.3	49408.5	49291.1	48770.8	48602.7	48232.5	47834.1	47175.3	47076	46342.6	46228.4	45465.5	45171	44735.8	44482.8	43821.6
	446	42343	43617.6	44627.1	46089.3	47296.2	47892	48662.9	49243.2	49924.6	50282.5	50141.9	50769.7	50624.1	50734.3	50747	50147.3	49870.9	49752.4	49227.3	49057.5	48683.9	48281.8	47616.8	47516.6	46776.4	46661.1	45891	45593.7	45154.5	44899.1	44231.7
	447	42656.3	43940.4	44957.3	46430.4	47646.1	48246.3	49023	49607.6	50294	50654.6	50513	51145.3	50998.7	51109.7	51122.5	50518.3	50240	50120.6	49591.5	49420.5	49044.1	48639	47969.1	47868.2	47122.5	47006.3	46230.5	45931.1	45488.6	45231.3	44559
	448	42832.8	44122.2	45143.4	46622.5	47843.3	48446	49225.9	49812.9	50502.2	50864.2	50722	51357	51209.7	51321.3	51334.1	50727.4	50447.9	50328	49796.8	49625.1	49247.1	48840.4	48167.7	48066.3	47317.5	47200.9	46421.9	46121.2	45676.9	45418.5	44743.4
	449	43183.2	44483.2	45512.7	47003.9	48234.7	48842.3	49628.6	50220.4	50915.3	51280.3	51137	51777.2	51628.7	51741.1	51754	51142.4	50860.6	50739.7	50204.1	50031	49650	49239.9	48561.7	48459.5	47704.6	47587	46801.7	46498.5	46050.5	45790.1	45109.5
	450	42745.9	44032.7	45051.8	46527.9	47746.2	48347.7	49126	49711.8	50399.7	50761	50619.1	51252.8	51105.8	51217.1	51229.9	50624.5	50345.5	50225.9	49695.7	49524.4	49147.2	48741.2	48069.9	47968.7	47221.5	47105.1	46327.7	46027.6	45584.2	45326.4	44652.6
	451	42546.2	43826.9	44841.3	46310.5	47523.1	48121.8	48896.5	49479.5	50164.2	50523.8	50382.6	51013.3	50867	50977.8	50990.5	50387.9	50110.3	49991.2	49463.5	49293	48917.5	48513.5	47845.3	47744.6	47000.8	46885	46111.2	45812.5	45371.2	45114.6	44444
	452	42469.1	43747.5	44760	46226.6	47437	48034.6	48807.8	49389.8	50073.3	50432.3	50291.3	50920.9	50774.8	50885.4	50898.1	50296.6	50019.5	49900.6	49373.9	49203.6	48828.9	48425.6	47758.6	47658.1	46915.7	46800	46027.6	45729.5	45288.9	45032.8	44363.4
	453	42345	43619.7	44629.3	46091.6	47298.5	47894.3	48665.3	49245.6	49927	50285	50144.4	50772.1	50626.5	50736.8	50749.5	50149.7	49873.4	49754.8	49229.7	49059.9	48686.3	48284.1	47619.1	47518.9	46778.6	46663.4	45893.2	45595.9	45156.7	44901.3	44233.9
	454	42067	43333.3	44336.2	45788.9	46987.9	47579.8	48345.7	48922.2	49599.2	49954.8	49815.1	50438.7	50294.1	50403.6	50416.2	49820.4	49545.9	49428.1	48906.4	48737.8	48366.6	47967.1	47306.4	47206.9	46471.5	46356.9	45591.8	45296.5	44860.1	44606.4	43943.4
	455	41914.5	43176.2	44175.5	45622.9	46817.5	47407.3	48170.5	48744.9	49419.4	49773.7	49634.5	50255.9	50111.8	50220.9	50233.4	49639.8	49366.2	49248.9	48729.1	48561.1	48191.2	47793.2	47134.9	47035.7	46303	46188.9	45426.6	45132.3	44697.5	44444.7	43784.1
	456	41141.3	42379.7	43360.6	44781.3	45953.9	46532.8	47281.9	47845.7	48507.8	48855.5	48718.9	49328.8	49187.4	49294.5	49306.8	48724.1	48455.6	48340.4	47830.2	47665.3	47302.2	46911.6	46265.4	46168.1	45448.8	45336.8	44588.6	44299.8	43873	43624.9	42976.4
	457	40983.4	42217.1	43194.2	44609.4	45777.5	46354.2	47100.4	47662	48321.6	48668	48531.9	49139.5	48998.6	49105.3	49117.5	48537.1	48269.6	48154.9	47646.6	47482.3	47120.7	46731.5	46087.9	45990.9	45274.4	45162.8	44417.5	44129.7	43704.6	43457.4	42811.5
	458	40826.7	42055.7	43029.1	44438.9	45602.5	46177	46920.4	47479.9	48136.9	48482	48346.4	48951.7	48811.3	48917.6	48929.8	48351.6	48085.1	47970.8	47464.5	47300.8	46940.6	46552.9	45911.7	45815.1	45101.3	44990.2	44247.7	43961	43537.5	43291.3	42647.8
	459	40183	41392.6	42350.6	43738.2	44883.5	45448.9	46180.5	46731.2	47377.8	47717.5	47584.1	48179.8	48041.6	48146.2	48158.2	47589.1	47326.9	47214.4	46716	46555	46200.4	45818.8	45187.8	45092.6	44390.2	44280.8	43550	43267.9	42851	42608.7	41975.3
	460	39947.2	41149.7	42102	43481.5	44620.1	45182.2	45909.5	46457	47099.8	47437.5	47304.9	47897.1	47759.7	47863.7	47875.7	47309.9	47049.2	46937.4	46441.9	46281.8	45929.3	45549.9	44922.6	44828	44129.7	44020.9	43294.4	43014	42599.6	42358.7	41729
	[nm]	C03	X27
[nm]		470	471	472	473	474	475	476	477	478	479	480	481	482	483	484	485	486	487	488	489	490	491	492	493	494	495	496	497	498	499	500
	430	30373.2	31378.6	32065.5	32984.2	33833.1	34190.6	34728.5	35173.8	35584.2	35832.8	35711.3	36086.7	36028.1	36107.5	36085.8	35711.3	35496.6	35434.9	34985	34837.9	34669.9	34363.6	33880.6	33817.3	33270.2	33206.8	32621.6	32410.1	32143.7	31940.5	31472.7
	431	30354.7	31359.4	32045.9	32964	33812.5	34169.8	34707.2	35152.3	35562.5	35810.9	35689.5	36064.6	36006.1	36085.5	36063.8	35689.5	35474.9	35413.3	34963.6	34816.6	34648.7	34342.6	33859.9	33796.7	33249.9	33186.6	32601.7	32390.3	32124.1	31920.9	31453.4
	432	30661.1	31676	32369.4	33296.8	34153.8	34514.7	35057.6	35507.1	35921.4	36172.4	36049.7	36428.7	36369.6	36449.7	36427.8	36049.8	35833	35770.7	35316.5	35168	34998.5	34689.2	34201.7	34137.8	33585.6	33521.5	32930.7	32717.2	32448.3	32243.2	31770.9
	433	31091	32120.1	32823.3	33763.7	34632.7	34998.7	35549.2	36005	36425.1	36679.6	36555.2	36939.5	36879.6	36960.8	36938.6	36555.3	36335.4	36272.3	35811.8	35661.2	35489.2	35175.7	34681.3	34616.5	34056.5	33991.6	33392.5	33176	32903.3	32695.3	32216.4
	434	31511.7	32554.7	33267.3	34220.4	35101.2	35472.1	36030.1	36492.1	36917.9	37175.9	37049.8	37439.2	37378.5	37460.9	37438.3	37049.8	36827	36763.1	36296.2	36143.6	35969.4	35651.5	35150.5	35084.8	34517.2	34451.5	33844.3	33624.8	33348.5	33137.6	32652.3
	435	31913.3	32969.6	33691.3	34656.6	35548.6	35924.2	36489.3	36957.2	37388.4	37649.7	37522	37916.4	37854.9	37938.3	37915.5	37522	37296.4	37231.6	36758.8	36604.3	36427.8	36105.9	35598.5	35532	34957.2	34890.5	34275.6	34053.4	33773.5	33559.9	33068.4
	436	32109	33171.8	33898	34869.1	35766.6	36144.6	36713.1	37183.9	37617.7	37880.6	37752.1	38148.9	38087.1	38171	38148	37752.2	37525.1	37459.9	36984.3	36828.8	36651.2	36327.4	35816.8	35749.9	35171.6	35104.5	34485.8	34262.2	33980.6	33765.8	33271.2
	437	32550.1	33627.4	34363.6	35348.1	36257.9	36641	37217.4	37694.6	38134.5	38400.9	38270.7	38673	38610.2	38695.3	38672	38270.7	38040.6	37974.5	37492.3	37334.7	37154.6	36826.4	36308.8	36241	35654.7	35586.7	34959.5	34732.9	34447.4	34229.6	33728.3
	438	32981.8	34073.4	34819.3	35816.9	36738.8	37127	37711	38194.6	38640.2	38910.2	38778.3	39185.9	39122.3	39208.5	39184.9	38778.3	38545.1	38478.2	37989.6	37829.8	37647.4	37314.8	36790.4	36721.7	36127.6	36058.7	35423.2	35193.5	34904.3	34683.6	34175.6
	439	33893.4	35015.2	35781.7	36806.9	37754.3	38153.2	38753.3	39250.3	39708.3	39985.7	39850.1	40269	40203.7	40292.2	40268	39850.1	39610.5	39541.7	39039.6	38875.5	38688	38346.2	37807.3	37736.6	37126.1	37055.4	36402.3	36166.3	35869	35642.2	35120.2
	440	34026.5	35152.8	35922.3	36951.5	37902.6	38303.1	38905.6	39404.5	39864.2	40142.8	40006.6	40427.2	40361.6	40450.5	40426.2	40006.7	39766.1	39697	39192.9	39028.2	38840	38496.8	37955.8	37884.9	37272	37200.9	36545.3	36308.4	36009.9	35782.2	35258.2
	441	34493.1	35634.8	36414.9	37458.2	38422.3	38828.4	39439.1	39944.8	40410.9	40693.3	40555.3	40981.6	40915.1	41005.2	40980.6	40555.3	40311.4	40241.4	39730.4	39563.4	39372.6	39024.7	38476.3	38404.4	37783.1	37711.1	37046.5	36806.3	36503.7	36272.9	35741.7
	442	35020.2	36179.4	36971.4	38030.6	39009.5	39421.7	40041.8	40555.2	41028.4	41315.1	41175	41607.8	41540.3	41631.8	41606.8	41175	40927.4	40856.3	40337.5	40167.9	39974.3	39621	39064.2	38991.3	38360.5	38287.3	37612.6	37368.7	37061.5	36827.2	36287.8
	443	35222.4	36388.3	37184.8	38250.2	39234.7	39649.3	40273	40789.4	41265.3	41553.6	41412.7	41848	41780.1	41872.2	41847	41412.8	41163.7	41092.2	40570.4	40399.9	40205.1	39849.8	39289.8	39216.4	38581.9	38508.4	37829.7	37584.5	37275.5	37039.8	36497.4
	444	35370.9	36541.7	37341.6	38411.4	39400.1	39816.4	40442.7	40961.3	41439.3	41728.8	41587.3	42024.4	41956.3	42048.7	42023.4	41587.3	41337.2	41265.4	40741.4	40570.2	40374.5	40017.8	39455.4	39381.7	38744.6	38670.7	37989.2	37742.9	37432.7	37196	36651.2
	445	35772.7	36956.8	37765.8	38847.8	39847.7	40268.7	40902.2	41426.6	41910	42202.8	42059.7	42501.8	42432.9	42526.4	42500.8	42059.8	41806.8	41734.2	41204.3	41031	40833.2	40472.4	39903.6	39829.1	39184.7	39110	38420.7	38171.6	37857.9	37618.5	37067.6
	446	36186.4	37384.1	38202.5	39297	40308.5	40734.4	41375.1	41905.7	42394.7	42690.9	42546.1	42993.3	42923.6	43018.2	42992.3	42546.1	42290.3	42216.8	41680.8	41505.5	41305.4	40940.4	40365.1	40289.6	39637.9	39562.3	38865	38613.1	38295.7	38053.5	37496.2
	447	36487.8	37695.5	38520.7	39624.3	40644.2	41073.7	41719.8	42254.7	42747.8	43046.5	42900.5	43351.4	43281.1	43376.5	43350.3	42900.5	42642.5	42568.5	42027.9	41851.2	41649.4	41281.4	40701.3	40625.2	39968	39891.8	39188.8	38934.7	38614.6	38370.5	37808.5
	448	36789.9	38007.7	38839.7	39952.4	40980.8	41413.8	42065.2	42604.6	43101.7	43402.9	43255.7	43710.4	43639.5	43735.6	43709.3	43255.8	42995.6	42920.9	42375.9	42197.8	41994.3	41623.2	41038.3	40961.6	40299	40222.2	39513.3	39257.1	38934.4	38688.2	38121.6
	449	37163.4	38393.5	39234	40358	41396.8	41834.2	42492.3	43037.1	43539.3	43843.5	43694.8	44154.1	44082.5	44179.6	44153	43694.9	43432.1	43356.7	42806.1	42626.1	42420.6	42045.8	41454.9	41377.4	40708	40630.5	39914.4	39655.6	39329.6	39081	38508.6
	450	36870.1	38090.4	38924.3	40039.5	41070	41504	42156.9	42697.4	43195.6	43497.5	43349.9	43805.6	43734.5	43830.9	43804.5	43350	43089.3	43014.4	42468.3	42289.7	42085.8	41713.9	41127.7	41050.9	40386.7	40309.8	39599.3	39342.6	39019.2	38772.5	38204.7
	451	36837.4	38056.7	38889.8	40004	41033.6	41467.2	42119.5	42659.6	43157.3	43458.9	43311.5	43766.8	43695.8	43792.1	43765.7	43311.6	43051.1	42976.3	42430.6	42252.2	42048.5	41676.9	41091.2	41014.5	40350.9	40274	39564.2	39307.7	38984.6	38738.1	38170.8
	452	36741.4	37957.5	38788.4	39899.7	40926.7	41359.2	42009.7	42548.4	43044.9	43345.7	43198.7	43652.7	43581.9	43678	43651.7	43198.7	42938.9	42864.3	42320	42142.1	41938.9	41568.3	40984.2	40907.6	40245.8	40169.1	39461.1	39205.3	38883	38637.2	38071.3
	453	36635.9	37848.5	38677	39785.1	40809.1	41240.4	41889.1	42426.2	42921.2	43221.1	43074.6	43527.3	43456.7	43552.5	43526.3	43074.6	42815.6	42741.2	42198.5	42021.1	41818.4	41448.9	40866.4	40790.1	40130.2	40053.7	39347.8	39092.7	38771.4	38526.2	37962
	454	36379.6	37583.8	38406.5	39506.9	40523.7	40951.9	41596.1	42129.5	42621.1	42918.9	42773.3	43222.9	43152.8	43247.9	43221.9	42773.4	42516.1	42442.3	41903.4	41727.2	41526	41159.1	40580.6	40504.8	39849.5	39773.6	39072.6	38819.3	38500.2	38256.8	37696.5
	455	36283	37483.9	38304.5	39401.9	40416.1	40843.2	41485.6	42017.6	42507.8	42804.9	42659.7	43108.1	43038.2	43133	43107	42659.7	42403.2	42329.5	41792	41616.3	41415.7	41049.7	40472.8	40397.2	39743.7	39667.9	38968.8	38716.2	38397.9	38155.1	37596.3
	456	35492	36666.8	37469.5	38543	39535	39952.8	40581.2	41101.6	41581.2	41871.7	41729.7	42168.3	42100	42192.7	42167.3	41729.8	41478.8	41406.8	40881	40709.1	40512.8	40154.8	39590.5	39516.6	38877.3	38803.2	38119.3	37872.1	37560.9	37323.4	36776.7
	457	35282	36449.8	37247.7	38314.9	39301	39716.3	40341.1	40858.3	41335.1	41623.9	41482.7	41918.8	41850.8	41943	41917.7	41482.8	41233.3	41161.7	40639	40468.2	40273	39917.2	39356.2	39282.7	38647.2	38573.5	37893.7	37648	37338.6	37102.5	36559.1
	458	35146.9	36310.3	37105.1	38168.2	39150.6	39564.3	40186.6	40701.9	41176.9	41464.6	41324	41758.3	41690.6	41782.5	41757.3	41324	41075.5	41004.1	40483.5	40313.3	40118.9	39764.4	39205.6	39132.3	38499.2	38425.9	37748.6	37503.9	37195.6	36960.4	36419.1
	459	34489.4	35631	36411	37454.2	38418.2	38824.2	39434.9	39940.5	40406.6	40688.9	40550.9	40977.2	40910.7	41000.8	40976.2	40551	40307.1	40237.1	39726.2	39559.1	39368.4	39020.5	38472.2	38400.3	37779.1	37707	37042.5	36802.3	36499.8	36269	35737.9
	460	34147.8	35278.1	36050.4	37083.2	38037.7	38439.6	39044.3	39544.9	40006.3	40285.9	40149.2	40571.3	40505.5	40594.7	40570.3	40149.3	39907.8	39838.5	39332.7	39167.3	38978.4	38634	38091.1	38019.9	37404.8	37333.6	36675.6	36437.8	36138.3	35909.8	35383.9
	[nm]	C04	X28
[nm]		470	471	472	473	474	475	476	477	478	479	480	481	482	483	484	485	486	487	488	489	490	491	492	493	494	495	496	497	498	499	500
	430	43487.7	44926.2	46138.2	47534.5	48911.7	49610.4	50505.9	51141.4	51933.3	52342.1	52171.9	52755.9	52761.9	52941	52867.3	52333.1	52106.4	51978.5	51416.6	51205.6	50813.7	50528	49640.4	49666.5	48905.9	48769.9	47937.3	47686.4	47158.6	46837.9	46200.8
	431	43419.8	44856	46066.2	47460.2	48835.3	49532.9	50427	51061.5	51852.2	52260.3	52090.4	52673.5	52679.5	52858.3	52784.7	52251.4	52025	51897.4	51336.2	51125.6	50734.3	50449.1	49562.8	49588.9	48829.5	48693.7	47862.4	47612	47085	46764.7	46128.7
	432	43685.1	45130	46347.6	47750.2	49133.6	49835.5	50735.1	51373.5	52169	52579.6	52408.7	52995.3	53001.4	53181.2	53107.2	52570.6	52342.9	52214.4	51649.9	51437.9	51044.2	50757.3	49865.6	49891.9	49127.9	48991.2	48154.8	47902.8	47372.6	47050.4	46410.5
	433	43928.7	45381.7	46606.1	48016.5	49407.7	50113.4	51018.1	51660	52460	52872.9	52701	53290.9	53297	53477.8	53403.3	52863.8	52634.8	52505.6	51937.9	51724.8	51328.9	51040.4	50143.7	50170.1	49401.9	49264.5	48423.4	48170	47636.9	47312.8	46669.3
	434	44442.5	45912.5	47151.2	48578	49985.5	50699.5	51614.7	52264.2	53073.5	53491.2	53317.3	53914.1	53920.3	54103.3	54027.9	53482	53250.4	53119.7	52545.4	52329.7	51929.2	51637.3	50730.2	50756.9	49979.6	49840.6	48989.7	48733.4	48194	47866.2	47215.2
	435	44811.2	46293.4	47542.4	48981.1	50400.2	51120.2	52042.9	52697.8	53513.8	53935	53759.7	54361.4	54367.6	54552.1	54476.1	53925.7	53692.2	53560.4	52981.3	52763.9	52360.1	52065.7	51151.1	51178	50394.3	50254.1	49396.1	49137.7	48593.8	48263.3	47606.9
	436	44910.8	46396.3	47648	49089.9	50512.2	51233.8	52158.6	52814.9	53632.7	54054.9	53879.1	54482.2	54488.4	54673.4	54597.2	54045.6	53811.5	53679.4	53099	52881.2	52476.4	52181.4	51264.7	51291.7	50506.3	50365.8	49505.9	49246.9	48701.8	48370.5	47712.7
	437	45470.4	46974.4	48241.7	49701.6	51141.6	51872.1	52808.5	53473	54301	54728.4	54550.5	55161.1	55167.4	55354.6	55277.5	54719	54482	54348.3	53760.7	53540	53130.3	52831.6	51903.5	51930.8	51135.6	50993.3	50122.7	49860.5	49308.6	48973.2	48307.2
	438	45849.5	47366.1	48644	50116	51568	52304.7	53248.9	53918.9	54753.8	55184.8	55005.4	55621.1	55627.4	55816.2	55738.5	55175.3	54936.3	54801.5	54209	53986.5	53573.3	53272.1	52336.3	52363.9	51562	51418.6	50540.7	50276.3	49719.8	49381.6	48710
	439	46902.5	48453.9	49761.1	51267	52752.3	53505.9	54471.7	55157.1	56011.3	56452.1	56268.6	56898.4	56904.9	57098	57018.5	56442.4	56197.9	56060	55453.9	55226.3	54803.6	54495.5	53538.2	53566.4	52746.1	52599.4	51701.4	51430.9	50861.6	50515.7	49828.6
	440	46829.9	48378.8	49684.1	51187.6	52670.6	53423	54387.4	55071.7	55924.5	56364.7	56181.4	56810.3	56816.8	57009.6	56930.2	56355	56110.9	55973.2	55368	55140.8	54718.8	54411.2	53455.3	53483.5	52664.4	52518	51621.3	51351.2	50782.9	50437.5	49751.5
	441	47322.1	48887.3	50206.3	51725.6	53224.2	53984.6	54959	55650.6	56512.3	56957.1	56772	57407.4	57414	57608.8	57528.6	56947.3	56700.7	56561.5	55950	55720.4	55293.9	54983.1	54017.2	54045.6	53218	53070	52163.9	51891	51316.7	50967.6	50274.4
	442	47808.1	49389.4	50721.9	52256.8	53770.8	54539	55523.4	56222.1	57092.7	57542	57355	57997	58003.6	58200.4	58119.4	57532.2	57283	57142.4	56524.6	56292.6	55861.8	55547.7	54571.9	54600.6	53764.5	53615	52699.6	52423.9	51843.7	51491	50790.7
	443	48035	49623.9	50962.7	52504.9	54026.1	54797.9	55787.1	56489	57363.8	57815.2	57627.3	58272.3	58279	58476.8	58395.3	57805.3	57555	57413.7	56792.9	56559.9	56127	55811.5	54831	54859.9	54019.8	53869.5	52949.8	52672.8	52089.8	51735.5	51031.9
	444	48076.7	49666.9	51006.9	52550.5	54073	54845.4	55835.5	56538	57413.5	57865.4	57677.3	58322.9	58329.6	58527.5	58446	57855.5	57604.9	57463.5	56842.2	56609	56175.7	55859.9	54878.6	54907.5	54066.7	53916.3	52995.8	52718.5	52135	51780.4	51076.1
	445	48399	49999.9	51348.9	52902.8	54435.5	55213.1	56209.8	56917.1	57798.5	58253.3	58064	58713.9	58720.6	58919.9	58837.8	58243.3	57991.1	57848.8	57223.3	56988.5	56552.3	56234.4	55246.5	55275.6	54429.1	54277.7	53351.1	53071.9	52484.5	52127.5	51418.5
	446	48958.9	50578.3	51942.9	53514.7	55065.2	55851.8	56860	57575.5	58467.1	58927.2	58735.7	59393.1	59399.9	59601.5	59518.5	58917.1	58661.9	58517.9	57885.2	57647.7	57206.5	56884.9	55885.6	55915	55058.8	54905.6	53968.2	53685.9	53091.7	52730.5	52013.4
	447	49230.2	50858.5	52230.7	53811.2	55370.3	56161.3	57175.1	57894.5	58791	59253.7	59061.1	59722.2	59729	59931.7	59848.2	59243.5	58986.9	58842.2	58206	57967.1	57523.5	57200.1	56195.3	56224.8	55363.8	55209.8	54267.2	53983.3	53385.8	53022.7	52301.5
	448	49555.4	51194.5	52575.7	54166.7	55736.1	56532.3	57552.8	58276.9	59179.4	59645.1	59451.3	60116.7	60123.6	60327.6	60243.6	59634.9	59376.6	59230.9	58590.5	58350.1	57903.5	57577.9	56566.5	56596.2	55729.6	55574.6	54625.7	54339.9	53738.5	53373	52647
	449	49812.5	51460.1	52848.5	54447.7	56025.3	56825.6	57851.4	58579.3	59486.4	59954.6	59759.7	60428.6	60435.5	60640.6	60556.1	59944.3	59684.7	59538.2	58894.4	58652.8	58203.9	57876.6	56859.9	56889.9	56018.7	55862.9	54909.1	54621.8	54017.3	53649.9	52920.2
	450	49272.6	50902.3	52275.7	53857.6	55418	56209.6	57224.3	57944.3	58841.6	59304.7	59111.9	59773.6	59780.4	59983.3	59899.8	59294.6	59037.7	58892.8	58256.1	58017	57573	57249.3	56243.6	56273.2	55411.5	55257.4	54314	54029.8	53431.8	53068.3	52346.6
	451	49255.6	50884.8	52257.7	53839	55398.9	56190.3	57204.6	57924.4	58821.4	59284.3	59091.6	59753	59759.9	59962.7	59879.1	59274.1	59017.4	58872.6	58236	57997.1	57553.2	57229.6	56224.3	56253.9	55392.4	55238.4	54295.3	54011.2	53413.4	53050.1	52328.6
	452	49020.2	50641.7	52007.9	53581.8	55134.2	55921.8	56931.3	57647.6	58540.3	59001	58809.2	59467.5	59474.3	59676.1	59593	58990.9	58735.4	58591.2	57957.8	57719.9	57278.2	56956.1	55955.6	55985.1	55127.7	54974.4	54035.8	53753.1	53158.2	52796.6	52078.5
	453	48931.7	50550.2	51914	53485	55034.6	55820.8	56828.4	57543.5	58434.5	58894.4	58703	59360.1	59366.8	59568.3	59485.4	58884.3	58629.3	58485.4	57853	57615.6	57174.7	56853.2	55854.5	55883.9	55028.1	54875.1	53938.2	53656	53062.1	52701.2	51984.4
	454	48568	50174.5	51528.2	53087.5	54625.6	55405.9	56406	57115.8	58000.2	58456.7	58266.7	58918.9	58925.6	59125.6	59043.2	58446.7	58193.5	58050.7	57423.1	57187.4	56749.7	56430.7	55439.4	55468.6	54619.2	54467.2	53537.3	53257.2	52667.8	52309.5	51598.1
	455	48517.1	50121.8	51474.1	53031.8	54568.3	55347.8	56346.9	57055.9	57939.4	58395.4	58205.6	58857.1	58863.8	59063.6	58981.3	58385.4	58132.5	57989.8	57362.8	57127.5	56690.2	56371.5	55381.3	55410.4	54561.9	54410.1	53481.2	53201.4	52612.5	52254.6	51543.9
	456	47702.3	49280.1	50609.7	52141.2	53651.9	54418.3	55400.6	56097.7	56966.4	57414.8	57228.1	57868.7	57875.3	58071.7	57990.8	57404.9	57156.3	57016	56399.6	56168.1	55738.2	55424.9	54451.2	54479.9	53645.6	53496.4	52583.1	52307.9	51729	51377.1	50678.4
	457	47478	49048.4	50371.7	51896	53399.6	54162.4	55140.1	55834	56698.6	57144.8	56959	57596.6	57603.2	57798.7	57718.2	57135	56887.5	56747.9	56134.4	55904	55476.1	55164.3	54195.2	54223.7	53393.4	53244.9	52335.8	52062	51485.8	51135.6	50440.1
	458	47430.8	48999.6	50321.6	51844.4	53346.5	54108.6	55085.3	55778.4	56642.2	57088	56902.4	57539.3	57545.9	57741.2	57660.7	57078.2	56830.9	56691.5	56078.5	55848.4	55420.9	55109.4	54141.3	54169.8	53340.2	53191.9	52283.7	52010.2	51434.5	51084.7	50389.9
	459	46744.5	48290.6	49593.5	51094.2	52574.6	53325.6	54288.2	54971.3	55822.6	56261.9	56079	56706.7	56713.2	56905.7	56826.4	56252.2	56008.6	55871.1	55267.1	55040.3	54619	54311.9	53357.9	53385.9	52568.4	52422.2	51527.2	51257.6	50690.3	50345.5	49660.8
	460	46458.3	47995	49289.9	50781.4	52252.7	52999.2	53955.9	54634.8	55480.8	55917.5	55735.7	56359.6	56366	56557.3	56478.5	55907.9	55665.7	55529.1	54928.7	54703.3	54284.6	53979.5	53031.2	53059.1	52246.6	52101.3	51211.8	50943.8	50380	50037.3	49356.7
	[nm]	C05	X29
[nm]		470	471	472	473	474	475	476	477	478	479	480	481	482	483	484	485	486	487	488	489	490	491	492	493	494	495	496	497	498	499	500
	430	30875.6	31786.3	32465.5	33448	34282.9	34629.3	35238.4	35644.4	36113.9	36343.6	36259.3	36612.7	36516.2	36547	36496.1	36120.8	35983.2	35791.4	35448.1	35256.3	35048.3	34729.3	34220.7	34199.3	33612.5	33508.9	32997	32792.7	32424	32262.1	31793.7
	431	30823	31732.1	32410.2	33391	34224.4	34570.3	35178.4	35583.7	36052.4	36281.7	36197.5	36550.3	36454	36484.8	36433.9	36059.3	35921.9	35730.4	35387.7	35196.2	34988.5	34670.1	34162.4	34141	33555.2	33451.8	32940.8	32736.8	32368.7	32207.1	31739.6
	432	31155.7	32074.6	32760	33751.4	34593.8	34943.4	35558.1	35967.7	36441.5	36673.3	36588.2	36944.8	36847.5	36878.6	36827.1	36448.5	36309.6	36116.1	35769.7	35576.1	35366.2	35044.3	34531.2	34509.5	33917.4	33812.8	33296.3	33090.1	32718.1	32554.7	32082.1
	433	31420.2	32347	33038.1	34038	34887.6	35240.1	35860	36273.2	36751	36984.7	36898.9	37258.5	37160.4	37191.7	37139.8	36758	36617.9	36422.7	36073.4	35878.2	35666.5	35341.9	34824.4	34802.5	34205.4	34099.9	33579	33371.1	32995.9	32831.1	32354.5
	434	31818.6	32757.1	33457	34469.5	35329.9	35687	36314.7	36733.1	37216.9	37453.6	37366.7	37730.9	37631.5	37663.3	37610.8	37224	37082.2	36884.6	36530.8	36333.1	36118.7	35790	35265.9	35243.8	34639.1	34532.3	34004.8	33794.2	33414.2	33247.4	32764.8
	435	32208.9	33158.9	33867.4	34892.3	35763.3	36124.7	36760.1	37183.6	37673.4	37913	37825	38193.7	38093.1	38125.2	38072.1	37680.6	37537	37336.9	36978.8	36778.8	36561.7	36228.9	35698.5	35676	35064	34955.8	34421.9	34208.7	33824.1	33655.2	33166.6
	436	32411.3	33367.3	34080.2	35111.6	35988	36351.7	36991.1	37417.3	37910.2	38151.3	38062.7	38433.7	38332.5	38364.8	38311.3	37917.4	37772.9	37571.6	37211.2	37009.9	36791.5	36456.6	35922.8	35900.2	35284.3	35175.5	34638.2	34423.7	34036.6	33866.7	33375.1
	437	32846.3	33815.1	34537.7	35582.9	36471	36839.6	37487.6	37919.5	38419	38663.3	38573.6	38949.5	38847	38879.7	38825.5	38426.3	38279.9	38075.9	37710.7	37506.6	37285.3	36945.9	36405	36382.1	35757.9	35647.6	35103.1	34885.7	34493.5	34321.2	33823
	438	33266.3	34247.5	34979.3	36037.8	36937.4	37310.7	37966.9	38404.4	38910.2	39157.7	39066.8	39447.6	39343.7	39376.9	39322	38917.7	38769.4	38562.7	38192.9	37986.2	37762	37418.4	36870.5	36847.3	36215.1	36103.5	35552	35331.8	34934.5	34760.1	34255.5
	439	34094.5	35100.1	35850.1	36935	37857	38239.5	38912.2	39360.5	39878.9	40132.6	40039.4	40429.7	40323.2	40357.2	40300.9	39886.5	39734.5	39522.8	39143.7	38931.9	38702.2	38349.9	37788.4	37764.6	37116.7	37002.3	36437	36211.4	35804.3	35625.5	35108.3
	440	34190.2	35198.7	35950.7	37038.7	37963.2	38346.9	39021.4	39470.9	39990.9	40245.2	40151.8	40543.1	40436.4	40470.5	40414	39998.5	39846.1	39633.7	39253.6	39041.2	38810.8	38457.5	37894.4	37870.6	37220.9	37106.1	36539.3	36313.1	35904.7	35725.5	35206.9
	441	34591.4	35611.7	36372.7	37473.4	38408.7	38796.9	39479.3	39934.2	40460.2	40717.5	40623	41018.9	40910.9	40945.4	40888.3	40467.9	40313.7	40098.8	39714.3	39499.4	39266.3	38908.9	38339.2	38315.1	37657.7	37541.6	36968.1	36739.2	36326.1	36144.7	35620.1
	442	35063.7	36097.9	36869.2	37985	38933.1	39326.5	40018.3	40479.3	41012.6	41273.4	41177.6	41578.9	41469.4	41504.4	41446.5	41020.4	40864.1	40646.3	40256.4	40038.6	39802.3	39440.1	38862.6	38838.2	38171.8	38054.1	37472.8	37240.8	36822	36638.2	36106.3
	443	35232.7	36271.9	37046.9	38168	39120.7	39516.1	40211.2	40674.4	41210.2	41472.3	41376.1	41779.3	41669.3	41704.4	41646.3	41218.1	41061	40842.2	40450.4	40231.6	39994.1	39630.1	39049.9	39025.3	38355.8	38237.5	37653.4	37420.3	36999.5	36814.8	36280.3
	444	35483	36529.6	37310.1	38439.2	39398.7	39796.8	40496.8	40963.4	41503	41767	41670	42076.2	41965.3	42000.7	41942.2	41510.9	41352.7	41132.3	40737.8	40517.4	40278.3	39911.7	39327.3	39302.6	38628.3	38509.2	37920.9	37686.1	37262.4	37076.3	36538.1
	445	35787.9	36843.6	37630.8	38769.6	39737.3	40138.9	40844.9	41315.5	41859.7	42125.9	42028.2	42437.8	42326	42361.7	42302.7	41867.7	41708.2	41485.9	41088	40865.7	40624.5	40254.7	39665.3	39640.4	38960.3	38840.2	38246.9	38010	37582.6	37395	36852.2
	446	36224.4	37292.8	38089.7	39242.3	40221.9	40628.3	41343	41819.3	42370.1	42639.6	42540.7	42955.3	42842.2	42878.3	42818.5	42378.2	42216.7	41991.7	41589	41364	41119.9	40745.6	40149	40123.8	39435.4	39313.8	38713.3	38473.5	38040.9	37851	37301.5
	447	36507.9	37584.8	38387.8	39549.5	40536.7	40946.4	41666.6	42146.7	42701.8	42973.4	42873.7	43291.5	43177.5	43213.9	43153.7	42710	42547.2	42320.5	41914.6	41687.8	41441.8	41064.6	40463.3	40437.9	39744.1	39621.5	39016.3	38774.7	38338.7	38147.3	37593.5
	448	36741.8	37825.5	38633.8	39802.9	40796.4	41208.7	41933.6	42416.7	42975.4	43248.7	43148.4	43568.9	43454.1	43490.8	43430.2	42983.6	42819.8	42591.6	42183.1	41954.8	41707.3	41327.7	40722.5	40696.9	39998.7	39875.4	39266.3	39023.1	38584.3	38391.7	37834.4
	449	37053.2	38146.1	38961.2	40140.2	41142.2	41557.9	42288.9	42776.2	43339.6	43615.3	43514	43938.1	43822.4	43859.4	43798.2	43347.9	43182.7	42952.6	42540.6	42310.4	42060.7	41677.9	41067.6	41041.8	40337.7	40213.3	39599	39353.8	38911.3	38717	38155
	450	36802.5	37888	38697.6	39868.7	40863.8	41276.8	42002.8	42486.8	43046.4	43320.2	43219.6	43640.9	43525.9	43562.6	43501.9	43054.6	42890.5	42662	42252.8	42024.2	41776.2	41395.9	40789.8	40764.2	40064.8	39941.3	39331.1	39087.6	38648.1	38455.1	37896.9
	451	36670.9	37752.6	38559.2	39726.1	40717.7	41129.2	41852.7	42334.9	42892.5	43165.3	43065.1	43484.8	43370.3	43406.9	43346.4	42900.7	42737.2	42509.4	42101.7	41873.9	41626.8	41247.9	40644	40618.4	39921.6	39798.5	39190.5	38947.9	38509.9	38317.6	37761.4
	452	36571.9	37650.7	38455.1	39618.9	40607.8	41018.2	41739.7	42220.6	42776.7	43048.8	42948.9	43367.4	43253.2	43289.7	43229.4	42784.9	42621.8	42394.7	41988.1	41760.9	41514.4	41136.6	40534.2	40508.8	39813.8	39691	39084.7	38842.7	38405.9	38214.2	37659.4
	453	36433	37507.6	38309	39468.4	40453.5	40862.3	41581.1	42060.2	42614.2	42885.2	42785.7	43202.7	43088.9	43125.2	43065.1	42622.3	42459.9	42233.6	41828.5	41602.2	41356.7	40980.3	40380.2	40354.9	39662.5	39540.2	38936.2	38695.1	38260	38069	37516.4
	454	36208.8	37276.8	38073.3	39225.5	40204.6	40610.9	41325.2	41801.3	42351.9	42621.3	42522.4	42936.8	42823.7	42859.8	42800.1	42360	42198.6	41973.7	41571.1	41346.2	41102.2	40728.1	40131.7	40106.5	39418.4	39296.9	38696.6	38457	38024.6	37834.7	37285.5
	455	36107.2	37172.3	37966.5	39115.5	40091.8	40497	41209.3	41684.1	42233.2	42501.8	42403.1	42816.4	42703.7	42739.7	42680.1	42241.2	42080.3	41856	41454.6	41230.3	40986.9	40613.9	40019.2	39994.1	39307.9	39186.7	38588.1	38349.2	37918	37728.6	37180.9
	456	35321.1	36363	37139.9	38263.9	39219	39615.3	40312.1	40776.6	41313.7	41576.4	41480	41884.2	41773.9	41809.2	41750.9	41321.6	41164.1	40944.7	40552	40332.6	40094.6	39729.7	39147.9	39123.3	38452.1	38333.5	37748	37514.2	37092.4	36907.2	36371.5
	457	35141.1	36177.7	36950.7	38068.9	39019.1	39413.4	40106.7	40568.8	41103.2	41364.6	41268.6	41670.8	41561.1	41596.1	41538.1	41111	40954.3	40736.1	40345.4	40127.1	39890.3	39527.2	38948.4	38924	38256.2	38138.2	37555.6	37323.1	36903.4	36719.1	36186.1
	458	34951.1	35982	36750.9	37863	38808.1	39200.3	39889.8	40349.4	40880.9	41140.9	41045.4	41445.5	41336.3	41371.2	41313.5	40888.7	40732.9	40515.8	40127.2	39910.1	39674.6	39313.5	38737.8	38713.5	38049.3	37932	37352.5	37121.2	36703.8	36520.6	35990.4
	459	34351.5	35364.8	36120.4	37213.5	38142.4	38527.8	39205.5	39657.2	40179.6	40435.1	40341.3	40734.5	40627.2	40661.5	40604.8	40187.3	40034.1	39820.8	39438.8	39225.4	38993.9	38639	38073.3	38049.4	37396.6	37281.3	36711.8	36484.4	36074.2	35894.1	35373
	460	34004.8	35007.8	35755.8	36837.8	37757.3	38138.9	38809.7	39256.9	39774	40026.9	39934.1	40323.3	40217.1	40251	40194.9	39781.6	39630	39418.8	39040.7	38829.5	38600.3	38249	37688.9	37665.3	37019.1	36904.9	36341.2	36116.1	35710	35531.7	35015.9
	[nm]	C06	X30
[nm]		470	471	472	473	474	475	476	477	478	479	480	481	482	483	484	485	486	487	488	489	490	491	492	493	494	495	496	497	498	499	500
	430	32018.9	32972.2	33671.8	34685.8	35571.4	35983.4	36586	37053.3	37510.2	37768.5	37647.3	38097.1	37954.8	38076.5	38049.7	37648.4	37499.3	37361.4	36982.6	36820.6	36617.8	36356	35751.9	35769.4	35174.3	35170.5	34552.9	34337	33998.4	33811.3	33281.1
	431	32008.9	32961.9	33661.2	34675	35560.3	35972.1	36574.5	37041.7	37498.4	37756.7	37635.5	38085.1	37942.9	38064.6	38037.8	37636.6	37487.6	37349.7	36971.1	36809	36606.3	36344.6	35740.7	35758.2	35163.3	35159.5	34542.1	34326.3	33987.8	33800.7	33270.7
	432	32273	33233.8	33939	34961.1	35853.7	36268.9	36876.3	37347.3	37807.8	38068.2	37946.1	38399.4	38256	38378.7	38351.7	37947.2	37796.9	37657.9	37276.1	37112.7	36908.4	36644.5	36035.6	36053.2	35453.5	35449.6	34827.1	34609.5	34268.2	34079.6	33545.2
	433	32552.3	33521.5	34232.7	35263.7	36164	36582.8	37195.5	37670.5	38135.1	38397.7	38274.5	38731.7	38587.1	38710.9	38683.6	38275.6	38124	37983.8	37598.7	37434	37227.8	36961.7	36347.4	36365.3	35760.3	35756.4	35128.5	34909.1	34564.8	34374.6	33835.5
	434	32833.4	33810.9	34528.3	35568.2	36476.3	36898.7	37516.6	37995.8	38464.4	38729.3	38605	39066.2	38920.3	39045.1	39017.7	38606.1	38453.2	38311.8	37923.4	37757.2	37549.3	37280.8	36661.3	36679.3	36069.1	36065.2	35431.9	35210.5	34863.3	34671.4	34127.7
	435	33157.1	34144.3	34868.7	35918.8	36835.9	37262.5	37886.5	38370.4	38843.6	39111.1	38985.6	39451.3	39304	39430.1	39402.3	38986.7	38832.3	38689.5	38297.3	38129.4	37919.5	37648.4	37022.7	37040.9	36424.7	36420.8	35781.2	35557.6	35207	35013.2	34464.1
	436	33257.4	34247.6	34974.2	36027.5	36947.3	37375.2	38001.1	38486.5	38961.1	39229.4	39103.5	39570.7	39422.9	39549.4	39521.5	39104.7	38949.8	38806.6	38413.1	38244.8	38034.2	37762.3	37134.8	37153	36534.9	36531	35889.4	35665.2	35313.5	35119.1	34568.4
	437	33706	34709.5	35446	36513.5	37445.7	37879.4	38513.7	39005.6	39486.6	39758.6	39631	40104.4	39954.7	40082.8	40054.6	39632.1	39475.2	39330	38931.3	38760.7	38547.2	38271.6	37635.6	37654.1	37027.7	37023.7	36373.5	36146.3	35789.8	35592.9	35034.7
	438	33967	34978.3	35720.5	36796.2	37735.7	38172.7	38811.9	39307.7	39792.4	40066.4	39937.9	40415	40264	40393.2	40364.8	39939	39780.8	39634.6	39232.7	39060.8	38845.7	38568	37927.1	37945.7	37314.4	37310.4	36655.2	36426.2	36067	35868.5	35306
	439	34799.5	35835.6	36596	37698.1	38660.6	39108.3	39763.2	40271.1	40767.7	41048.4	40916.7	41405.5	41250.9	41383.2	41354.1	40917.9	40755.9	40606	40194.3	40018.2	39797.8	39513.3	38856.7	38875.7	38229	38224.9	37553.6	37319	36951	36747.6	36171.3
	440	34865	35903	36664.8	37769	38733.3	39181.8	39838	40346.8	40844.3	41125.6	40993.7	41483.4	41328.5	41461	41431.9	40994.9	40832.5	40682.4	40269.9	40093.4	39872.6	39587.6	38929.7	38948.8	38300.9	38296.7	37624.2	37389.2	37020.4	36816.7	36239.3
	441	35269.5	36319.6	37090.2	38207.2	39182.7	39636.4	40300.2	40814.9	41318.2	41602.8	41469.3	41964.7	41808	41942.1	41912.6	41470.5	41306.3	41154.4	40737.1	40558.6	40335.3	40046.9	39381.4	39400.7	38745.3	38741.1	38060.7	37823	37450	37243.9	36659.8
	442	35670.6	36732.6	37512	38641.7	39628.2	40087.2	40758.5	41279.1	41788.1	42075.9	41940.9	42441.9	42283.4	42419.1	42389.2	41942.1	41776	41622.4	41200.4	41019.8	40793.9	40502.3	39829.2	39848.8	39185.9	39181.6	38493.6	38253.1	37875.8	37667.4	37076.7
	443	35849.3	36916.6	37699.9	38835.2	39826.7	40288	40962.7	41485.8	41997.4	42286.7	42151	42654.5	42495.2	42631.5	42601.5	42152.2	41985.3	41830.9	41406.8	41225.3	40998.3	40705.2	40028.8	40048.4	39382.2	39377.9	38686.4	38444.7	38065.6	37856.1	37262.4
	444	35963.4	37034.1	37819.9	38958.8	39953.5	40416.2	41093	41617.9	42131.1	42421.3	42285.1	42790.3	42630.5	42767.2	42737.1	42286.4	42118.9	41964	41538.6	41356.5	41128.8	40834.8	40156.2	40175.9	39507.5	39503.2	38809.5	38567.1	38186.7	37976.6	37381
	445	36271.3	37351.1	38143.6	39292.4	40295.6	40762.2	41444.8	41974.2	42491.8	42784.4	42647.1	43156.6	42995.4	43133.4	43103	42648.4	42479.5	42323.3	41894.2	41710.6	41480.9	41184.4	40500	40519.8	39845.7	39841.4	39141.8	38897.2	38513.6	38301.7	37701
	446	36608.2	37698.1	38498	39657.4	40669.9	41140.9	41829.9	42364.1	42886.5	43181.9	43043.3	43557.5	43394.9	43534.1	43503.4	43044.6	42874.1	42716.4	42283.4	42098.1	41866.2	41566.9	40876.2	40896.3	40215.9	40211.6	39505.4	39258.6	38871.4	38657.5	38051.3
	447	36878.7	37976.6	38782.4	39950.4	40970.4	41444.8	42138.9	42677.1	43203.4	43500.9	43361.3	43879.3	43715.5	43855.7	43824.9	43362.6	43190.9	43032	42595.8	42409.1	42175.6	41874.1	41178.2	41198.4	40513	40508.6	39797.3	39548.6	39158.6	38943.1	38332.4
	448	37077.1	38181	38991.1	40165.4	41190.9	41667.9	42365.7	42906.8	43435.9	43735	43594.7	44115.5	43950.7	44091.7	44060.7	43596	43423.3	43263.6	42825	42637.3	42402.5	42099.4	41399.8	41420.1	40731	40726.6	40011.4	39761.5	39369.4	39152.7	38538.7
	449	37427.8	38542.1	39359.9	40545.2	41580.4	42062	42766.4	43312.6	43846.7	44148.6	44007	44532.7	44366.4	44508.7	44477.4	44008.3	43834	43672.8	43230	43040.6	42803.5	42497.6	41791.3	41811.9	41116.3	41111.8	40389.9	40137.5	39741.7	39523	38903.2
	450	37094.4	38198.8	39009.3	40184.1	41210.1	41687.3	42385.4	42926.8	43456.1	43755.4	43615	44136	43971.2	44112.3	44081.2	43616.3	43443.5	43283.8	42845	42657.2	42422.3	42119	41419.1	41439.4	40750	40745.6	40030.1	39780	39387.7	39170.9	38556.6
	451	36930.1	38029.6	38836.5	40006.1	41027.5	41502.6	42197.6	42736.6	43263.6	43561.5	43421.8	43940.5	43776.4	43916.8	43885.9	43423	43251.1	43092	42655.1	42468.2	42234.3	41932.4	41235.6	41255.8	40569.5	40565.1	39852.7	39603.8	39213.2	38997.4	38385.8
	452	36800.3	37896	38700	39865.5	40883.3	41356.8	42049.4	42586.4	43111.6	43408.5	43269.2	43786.1	43622.6	43762.5	43731.7	43270.5	43099.1	42940.6	42505.3	42319	42085.9	41785.1	41090.7	41110.9	40426.9	40422.6	39712.7	39464.6	39075.4	38860.4	38250.9
	453	36660.1	37751.6	38552.6	39713.6	40727.6	41199.2	41889.2	42424.2	42947.3	43243.1	43104.4	43619.3	43456.4	43595.8	43565.1	43105.6	42934.9	42777	42343.3	42157.8	41925.6	41625.9	40934.1	40954.2	40272.9	40268.6	39561.4	39314.3	38926.5	38712.3	38105.2
	454	36426.2	37510.7	38306.6	39460.3	40467.7	40936.4	41621.9	42153.5	42673.4	42967.2	42829.4	43341	43179.2	43317.7	43287.2	42830.6	42661	42504.1	42073.2	41888.8	41658.1	41360.3	40673	40693	40016	40011.7	39309	39063.5	38678.2	38465.4	37862.1
	455	36284.3	37364.6	38157.3	39306.5	40310	40776.9	41459.7	41989.3	42507.1	42799.8	42662.5	43172.1	43010.9	43148.9	43118.5	42663.7	42494.7	42338.5	41909.2	41725.6	41495.8	41199.2	40514.5	40534.4	39860.1	39855.8	39155.9	38911.2	38527.5	38315.5	37714.6
	456	35489.7	36546.3	37321.8	38445.7	39427.3	39883.9	40551.8	41069.8	41576.2	41862.5	41728.2	42226.7	42069	42204	42174.3	41729.4	41564.2	41411.3	40991.5	40811.9	40587.1	40296.9	39627.3	39646.8	38987.2	38983	38298.4	38059.1	37683.8	37476.4	36888.7
	457	35289.2	36339.8	37110.8	38228.5	39204.5	39658.5	40322.7	40837.7	41341.3	41626	41492.4	41988.1	41831.3	41965.5	41936	41493.6	41329.3	41177.3	40759.8	40581.2	40357.7	40069.2	39403.4	39422.7	38766.9	38762.7	38082	37844.1	37470.8	37264.6	36680.2
	458	35108.4	36153.6	36920.7	38032.6	39003.7	39455.4	40116.1	40628.5	41129.5	41412.7	41279.8	41773	41617	41750.5	41721.1	41281	41117.5	40966.3	40551	40373.3	40151	39863.9	39201.5	39220.7	38568.3	38564.1	37886.9	37650.2	37278.9	37073.7	36492.3
	459	34460.3	35486.3	36239.2	37330.6	38283.7	38727	39375.6	39878.5	40370.3	40648.3	40517.8	41001.9	40848.8	40979.8	40951	40519	40358.5	40210.1	39802.5	39628.1	39409.8	39128.1	38477.9	38496.8	37856.3	37852.2	37187.5	36955.2	36590.7	36389.3	35818.7
	460	34156.9	35173.8	35920.1	37001.9	37946.6	38386	39028.9	39527.4	40014.8	40290.4	40161.1	40640.9	40489.1	40619	40590.4	40162.3	40003.2	39856.1	39452	39279.1	39062.8	38783.6	38139.1	38157.8	37523	37518.9	36860.1	36629.8	36268.6	36068.9	35503.3
	[nm]	C07	X31
[nm]		470	471	472	473	474	475	476	477	478	479	480	481	482	483	484	485	486	487	488	489	490	491	492	493	494	495	496	497	498	499	500
	430	36595.2	37664.9	38545.8	39690.1	40737	41261.5	41963.7	42463.3	43058.5	43305.8	43211	43655.5	43562.2	43687.2	43682.3	43191.4	42996.9	42882.8	42463.6	42204.2	41959.1	41661.5	41074	40973.7	40369.4	40257.8	39617.8	39278.5	38972.5	38687.1	38149.1
	431	35630.8	36672.2	37529.9	38644.1	39663.4	40174	40857.7	41344.2	41923.7	42164.5	42072.2	42505	42414.2	42535.9	42531	42053.1	41863.7	41752.6	41344.5	41091.9	40853.3	40563.6	39991.6	39893.9	39305.5	39196.8	38573.7	38243.3	37945.4	37667.6	37143.7
	432	35951.7	37002.6	37868	38992.2	40020.7	40535.9	41225.8	41716.6	42301.3	42544.3	42451.2	42887.9	42796.2	42919	42914.1	42431.9	42240.8	42128.7	41716.9	41462	41221.3	40929	40351.8	40253.2	39659.5	39549.9	38921.2	38587.8	38287.2	38006.9	37478.3
	433	36230.6	37289.6	38161.8	39294.7	40331.2	40850.4	41545.6	42040.2	42629.5	42874.3	42780.5	43220.6	43128.2	43252	43247.1	42761.1	42568.5	42455.6	42040.6	41783.7	41541.1	41246.5	40664.8	40565.5	39967.2	39856.7	39223.1	38887.2	38584.2	38301.7	37769
	434	36626.8	37697.3	38579	39724.4	40772.2	41297.1	41999.9	42499.9	43095.6	43343.1	43248.3	43693.2	43599.8	43724.9	43719.9	43228.7	43034	42919.8	42500.2	42240.6	41995.3	41697.5	41109.5	41009.1	40404.2	40292.6	39652	39312.4	39006.1	38720.5	38182
	435	37053.4	38136.5	39028.4	40187.1	41247.1	41778.1	42489.1	42995	43597.6	43848	43752.1	44202.1	44107.7	44234.3	44229.2	43732.2	43535.3	43419.7	42995.3	42732.6	42484.5	42183.2	41588.4	41486.8	40874.9	40761.9	40113.9	39770.3	39460.5	39171.6	38626.8
	436	37221.8	38309.7	39205.8	40369.7	41434.5	41967.9	42682.1	43190.3	43795.7	44047.2	43950.9	44403	44308.1	44435.2	44430.2	43930.9	43733.1	43617	43190.7	42926.8	42677.5	42374.8	41777.3	41675.3	41060.6	40947.1	40296.1	39951	39639.8	39349.5	38802.2
	437	37637.9	38738	39644.1	40821	41897.8	42437.1	43159.3	43673.2	44285.3	44539.7	44442.2	44899.4	44803.5	44932	44926.9	44422.1	44222	44104.6	43673.5	43406.7	43154.7	42848.6	42244.4	42141.2	41519.7	41404.9	40746.6	40397.6	40083	39789.5	39236.1
	438	38033.2	39144.9	40060.5	41249.7	42337.8	42882.8	43612.6	44131.9	44750.5	45007.5	44909	45371	45274	45403.9	45398.8	44888.6	44686.5	44567.9	44132.2	43862.6	43607.9	43298.6	42688.1	42583.8	41955.7	41839.8	41174.6	40821.9	40503.9	40207.4	39648.1
	439	38952.2	40090.7	41028.4	42246.4	43360.8	43919	44666.4	45198.2	45831.7	46094.9	45994.1	46467.2	46367.9	46501	46495.7	45973.2	45766.2	45644.7	45198.5	44922.4	44661.6	44344.8	43719.5	43612.7	42969.4	42850.7	42169.4	41808.3	41482.6	41178.8	40606.1
	440	39080.4	40222.7	41163.5	42385.5	43503.6	44063.6	44813.5	45347	45982.7	46246.7	46145.5	46620.2	46520.6	46654.1	46648.8	46124.6	45916.9	45795	45347.4	45070.3	44808.6	44490.8	43863.5	43756.3	43111	42991.8	42308.3	41945.9	41619.2	41314.4	40739.8
	441	39496.4	40650.8	41601.6	42836.6	43966.5	44532.6	45290.4	45829.6	46472	46738.9	46636.7	47116.4	47015.7	47150.6	47145.3	46615.5	46405.6	46282.4	45830	45550	45285.5	44964.3	44330.3	44222	43569.8	43449.3	42758.6	42392.4	42062.1	41754.1	41173.4
	442	40008.1	41177.5	42140.6	43391.6	44536.2	45109.5	45877.2	46423.4	47074.1	47344.5	47240.9	47726.8	47624.9	47761.5	47756.1	47219.4	47006.8	46882	46423.8	46140.1	45872.2	45546.9	44904.6	44794.9	44134.3	44012.3	43312.6	42941.6	42607.1	42295.1	41706.9
	443	40172.8	41347	42314	43570.2	44719.5	45295.2	46066.1	46614.5	47267.9	47539.4	47435.3	47923.3	47820.9	47958.1	47952.7	47413.8	47200.3	47075	46614.9	46330.1	46061.1	45734.4	45089.5	44979.3	44315.9	44193.5	43490.9	43118.4	42782.5	42469.2	41878.5
	444	40364.6	41544.4	42516.1	43778.3	44933	45511.5	46286	46837	47493.6	47766.3	47661.8	48152.1	48049.2	48187.1	48181.6	47640.2	47425.6	47299.8	46837.4	46551.3	46281	45952.7	45304.7	45194.1	44527.5	44404.4	43698.5	43324.2	42986.7	42672	42078.5
	445	40727.5	41917.9	42898.3	44171.9	45337	45920.7	46702.1	47258.2	47920.6	48195.8	48090.3	48585	48481.2	48620.3	48614.8	48068.5	47852	47725.1	47258.5	46969.8	46697.1	46365.9	45712.1	45600.4	44927.9	44803.7	44091.4	43713.8	43373.2	43055.6	42456.8
	446	41112.1	42313.8	43303.5	44589	45765.2	46354.3	47143.2	47704.4	48373.1	48651	48544.5	49043.9	48939.1	49079.5	49073.9	48522.5	48304	48175.8	47704.8	47413.4	47138.1	46803.8	46143.8	46031.1	45352.1	45226.8	44507.8	44126.6	43782.8	43462.2	42857.8
	447	41406.4	42616.7	43613.5	44908.2	46092.8	46686.2	47480.7	48046	48719.4	48999.3	48892	49395	49289.4	49430.9	49425.2	48869.8	48649.8	48520.6	48046.4	47752.8	47475.6	47138.8	46474.1	46360.6	45676.8	45550.6	44826.4	44442.5	44096.3	43773.4	43164.6
	448	41736.8	42956.8	43961.5	45266.6	46460.6	47058.7	47859.5	48429.3	49108.2	49390.2	49282.1	49789.1	49682.7	49825.3	49819.6	49259.8	49037.9	48907.8	48429.7	48133.8	47854.4	47515	46844.9	46730.5	46041.3	45914	45184.1	44797.1	44448.1	44122.7	43509
	449	42036.3	43265	44276.9	45591.4	46794	47396.4	48203	48776.8	49460.6	49744.6	49635.8	50146.4	50039.2	50182.8	50177.1	49613.2	49389.8	49258.7	48777.2	48479.2	48197.7	47855.9	47181.1	47065.8	46371.7	46243.5	45508.3	45118.5	44767.1	44439.3	43821.2
	450	41603.1	42819.2	43820.7	45121.6	46311.8	46908	47706.3	48274.2	48950.9	49232	49124.3	49629.6	49523.6	49665.7	49660	49102	48880.9	48751.2	48274.6	47979.7	47701.1	47362.8	46694.9	46580.9	45893.8	45767	45039.4	44653.6	44305.8	43981.3	43369.6
	451	41463.6	42675.5	43673.7	44970.2	46156.4	46750.6	47546.2	48112.3	48786.7	49066.9	48959.5	49463.2	49357.5	49499.1	49493.5	48937.3	48716.9	48587.6	48112.7	47818.7	47541.1	47203.9	46538.3	46424.6	45739.9	45613.5	44888.3	44503.8	44157.1	43833.8	43224.2
	452	41371.2	42580.5	43576.4	44870	46053.6	46646.5	47440.3	48005.1	48678	48957.6	48850.4	49353	49247.5	49388.8	49383.2	48828.3	48608.4	48479.4	48005.5	47712.2	47435.2	47098.7	46434.6	46321.2	45638	45511.8	44788.3	44404.7	44058.8	43736.2	43127.9
	453	41330.3	42538.4	43533.3	44825.7	46008.1	46600.4	47393.4	47957.6	48629.9	48909.2	48802.2	49304.2	49198.8	49340	49334.4	48780	48560.3	48431.5	47958	47665	47388.3	47052.2	46388.7	46275.4	45592.9	45466.8	44744	44360.8	44015.2	43692.9	43085.2
	454	40939.7	42136.3	43121.8	44402	45573.2	46159.9	46945.5	47504.4	48170.3	48446.9	48340.9	48838.2	48733.8	48873.7	48868.1	48319	48101.4	47973.7	47504.8	47214.5	46940.4	46607.5	45950.3	45838	45161.9	45037.1	44321.1	43941.5	43599.2	43280	42678
	455	40830.8	42024.3	43007.2	44283.9	45452	46037.1	46820.6	47378	48042.1	48318.1	48212.3	48708.3	48604.2	48743.7	48738.1	48190.4	47973.4	47846.1	47378.4	47088.9	46815.5	46483.5	45828	45716.1	45041.8	44917.3	44203.2	43824.6	43483.2	43164.9	42564.5
	456	39994.9	41163.9	42126.7	43377.3	44521.5	45094.7	45862.1	46408.1	47058.6	47328.9	47225.3	47711.1	47609.2	47745.8	47740.4	47203.9	46991.3	46866.6	46408.5	46125	45857.1	45531.9	44889.8	44780.2	44119.7	43997.8	43298.3	42927.5	42593.1	42281.2	41693.1
	457	39775.7	40938.3	41895.8	43139.6	44277.5	44847.5	45610.7	46153.7	46800.7	47069.5	46966.5	47449.6	47348.2	47484.1	47478.7	46945.1	46733.7	46609.7	46154.1	45872.1	45605.8	45282.3	44643.8	44534.7	43877.9	43756.6	43061	42692.2	42359.6	42049.4	41464.6
	458	39601.1	40758.6	41711.9	42950.2	44083.2	44650.7	45410.5	45951.2	46595.3	46862.9	46760.3	47241.4	47140.4	47275.7	47270.3	46739.1	46528.6	46405.2	45951.6	45670.8	45405.6	45083.6	44447.9	44339.3	43685.3	43564.6	42872	42504.8	42173.7	41864.9	41282.6
	459	38941.8	40080	41017.4	42235.1	43349.2	43907.2	44654.5	45186.1	45819.5	46082.6	45981.8	46454.8	46355.6	46488.6	46483.3	45960.9	45753.9	45632.5	45186.5	44910.4	44649.6	44333	43707.8	43601.1	42958	42839.2	42158.2	41797.1	41471.5	41167.8	40595.3
	460	38558.7	39685.7	40613.9	41819.6	42922.7	43475.3	44215.2	44741.6	45368.7	45629.3	45529.4	45997.8	45899.5	46031.2	46026	45508.8	45303.8	45183.6	44741.9	44468.6	44210.4	43896.8	43277.8	43172.1	42535.4	42417.8	41743.4	41385.9	41063.5	40762.8	40195.9
	[nm]	C08	X32
[nm]		470	471	472	473	474	475	476	477	478	479	480	481	482	483	484	485	486	487	488	489	490	491	492	493	494	495	496	497	498	499	500
	430	31411.8	32351.6	33036.4	33953.2	34901.4	35249	35800.3	36254.5	36705.5	36900.6	36814.5	37209.1	37094	37212.3	37139.2	36746.4	36606.9	36478	36054.1	35929.7	35650.9	35374.5	34846.1	34802.6	34258.5	34213.9	33694.5	33465.2	33120.7	32895.7	32438.2
	431	31445	32385.7	33071.3	33989	34938.2	35286.2	35838	36292.7	36744.2	36939.6	36853.4	37248.4	37133.1	37251.6	37178.4	36785.1	36645.6	36516.4	36092.1	35967.6	35688.6	35411.8	34882.9	34839.4	34294.7	34250	33730.1	33500.5	33155.7	32930.4	32472.4
	432	31769.2	32719.7	33412.3	34339.5	35298.5	35650.1	36207.6	36667	37123.2	37320.5	37233.4	37632.5	37516	37635.8	37561.8	37164.5	37023.5	36893	36464.3	36338.5	36056.6	35777	35242.6	35198.6	34648.3	34603.2	34077.9	33846	33497.6	33270	32807.3
	433	32015.8	32973.7	33671.7	34606	35572.5	35926.8	36488.7	36951.6	37411.3	37610.2	37522.4	37924.6	37807.2	37927.9	37853.3	37452.9	37310.9	37179.4	36747.4	36620.6	36336.5	36054.7	35516.1	35471.9	34917.3	34871.8	34342.5	34108.7	33757.6	33528.3	33061.9
	434	32493.7	33465.8	34174.3	35122.6	36103.5	36463	37033.3	37503.2	37969.7	38171.6	38082.5	38490.7	38371.6	38494	38418.4	38012	37867.8	37734.4	37295.9	37167.2	36878.9	36592.9	36046.3	36001.3	35438.5	35392.3	34855.1	34617.8	34261.5	34028.7	33555.5
	435	32883.2	33867	34583.9	35543.6	36536.3	36900.1	37477.3	37952.8	38424.9	38629.2	38539	38952.1	38831.5	38955.5	38878.9	38467.7	38321.7	38186.7	37743	37612.7	37320.9	37031.5	36478.4	36432.9	35863.3	35816.6	35272.9	35032.8	34672.2	34436.7	33957.7
	436	32988.3	33975.2	34694.4	35657.2	36652.9	37018	37597	38074	38547.6	38752.6	38662.1	39076.5	38955.6	39079.9	39003.1	38590.5	38444.1	38308.7	37863.5	37732.9	37440.1	37149.8	36594.9	36549.3	35977.8	35931	35385.6	35144.7	34782.9	34546.7	34066.2
	437	33355.8	34353.7	35080.9	36054.4	37061.3	37430.4	38015.8	38498.2	38977.1	39184.3	39092.9	39511.9	39389.6	39515.3	39437.6	39020.5	38872.4	38735.5	38285.4	38153.3	37857.3	37563.7	37002.6	36956.5	36378.7	36331.3	35779.8	35536.3	35170.5	34931.6	34445.7
	438	33816	34827.6	35564.9	36551.8	37572.6	37946.8	38540.3	39029.3	39514.8	39724.9	39632.2	40056.9	39933	40060.4	39981.7	39558.8	39408.7	39269.8	38813.5	38679.6	38379.5	38081.9	37513.1	37466.3	36880.5	36832.5	36273.4	36026.5	35655.6	35413.4	34920.9
	439	34639	35675.2	36430.4	37441.4	38487	38870.3	39478.3	39979.1	40476.5	40691.7	40596.7	41031.8	40904.8	41035.4	40954.7	40521.5	40367.8	40225.6	39758.1	39621	39313.6	39008.7	38426.1	38378.1	37778.1	37728.9	37156.2	36903.3	36523.4	36275.3	35770.8
	440	34720.3	35759.1	36516	37529.3	38577.4	38961.6	39571	40073	40571.6	40787.3	40692.1	41128.2	41000.9	41131.8	41050.9	40616.7	40462.6	40320.1	39851.5	39714	39405.9	39100.3	38516.3	38468.3	37866.9	37817.5	37243.5	36990	36609.2	36360.5	35854.8
	441	35195.7	36248.7	37016	38043.2	39105.6	39495.1	40112.8	40621.7	41127.1	41345.7	41249.2	41691.3	41562.3	41694.9	41613	41172.8	41016.6	40872.1	40397.2	40257.8	39945.5	39635.7	39043.7	38995	38385.3	38335.3	37753.4	37496.4	37110.4	36858.4	36345.7
	442	35701.6	36769.7	37548	38590	39667.7	40062.7	40689.3	41205.6	41718.2	41940	41842.1	42290.6	42159.7	42294.2	42211.1	41764.6	41606.2	41459.6	40977.8	40836.4	40519.6	40205.4	39604.9	39555.5	38937	38886.3	38296	38035.4	37643.8	37388.1	36868.1
	443	35886.4	36960	37742.4	38789.8	39873.1	40270.2	40900	41418.9	41934.2	42157.1	42058.8	42509.5	42378	42513.2	42429.7	41980.9	41821.6	41674.2	41190	41047.9	40729.4	40413.5	39809.9	39760.3	39138.6	39087.6	38494.3	38232.3	37838.7	37581.7	37059
	444	36064.4	37143.4	37929.7	38982.2	40070.9	40469.9	41102.9	41624.4	42142.2	42366.3	42267.4	42720.4	42588.2	42724.1	42640.1	42189.1	42029	41881	41394.3	41251.5	40931.5	40614	40007.4	39957.5	39332.8	39281.5	38685.3	38422	38026.4	37768.1	37242.8
	445	36425.4	37515.2	38309.3	39372.4	40471.9	40875	41514.3	42041	42564	42790.3	42690.5	43148	43014.5	43151.8	43066.9	42611.4	42449.7	42300.2	41808.6	41664.4	41341.2	41020.5	40407.8	40357.5	39726.5	39674.7	39072.5	38806.5	38407.1	38146.2	37615.6
	446	36782	37882.4	38684.3	39757.8	40868.1	41275.2	41920.7	42452.6	42980.7	43209.2	43108.4	43570.4	43435.6	43574.2	43488.6	43028.6	42865.3	42714.3	42217.9	42072.3	41745.9	41422.1	40803.4	40752.5	40115.4	40063.1	39455	39186.4	38783.1	38519.6	37983.9
	447	37070.5	38179.6	38987.8	40069.7	41188.7	41598.9	42249.5	42785.6	43317.8	43548.1	43446.5	43912.2	43776.3	43916	43829.7	43366	43201.5	43049.3	42549	42402.3	42073.3	41747	41123.5	41072.2	40430	40377.4	39764.5	39493.8	39087.2	38821.7	38281.8
	448	37376.4	38494.6	39309.4	40400.3	41528.5	41942.1	42598.1	43138.6	43675.2	43907.4	43805	44274.5	44137.4	44278.3	44191.3	43723.8	43558	43404.5	42900.1	42752.1	42420.4	42091.4	41462.8	41411.1	40763.6	40710.5	40092.6	39819.6	39409.8	39142.1	38597.6
	449	37788.1	38918.6	39742.4	40845.3	41985.9	42404.1	43067.3	43613.7	44156.3	44391	44287.5	44762.1	44623.6	44766	44678	44205.4	44037.7	43882.6	43372.6	43223	42887.7	42555.1	41919.4	41867.2	41212.6	41158.9	40534.2	40258.2	39843.8	39573.2	39022.8
	450	37372.3	38490.4	39305.2	40395.9	41524	41937.6	42593.5	43133.9	43670.5	43902.7	43800.2	44269.7	44132.7	44273.5	44186.5	43719.1	43553.2	43399.8	42895.4	42747.5	42415.8	42086.9	41458.3	41406.6	40759.2	40706.1	40088.2	39815.3	39405.5	39137.8	38593.4
	451	37286.9	38402.4	39215.3	40303.5	41429.1	41841.7	42496.1	43035.3	43570.7	43802.3	43700.1	44168.5	44031.8	44172.3	44085.5	43619.2	43453.7	43300.6	42797.4	42649.7	42318.9	41990.7	41363.5	41311.9	40666	40613	39996.6	39724.3	39315.4	39048.3	38505.2
	452	37190.6	38303.2	39114	40199.4	41322.1	41733.6	42386.3	42924.1	43458.1	43689.2	43587.2	44054.4	43918	44058.2	43971.6	43506.5	43341.4	43188.7	42686.8	42539.6	42209.6	41882.2	41256.6	41205.2	40561	40508.1	39893.2	39621.7	39213.8	38947.5	38405.8
	453	37059	38167.7	38975.7	40057.3	41175.9	41586	42236.4	42772.3	43304.4	43534.6	43433	43898.6	43762.7	43902.4	43816.1	43352.6	43188.1	43036	42535.9	42389.1	42060.3	41734.1	41110.7	41059.5	40417.5	40364.9	39752.2	39481.6	39075.1	38809.7	38269.9
	454	36829	37930.8	38733.8	39808.6	40920.4	41327.9	41974.3	42506.8	43035.6	43264.4	43163.5	43626.1	43491.1	43629.9	43544.1	43083.5	42920.1	42768.8	42271.9	42126	41799.2	41475	40855.6	40804.6	40166.7	40114.3	39505.4	39236.5	38832.6	38568.8	38032.4
	455	36694.3	37792.1	38592.1	39663	40770.6	41176.7	41820.7	42351.3	42878.2	43106.1	43005.5	43466.5	43332	43470.2	43384.8	42925.9	42763	42612.4	42117.2	41971.9	41646.3	41323.3	40706.1	40655.3	40019.7	39967.6	39360.9	39092.9	38690.5	38427.7	37893.2
	456	35916.4	36990.9	37773.9	38822.2	39906.4	40303.8	40934.2	41453.5	41969.2	42192.3	42093.9	42545	42413.4	42548.7	42465.1	42015.9	41856.5	41709	41224.4	41082.1	40763.4	40447.3	39843.2	39793.5	39171.3	39120.3	38526.5	38264.2	37870.3	37613.1	37090
	457	35700.6	36768.6	37546.9	38588.9	39666.5	40061.6	40688.2	41204.4	41717	41938.8	41840.9	42289.4	42158.5	42293	42209.9	41763.4	41605	41458.4	40976.6	40835.3	40518.5	40204.2	39603.7	39554.3	38935.9	38885.2	38294.9	38034.3	37642.8	37387.1	36867.1
	458	35491.9	36553.7	37327.5	38363.3	39434.7	39827.5	40450.4	40963.6	41473.2	41693.7	41596.4	42042.2	41912.1	42045.8	41963.2	41519.3	41361.8	41216.1	40737.1	40596.6	40281.6	39969.2	39372.2	39323.1	38708.4	38657.9	38071.1	37812	37422.7	37168.5	36651.6
	459	34867.8	35910.9	36671.1	37688.7	38741.3	39127.1	39739.1	40243.3	40743.9	40960.5	40864.9	41302.9	41175.1	41306.5	41225.3	40789.3	40634.5	40491.3	40020.8	39882.7	39573.3	39266.4	38679.9	38631.7	38027.7	37978.2	37401.7	37147.1	36764.7	36515	36007.1
	460	34498.1	35530.2	36282.3	37289.2	38330.5	38712.3	39317.8	39816.6	40311.9	40526.3	40431.7	40865	40738.6	40868.6	40788.3	40356.8	40203.7	40062	39596.5	39459.9	39153.8	38850.1	38269.8	38222.1	37624.5	37575.5	37005.2	36753.3	36374.9	36127.8	35625.4
	[nm]	C09	X33
[nm]		470	471	472	473	474	475	476	477	478	479	480	481	482	483	484	485	486	487	488	489	490	491	492	493	494	495	496	497	498	499	500
	430	49222.6	50934	52200.9	53971.1	55369.7	56211	57154.2	57979.9	58841	59246.6	59056.8	59778.3	59671.2	59889.5	59750.6	59111.4	58849.6	58638.7	57998.6	57693.9	57329.7	56877.9	55920.9	55845.5	54943.9	54880	53908.2	53539.8	53040.6	52602.2	51822.5
	431	49187.4	50897.6	52163.6	53932.5	55330.1	56170.8	57113.4	57938.5	58798.9	59204.3	59014.5	59735.5	59628.5	59846.7	59707.9	59069.1	58807.5	58596.8	57957.1	57652.7	57288.8	56837.3	55881	55805.6	54904.6	54840.8	53869.7	53501.5	53002.7	52564.6	51785.4
	432	49569.1	51292.7	52568.5	54351.1	55759.6	56606.8	57556.7	58388.2	59255.3	59663.8	59472.6	60199.2	60091.4	60311.2	60171.3	59527.6	59264	59051.6	58407	58100.2	57733.4	57278.4	56314.7	56238.7	55330.8	55266.4	54287.8	53916.8	53414	52972.5	52187.4
	433	49915.6	51651.2	52935.9	54730.9	56149.3	57002.4	57959	58796.2	59669.5	60080.8	59888.3	60619.9	60511.3	60732.7	60591.8	59943.6	59678.2	59464.3	58815.2	58506.2	58136.9	57678.7	56708.3	56631.7	55717.5	55652.7	54667.2	54293.6	53787.4	53342.8	52552.1
	434	50252.6	51999.9	53293.3	55100.5	56528.4	57387.3	58350.3	59193.2	60072.4	60486.5	60292.6	61029.2	60919.9	61142.8	61001	60348.4	60081.1	59865.8	59212.3	58901.3	58529.5	58068.2	57091.2	57014.1	56093.7	56028.5	55036.3	54660.2	54150.5	53703	52907
	435	50762.3	52527.3	53833.8	55659.4	57101.7	57969.4	58942.1	59793.6	60681.6	61100	60904.2	61648.2	61537.8	61762.9	61619.7	60960.5	60690.5	60473	59812.9	59498.7	59123.1	58657.2	57670.2	57592.4	56662.6	56596.7	55594.5	55214.6	54699.8	54247.6	53443.6
	436	50888.7	52658.1	53967.9	55798	57243.9	58113.7	59088.9	59942.5	60832.7	61252.1	61055.8	61801.7	61691	61916.7	61773.1	61112.3	60841.6	60623.6	59961.8	59646.8	59270.3	58803.2	57813.8	57735.8	56803.7	56737.7	55733	55352.1	54836	54382.7	53576.7
	437	51502.7	53293.4	54619	56471.1	57934.5	58814.8	59801.8	60665.7	61566.6	61991.1	61792.4	62547.3	62435.3	62663.7	62518.4	61849.5	61575.6	61355	60685.2	60366.4	59985.4	59512.6	58511.3	58432.4	57489	57422.2	56405.3	56019.9	55497.5	55038.8	54223
	438	51876.2	53680	55015.1	56880.7	58354.8	59241.4	60235.5	61105.7	62013.2	62440.7	62240.6	63001	62888.2	63118.2	62971.8	62298.2	62022.3	61800	61125.4	60804.3	60420.5	59944.3	58935.7	58856.2	57906	57838.7	56814.5	56426.2	55900.1	55438	54616.3
	439	52986.6	54828.9	56192.7	58098.2	59603.8	60509.4	61524.8	62413.6	63340.5	63777.2	63572.8	64349.5	64234.2	64469.2	64319.7	63631.6	63349.8	63122.8	62433.7	62105.7	61713.7	61227.3	60197.2	60115.9	59145.4	59076.6	58030.5	57634	57096.6	56624.6	55785.3
	440	52973.5	54815.4	56178.8	58083.8	59589.1	60494.5	61509.6	62398.2	63324.9	63761.4	63557.1	64333.6	64218.4	64453.3	64303.8	63615.9	63334.2	63107.2	62418.3	62090.4	61698.5	61212.2	60182.3	60101.1	59130.8	59062.1	58016.2	57619.7	57082.5	56610.6	55771.6
	441	53476.2	55335.6	56711.9	58635	60154.5	61068.5	62093.3	62990.3	63925.8	64366.5	64160.2	64944.1	64827.8	65064.9	64914	64219.6	63935.2	63706	63010.6	62679.6	62284	61793.1	60753.4	60671.4	59692	59622.5	58566.7	58166.5	57624.1	57147.9	56300.8
	442	53991.5	55868.8	57258.4	59200.1	60734.2	61657	62691.7	63597.3	64541.8	64986.8	64778.5	65569.9	65452.5	65691.9	65539.5	64838.4	64551.3	64319.9	63617.8	63283.6	62884.2	62388.6	61338.9	61256.1	60267.2	60197.1	59131.1	58727	58179.4	57698.5	56843.3
	443	54197.5	56082	57476.9	59426	60965.9	61892.3	62930.9	63840	64788.1	65234.7	65025.7	65820.1	65702.2	65942.5	65789.6	65085.8	64797.6	64565.4	63860.5	63525.1	63124.1	62626.6	61572.9	61489.8	60497.1	60426.8	59356.7	58951.1	58401.4	57918.7	57060.2
	444	54252.7	56139.1	57535.4	59486.5	61028	61955.3	62994.9	63905	64854.1	65301.2	65091.9	65887.1	65769.1	66009.7	65856.6	65152.1	64863.5	64631.1	63925.6	63589.8	63188.4	62690.4	61635.6	61552.4	60558.7	60488.3	59417.2	59011.1	58460.9	57977.7	57118.3
	445	54582.4	56480.2	57885	59847.9	61398.8	62331.7	63377.7	64293.3	65248.2	65697.9	65487.4	66287.5	66168.7	66410.8	66256.8	65548	65257.7	65023.8	64314	63976.2	63572.3	63071.3	62010.1	61926.4	60926.7	60855.8	59778.2	59369.7	58816.1	58330	57465.4
	446	55108.6	57024.8	58443.1	60425	61990.8	62932.8	63988.8	64913.2	65877.3	66331.4	66118.8	66926.6	66806.7	67051.1	66895.6	66180	65886.9	65650.8	64934.1	64593	64185.3	63679.5	62608	62523.5	61514.2	61442.6	60354.6	59942.1	59383.2	58892.4	58019.5
	447	55415.2	57342	58768.2	60761.1	62335.6	63282.8	64344.7	65274.3	66243.7	66700.3	66486.6	67298.9	67178.3	67424	67267.7	66548.1	66253.4	66015.9	65295.3	64952.3	64542.3	64033.6	62956.3	62871.3	61856.3	61784.3	60690.3	60275.5	59713.5	59219.9	58342.2
	448	55746.5	57684.8	59119.6	61124.4	62708.4	63661.2	64729.5	65664.6	66639.8	67099.2	66884.1	67701.3	67580	67827.2	67669.9	66946	66649.5	66410.6	65685.7	65340.7	64928.2	64416.5	63332.7	63247.2	62226.2	62153.8	61053.2	60635.9	60070.6	59574	58691
	449	56150.2	58102.5	59547.7	61567	63162.4	64122.1	65198.2	66140	67122.3	67585	67368.4	68191.5	68069.3	68318.3	68159.9	67430.7	67132.1	66891.5	66161.3	65813.8	65398.4	64882.9	63791.3	63705.2	62676.7	62603.8	61495.3	61075	60505.5	60005.4	59116
	450	55567.1	57499.1	58929.3	60927.6	62506.5	63456.2	64521.1	65453.2	66425.3	66883.2	66668.8	67483.3	67362.5	67608.9	67452.1	66730.5	66435	66196.9	65474.3	65130.3	64719.2	64209.2	63128.8	63043.6	62025.9	61953.7	60856.6	60440.8	59877.2	59382.3	58502.1
	451	55341.5	57265.8	58690.1	60680.3	62252.8	63198.7	64259.2	65187.5	66155.7	66611.7	66398.2	67209.4	67089	67334.5	67178.3	66459.6	66165.3	65928.2	65208.5	64866	64456.5	63948.5	62872.6	62787.7	61774.1	61702.2	60609.6	60195.4	59634.2	59141.3	58264.7
	452	55253.5	57174.6	58596.7	60583.8	62153.7	63098.1	64157	65083.8	66050.4	66505.7	66292.6	67102.5	66982.3	67227.3	67071.4	66353.9	66060	65823.3	65104.7	64762.8	64354	63846.8	62772.6	62687.8	61675.8	61604.1	60513.2	60099.7	59539.3	59047.1	58171.9
	453	55079.2	56994.3	58411.9	60392.6	61957.7	62899.1	63954.6	64878.5	65842	66295.9	66083.4	66890.8	66771	67015.2	66859.8	66144.5	65851.6	65615.6	64899.4	64558.5	64151	63645.4	62574.5	62490.1	61481.2	61409.7	60322.3	59910.1	59351.4	58860.9	57988.4
	454	54694.2	56595.9	58003.6	59970.5	61524.6	62459.4	63507.6	64425	65381.8	65832.5	65621.6	66423.3	66304.3	66546.8	66392.5	65682.2	65391.4	65157	64445.7	64107.2	63702.6	63200.5	62137.2	62053.3	61051.5	60980.5	59900.7	59491.3	58936.6	58449.5	57583.1
	455	54672.2	56573.2	57980.3	59946.4	61499.9	62434.4	63482	64399.1	65355.6	65806.1	65595.2	66396.6	66277.7	66520.1	66365.8	65655.9	65365.1	65130.8	64419.9	64081.5	63677	63175.1	62112.2	62028.4	61027	60956	59876.6	59467.4	58912.9	58426	57560
	456	53602	55465.7	56845.3	58772.9	60296	61212.2	62239.4	63138.5	64076.2	64517.9	64311.1	65096.8	64980.2	65217.9	65066.7	64370.6	64085.5	63855.9	63158.8	62827.1	62430.5	61938.4	60896.3	60814.1	59832.4	59762.8	58704.5	58303.3	57759.7	57282.3	56433.2
	457	53497.7	55357.8	56734.7	58658.6	60178.7	61093.1	62118.3	63015.7	63951.5	64392.4	64186	64970.2	64853.8	65091.1	64940.1	64245.4	63960.9	63731.7	63035.9	62704.8	62309	61818	60777.9	60695.8	59716	59646.5	58590.3	58189.9	57647.3	57170.8	56323.5
	458	53353.9	55209.1	56582.2	58501	60017	60928.9	61951.3	62846.3	63779.7	64219.3	64013.5	64795.6	64679.5	64916.1	64765.6	64072.7	63789	63560.4	62866.5	62536.3	62141.6	61651.8	60614.5	60532.7	59555.5	59486.2	58432.8	58033.5	57492.4	57017.2	56172.1
	459	52583.3	54411.7	55765	57656	59150.2	60048.9	61056.6	61938.6	62858.5	63291.8	63089	63859.8	63745.4	63978.5	63830.2	63147.3	62867.7	62642.4	61958.5	61633.1	61244.1	60761.4	59739.1	59658.4	58695.3	58627	57588.9	57195.3	56662	56193.7	55360.8
	460	52402.1	54224.2	55572.8	57457.4	58946.3	59842	60846.2	61725.2	62641.9	63073.7	62871.6	63639.7	63525.7	63758.1	63610.2	62929.7	62651	62426.5	61745	61420.7	61033	60552	59533.2	59452.8	58493	58425	57390.4	56998.2	56466.8	56000	55170
	[nm]	C10	X34
[nm]		470	471	472	473	474	475	476	477	478	479	480	481	482	483	484	485	486	487	488	489	490	491	492	493	494	495	496	497	498	499	500
	430	36782	37888.7	38706.7	39831.6	40857	41258.5	41988.1	42498.6	42893	43243.9	43041.2	43411.4	43345.4	43380.3	43339.8	42736.7	42497.5	42342.4	41813.4	41595.2	41316.9	40950.2	40283.8	40137.7	39508.5	39491.2	38659.9	38404.1	38017.4	37755.7	37212.6
	431	36894.8	38004.8	38825.3	39953.8	40982.3	41384.9	42116.9	42628.9	43024.5	43376.5	43173.1	43544.5	43478.2	43513.3	43472.7	42867.7	42627.8	42472.2	41941.6	41722.7	41443.6	41075.7	40407.3	40260.8	39629.6	39612.3	38778.4	38521.8	38134	37871.4	37326.7
	432	37350.3	38474	39304.6	40447	41488.2	41895.8	42636.8	43155.1	43555.6	43912	43706.1	44082	44015	44050.5	44009.4	43396.9	43154	42996.6	42459.3	42237.8	41955.2	41582.8	40906.1	40757.8	40118.9	40101.3	39257.2	38997.3	38604.8	38338.9	37787.5
	433	37803.5	38940.8	39781.6	40937.8	41991.6	42404.2	43154.2	43678.8	44084.1	44444.8	44236.5	44616.9	44549.1	44585	44543.4	43923.5	43677.6	43518.3	42974.5	42750.3	42464.3	42087.4	41402.5	41252.3	40605.7	40587.9	39733.5	39470.5	39073.2	38804.2	38246
	434	38364.6	39518.8	40372.1	41545.4	42614.9	43033.6	43794.7	44327.1	44738.5	45104.5	44893.1	45279.2	45210.3	45246.8	45204.6	44575.4	44326	44164.3	43612.4	43384.9	43094.6	42712.1	42017	41864.7	41208.4	41190.3	40323.3	40056.4	39653.2	39380.1	38813.7
	435	38959.3	40131.5	40997.9	42189.5	43275.5	43700.7	44473.6	45014.3	45432	45803.8	45589	45981.1	45911.2	45948.2	45905.3	45266.4	45013.1	44848.9	44288.5	44057.4	43762.7	43374.2	42668.4	42513.6	41847.2	41828.9	40948.4	40677.4	40267.9	39990.6	39415.4
	436	39236.1	40416.6	41289.2	42489.2	43583	44011.2	44789.6	45334.1	45754.8	46129.2	45912.9	46307.8	46237.4	46274.7	46231.5	45588.1	45332.9	45167.6	44603.2	44370.4	44073.6	43682.4	42971.5	42815.7	42144.6	42126.1	41239.3	40966.4	40554	40274.7	39695.5
	437	39804.8	41002.3	41887.6	43105	44214.6	44649.1	45438.7	45991.1	46417.9	46797.7	46578.3	46978.9	46907.5	46945.3	46901.5	46248.8	45989.9	45822.1	45249.6	45013.5	44712.3	44315.5	43594.3	43436.2	42755.3	42736.6	41837	41560.1	41141.7	40858.4	40270.7
	438	40305.4	41518	42414.4	43647.2	44770.8	45210.7	46010.2	46569.6	47001.7	47386.3	47164.2	47569.8	47497.5	47535.8	47491.4	46830.5	46568.4	46398.5	45818.7	45579.6	45274.7	44872.9	44142.6	43982.5	43293.1	43274.1	42363.2	42082.8	41659.2	41372.3	40777.3
	439	41381.4	42626.4	43546.7	44812.4	45966	46417.6	47238.5	47812.8	48256.5	48651.4	48423.3	48839.7	48765.5	48804.8	48759.2	48080.6	47811.5	47637.1	47041.9	46796.4	46483.4	46070.8	45321	45156.7	44448.8	44429.3	43494.1	43206.3	42771.3	42476.8	41865.8
	440	41583.4	42834.5	43759.3	45031.1	46190.3	46644.1	47469.1	48046.2	48492	48888.8	48659.6	49078.1	49003.5	49043	48997.2	48315.3	48044.9	47869.6	47271.5	47024.8	46710.2	46295.6	45542.2	45377.1	44665.8	44646.2	43706.4	43417.1	42980.1	42684.1	42070.2
	441	42158.1	43426.4	44364	45653.4	46828.7	47288.8	48125.1	48710.2	49162.2	49564.5	49332.1	49756.4	49680.7	49720.8	49674.4	48983	48708.9	48531.2	47924.8	47674.7	47355.8	46935.5	46171.6	46004.2	45283.1	45263.2	44310.4	44017.2	43574	43274	42651.6
	442	42712.7	43997.7	44947.6	46254	47444.7	47910.9	48758.2	49351	49808.9	50216.5	49981	50410.9	50334.2	50374.8	50327.8	49627.4	49349.6	49169.6	48555.2	48301.9	47978.7	47552.9	46779	46609.4	45878.8	45858.6	44893.3	44596.2	44147.3	43843.3	43212.7
	443	43009.2	44303.2	45259.7	46575.1	47774.1	48243.5	49096.7	49693.6	50154.7	50565.1	50328.1	50760.9	50683.7	50724.6	50677.3	49972	49692.3	49511	48892.4	48637.2	48311.9	47883	47103.8	46933	46197.3	46177	45205	44905.8	44453.8	44147.7	43512.7
	444	43310.7	44613.8	45577	46901.7	48109	48581.7	49441	50042	50506.4	50919.6	50680.9	51116.8	51039.1	51080.2	51032.6	50322.3	50040.7	49858.1	49235.2	48978.2	48650.6	48218.8	47434.1	47262.1	46521.2	46500.8	45522	45220.7	44765.4	44457.2	43817.8
	445	43715.4	45030.6	46002.9	47339.9	48558.5	49035.7	49902.9	50509.6	50978.3	51395.4	51154.4	51594.4	51515.9	51557.5	51509.4	50792.5	50508.2	50324	49695.2	49435.8	49105.1	48669.3	47877.3	47703.6	46955.9	46935.3	45947.3	45643.2	45183.7	44872.6	44227.2
	446	44273.6	45605.7	46590.3	47944.4	49178.6	49661.8	50540.1	51154.5	51629.2	52051.7	51807.6	52253.2	52173.8	52215.8	52167.1	51441.1	51153.2	50966.6	50329.7	50067.1	49732.2	49290.8	48488.6	48312.8	47555.5	47534.6	46534	46226	45760.7	45445.6	44791.9
	447	44614.7	45957	46949.2	48313.7	49557.4	50044.4	50929.4	51548.6	52027	52452.6	52206.7	52655.8	52575.7	52618.1	52569	51837.3	51547.2	51359.2	50717.4	50452.8	50115.3	49670.5	48862.1	48684.9	47921.8	47900.8	46892.5	46582.1	46113.2	45795.7	45137
	448	44973.5	46326.6	47326.8	48702.3	49956	50446.8	51339	51963.2	52445.4	52874.5	52626.6	53079.2	52998.5	53041.2	52991.7	52254.2	51961.8	51772.2	51125.3	50858.5	50518.3	50069.9	49255.1	49076.5	48307.2	48286	47269.6	46956.7	46484	46164	45500
	449	45459.2	46826.9	47837.9	49228.3	50495.5	50991.7	51893.5	52524.4	53011.8	53445.5	53195	53652.5	53570.9	53614.1	53564.1	52818.6	52523	52331.4	51677.5	51407.8	51063.9	50610.7	49787.1	49606.5	48828.9	48807.5	47780.1	47463.9	46986.1	46662.5	45991.4
	450	45111.7	46468.9	47472.2	48851.9	50109.5	50601.8	51496.8	52122.8	52606.5	53037	52788.3	53242.3	53161.3	53204.2	53154.6	52414.8	52121.4	51931.3	51282.4	51014.8	50673.5	50223.8	49406.4	49227.3	48455.6	48434.4	47414.8	47101	46626.9	46305.8	45639.8
	451	45011.8	46366	47367.1	48743.7	49998.5	50489.8	51382.7	52007.4	52490	52919.5	52671.4	53124.4	53043.6	53086.4	53036.9	52298.7	52006	51816.3	51168.9	50901.9	50561.3	50112.5	49297	49118.3	48348.3	48327.1	47309.8	46996.7	46523.6	46203.3	45538.7
	452	44904.8	46255.8	47254.5	48627.9	49879.7	50369.8	51260.7	51883.8	52365.3	52793.8	52546.3	52998.2	52917.6	52960.3	52910.8	52174.5	51882.5	51693.2	51047.3	50780.9	50441.2	49993.5	49179.9	49001.6	48233.4	48212.3	47197.4	46885.1	46413.1	46093.5	45430.5
	453	44694.7	46039.4	47033.4	48400.4	49646.4	50134.2	51020.8	51641.1	52120.3	52546.8	52300.4	52750.3	52670	52712.5	52663.3	51930.4	51639.7	51451.3	50808.5	50543.3	50205.2	49759.6	48949.8	48772.3	48007.8	47986.7	46976.6	46665.7	46195.9	45877.8	45218
	454	44383.2	45718.5	46705.6	48063.1	49300.3	49784.7	50665.2	51281.2	51757	52180.5	51935.9	52382.6	52302.9	52345.1	52296.2	51568.4	51279.8	51092.7	50454.3	50191	49855.3	49412.8	48608.6	48432.4	47673.2	47652.2	46649.2	46340.4	45873.9	45558.1	44902.8
	455	44249.4	45580.7	46564.8	47918.1	49151.7	49634.6	50512.4	51126.5	51601	52023.2	51779.3	52224.6	52145.2	52187.2	52138.5	51412.9	51125.2	50938.6	50302.2	50039.7	49704.9	49263.8	48462.1	48286.3	47529.4	47508.6	46508.5	46200.7	45735.6	45420.7	44767.4
	456	43290.1	44592.5	45555.3	46879.3	48086.1	48558.6	49417.4	50018.1	50482.3	50895.4	50656.7	51092.4	51014.7	51055.9	51008.2	50298.3	50016.8	49834.3	49211.7	48954.9	48627.4	48195.8	47411.4	47239.5	46499	46478.6	45500.2	45199.1	44744.1	44436	43796.9
	457	43118.3	44415.6	45374.5	46693.3	47895.3	48365.9	49221.3	49819.7	50282	50693.4	50455.7	50889.7	50812.3	50853.3	50805.8	50098.8	49818.4	49636.6	49016.4	48760.6	48434.4	48004.5	47223.3	47052.1	46314.5	46294.2	45319.7	45019.8	44566.6	44259.7	43623.1
	458	42807	44094.9	45046.9	46356.1	47549.5	48016.7	48865.9	49459.9	49918.9	50327.4	50091.4	50522.2	50445.4	50486.1	50439	49737	49458.6	49278.2	48662.5	48408.5	48084.7	47657.9	46882.3	46712.3	45980.1	45959.9	44992.5	44694.7	44244.8	43940.1	43308.1
	459	42069.1	43334.8	44270.4	45557	46729.8	47188.9	48023.5	48607.3	49058.4	49459.8	49227.9	49651.3	49575.8	49615.8	49569.5	48879.6	48606.1	48428.7	47823.6	47574.1	47255.8	46836.4	46074.2	45907.1	45187.5	45167.7	44216.9	43924.2	43482.1	43182.7	42561.6
	460	41564.8	42815.3	43739.7	45011	46169.7	46623.3	47447.9	48024.7	48470.4	48867	48637.9	49056.2	48981.6	49021.1	48975.3	48293.7	48023.4	47848.3	47250.4	47003.8	46689.4	46275	45521.9	45356.8	44645.8	44626.3	43686.9	43397.8	42960.9	42665.1	42051.4
	[nm]	C11	X35
[nm]		470	471	472	473	474	475	476	477	478	479	480	481	482	483	484	485	486	487	488	489	490	491	492	493	494	495	496	497	498	499	500
	430	38499.8	39771.7	40683	41923.2	43073.7	43619.4	44345.4	44925.8	45549.9	45854.8	45721.3	46215.1	46155.2	46236.7	46177.8	45666.2	45470.8	45265.2	44818.6	44549.4	44272.4	43938.8	43318.5	43219.9	42558.2	42461.5	41670.9	41443.7	41010.1	40692.3	40133.1
	431	38529.3	39802.2	40714.2	41955.3	43106.7	43652.8	44379.4	44960.2	45584.8	45890	45756.4	46250.5	46190.6	46272.1	46213.2	45701.2	45505.6	45299.9	44852.9	44583.5	44306.3	43972.5	43351.7	43253	42590.8	42494	41702.8	41475.5	41041.5	40723.5	40163.9
	432	38837.2	40120.3	41039.5	42290.6	43451.2	44001.7	44734.1	45319.5	45949.1	46256.7	46122.1	46620.1	46559.7	46641.9	46582.5	46066.4	45869.3	45661.9	45211.4	44939.8	44660.4	44323.9	43698.1	43598.7	42931.2	42833.6	42036.1	41807	41369.5	41049	40484.9
	433	39160.2	40454	41380.9	42642.4	43812.6	44367.7	45106.2	45696.5	46331.3	46641.5	46505.7	47007.9	46947	47029.9	46970	46449.6	46250.8	46041.7	45587.4	45313.6	45031.9	44692.6	44061.6	43961.3	43288.3	43189.9	42385.7	42154.7	41713.6	41390.4	40821.6
	434	39664.6	40975.1	41913.9	43191.6	44376.9	44939.2	45687.2	46285.1	46928.1	47242.2	47104.7	47613.4	47551.7	47635.7	47575	47047.9	46846.6	46634.8	46174.7	45897.3	45611.9	45268.3	44629.2	44527.6	43845.9	43746.2	42931.7	42697.7	42250.9	41923.6	41347.4
	435	40125.6	41451.4	42401.1	43693.6	44892.7	45461.5	46218.2	46823.1	47473.5	47791.3	47652.2	48166.8	48104.4	48189.3	48128	47594.8	47391.1	47176.8	46711.3	46430.7	46142	45794.4	45147.9	45045.1	44355.5	44254.7	43430.7	43194	42742	42410.8	41828
	436	40280.3	41611.1	42564.5	43862.1	45065.8	45636.7	46396.3	47003.6	47656.5	47975.6	47835.9	48352.5	48289.9	48375.1	48313.5	47778.2	47573.8	47358.7	46891.4	46609.7	46319.9	45971	45321.9	45218.8	44526.5	44425.3	43598.1	43360.5	42906.7	42574.3	41989.2
	437	40802.4	42150.5	43116.2	44430.6	45649.9	46228.3	46997.7	47612.8	48274.2	48597.4	48455.9	48979.2	48915.8	49002.1	48939.7	48397.5	48190.4	47972.5	47499.2	47213.9	46920.3	46566.8	45909.4	45804.9	45103.6	45001.1	44163.2	43922.5	43462.9	43126.2	42533.5
	438	41305.1	42669.8	43647.4	44977.9	46212.3	46797.7	47576.7	48199.4	48868.9	49196.1	49052.9	49582.6	49518.4	49605.8	49542.6	48993.7	48784.1	48563.5	48084.3	47795.5	47498.3	47140.5	46474.9	46369.2	45659.2	45555.5	44707.3	44463.6	43998.3	43657.4	43057.5
	439	42189.7	43583.7	44582.2	45941.3	47202	47800	48595.7	49231.7	49915.6	50249.8	50103.5	50644.5	50579	50668.2	50603.7	50043.1	49828.9	49603.6	49114.2	48819.2	48515.6	48150.1	47470.3	47362.3	46637.2	46531.2	45664.8	45415.9	44940.7	44592.5	43979.7
	440	42265.7	43662.1	44662.4	46023.9	47287	47886.1	48683.1	49320.3	50005.4	50340.2	50193.6	50735.7	50670	50759.4	50694.8	50133.1	49918.6	49692.9	49202.6	48907	48602.9	48236.8	47555.8	47447.5	46721.1	46614.9	45747	45497.6	45021.5	44672.7	44058.8
	441	42831	44246	45259.8	46639.5	47919.4	48526.5	49334.2	49979.9	50674.2	51013.5	50865	51414.2	51347.7	51438.3	51372.8	50803.6	50586.2	50357.5	49860.6	49561.1	49253	48881.9	48191.8	48082.1	47346	47238.4	46358.8	46106.1	45623.7	45270.2	44648.1
	442	43336.1	44767.9	45793.6	47189.6	48484.6	49098.9	49916.1	50569.4	51271.9	51615.1	51464.9	52020.7	51953.3	52045	51978.7	51402.8	51182.9	50951.5	50448.7	50145.7	49833.9	49458.5	48760.2	48649.2	47904.4	47795.5	46905.6	46649.9	46161.8	45804.2	45174.7
	443	43550.2	44989	46019.8	47422.7	48724.1	49341.4	50162.6	50819.2	51525.1	51870.1	51719.1	52277.6	52209.9	52302	52235.4	51656.7	51435.7	51203.1	50697.9	50393.4	50080	49702.7	49001	48889.5	48141	48031.6	47137.2	46880.3	46389.8	46030.4	45397.8
	444	43766.8	45212.9	46248.8	47658.6	48966.5	49586.9	50412.2	51072	51781.5	52128.1	51976.4	52537.7	52469.7	52562.3	52495.3	51913.7	51691.6	51457.9	50950.1	50644.1	50329.2	49950.1	49244.8	49132.7	48380.5	48270.6	47371.8	47113.6	46620.6	46259.4	45623.7
	445	44104	45561.2	46605	48025.7	49343.7	49968.9	50800.6	51465.4	52180.4	52529.7	52376.8	52942.4	52873.9	52967.2	52899.7	52313.7	52089.8	51854.3	51342.6	51034.2	50716.9	50334.8	49624.2	49511.2	48753.2	48642.4	47736.7	47476.5	46979.7	46615.8	45975.1
	446	44540.4	46012	47066.2	48501	49832	50463.3	51303.3	51974.7	52696.7	53049.5	52895.1	53466.3	53397.1	53491.3	53423.2	52831.3	52605.2	52367.4	51850.7	51539.2	51218.8	50832.9	50115.2	50001.2	49235.6	49123.7	48209.1	47946.3	47444.6	47077	46430.1
	447	44879	46361.7	47424	48869.6	50210.8	50846.9	51693.2	52369.8	53097.3	53452.7	53297.1	53872.7	53802.9	53897.9	53829.2	53232.9	53005.1	52765.4	52244.8	51931	51608.1	51219.3	50496.2	50381.2	49609.9	49497.1	48575.5	48310.8	47805.2	47434.9	46783
	448	45175.4	46668	47737.2	49192.4	50542.4	51182.7	52034.7	52715.7	53448	53805.8	53649.2	54228.5	54158.3	54253.9	54184.8	53584.5	53355.2	53113.9	52589.9	52274	51949	51557.6	50829.7	50714	49937.6	49824.1	48896.4	48629.9	48121	47748.2	47092
	449	45535.8	47040.3	48118.1	49584.9	50945.7	51591.1	52449.8	53136.3	53874.4	54235.1	54077.2	54661.2	54590.4	54686.7	54617.1	54012	53780.9	53537.7	53009.5	52691.1	52363.4	51969	51235.2	51118.6	50336	50221.6	49286.5	49017.8	48504.9	48129.1	47467.7
	450	45075	46564.3	47631.1	49083.1	50430.1	51069	51919	52598.5	53329.2	53686.2	53530	54108	54038	54133.3	54064.4	53465.4	53236.6	52995.9	52473	52157.8	51833.5	51443	50716.7	50601.3	49826.6	49713.4	48787.7	48521.8	48014.1	47642.1	46987.3
	451	45019.6	46507	47572.6	49022.8	50368.1	51006.2	51855.2	52533.9	53263.7	53620.3	53464.2	54041.5	53971.5	54066.8	53997.9	53399.7	53171.2	52930.8	52408.5	52093.7	51769.8	51379.8	50654.4	50539.1	49765.4	49652.3	48727.7	48462.2	47955	47583.5	46929.6
	452	44820.6	46301.5	47362.3	48806.1	50145.5	50780.8	51626	52301.7	53028.2	53383.2	53227.8	53802.6	53733	53827.8	53759.3	53163.7	52936.2	52696.8	52176.9	51863.5	51541	51152.7	50430.5	50315.7	49545.4	49432.8	48512.4	48247.9	47743.1	47373.2	46722.2
	453	44787.8	46267.6	47327.6	48770.4	50108.8	50743.6	51588.2	52263.4	52989.4	53344.2	53188.9	53763.3	53693.7	53788.4	53719.9	53124.8	52897.4	52658.3	52138.7	51825.5	51503.3	51115.3	50393.6	50278.9	49509.1	49396.6	48476.9	48212.6	47708.1	47338.5	46688
	454	44465.6	45934.7	46987.1	48419.5	49748.3	50378.5	51217.1	51887.4	52608.2	52960.4	52806.2	53376.4	53307.3	53401.4	53333.4	52742.5	52516.8	52279.4	51763.5	51452.6	51132.7	50747.5	50031	49917.1	49152.9	49041.2	48128.1	47865.7	47364.9	46997.9	46352
	455	44360.4	45826	46875.9	48304.9	49630.5	50259.3	51095.9	51764.6	52483.7	52835	52681.2	53250.1	53181.2	53275	53207.2	52617.7	52392.6	52155.7	51641.1	51330.9	51011.7	50627.4	49912.6	49799	49036.6	48925.2	48014.2	47752.5	47252.8	46886.7	46242.4
	456	43464.3	44900.3	45929	47329.1	48628	49244	50063.7	50718.9	51423.5	51767.7	51617.1	52174.5	52106.9	52198.9	52132.4	51554.8	51334.2	51102.1	50597.9	50294	49981.2	49604.7	48904.4	48793	48046	47936.8	47044.3	46787.9	46298.3	45939.6	45308.2
	457	43312.3	44743.3	45768.4	47163.6	48457.9	49071.8	49888.6	50541.6	51243.7	51586.7	51436.6	51992	51924.7	52016.3	51950.1	51374.5	51154.7	50923.4	50420.9	50118.1	49806.5	49431.2	48733.3	48622.4	47878	47769.2	46879.8	46624.2	46136.4	45778.9	45149.8
	458	43063.7	44486.5	45505.8	46893	48179.8	48790.2	49602.3	50251.5	50949.6	51290.7	51141.4	51693.7	51626.7	51717.8	51652	51079.7	50861.1	50631.2	50131.6	49830.5	49520.6	49147.6	48453.7	48343.4	47603.3	47495.1	46610.7	46356.7	45871.6	45516.2	44890.7
	459	42436.5	43838.6	44843	46210	47478.2	48079.7	48879.9	49519.7	50207.6	50543.7	50396.6	50940.8	50874.8	50964.6	50899.7	50335.8	50120.4	49893.8	49401.5	49104.7	48799.4	48431.8	47748	47639.3	46910	46803.4	45931.9	45681.5	45203.5	44853.3	44236.9
	460	42171.1	43564.4	44562.5	45920.9	47181.2	47778.9	48574.2	49209.9	49893.5	50227.5	50081.3	50622.1	50556.6	50645.8	50581.3	50020.9	49806.9	49581.7	49092.5	48797.6	48494.2	48128.8	47449.3	47341.3	46616.5	46510.6	45644.6	45395.8	44920.8	44572.7	43960.2
	[nm]	C12	X36
[nm]		470	471	472	473	474	475	476	477	478	479	480	481	482	483	484	485	486	487	488	489	490	491	492	493	494	495	496	497	498	499	500
	430	35628	36776	37587.9	38756.8	39752.9	40267.8	40903.4	41362.9	42031	42267.8	42141.3	42609.2	42626.5	42669.8	42577.4	42158.2	41920.4	41828.8	41306.5	41235.8	40925.6	40606.4	40028.3	39929.4	39367.2	39313.6	38603.7	38350.9	37998.4	37734.4	37165.3
	431	35588.7	36735.4	37546.5	38714	39709.1	40223.3	40858.3	41317.2	41984.6	42221.1	42094.8	42562.2	42579.5	42622.7	42530.4	42111.6	41874.2	41782.6	41260.9	41190.3	40880.4	40561.6	39984.1	39885.4	39323.7	39270.2	38561.1	38308.6	37956.4	37692.7	37124.3
	432	35758.5	36910.6	37725.6	38898.7	39898.5	40415.2	41053.2	41514.3	42184.9	42422.5	42295.6	42765.2	42782.6	42826	42733.3	42312.5	42073.9	41981.9	41457.7	41386.8	41075.4	40755.1	40174.9	40075.6	39511.3	39457.5	38745	38491.3	38137.5	37872.6	37301.4
	433	36125.8	37289.8	38113.1	39298.2	40308.3	40830.3	41474.9	41940.7	42618.2	42858.3	42730.1	43204.5	43222.1	43266	43172.3	42747.2	42506.1	42413.2	41883.6	41811.9	41497.4	41173.7	40587.6	40487.3	39917.2	39862.8	39143	38886.7	38529.2	38261.6	37684.6
	434	36603.3	37782.6	38616.8	39817.6	40841.1	41370	42023	42495.1	43181.5	43424.7	43294.8	43775.5	43793.3	43837.8	43742.9	43312.1	43067.9	42973.7	42437.1	42364.5	42045.8	41717.9	41124	41022.4	40444.8	40389.7	39660.3	39400.7	39038.5	38767.3	38182.6
	435	36996.9	38188.9	39032.1	40245.8	41280.3	41814.8	42474.9	42952	43645.8	43891.7	43760.4	44246.3	44264.3	44309.2	44213.3	43777.9	43531	43435.8	42893.5	42820.1	42498	42166.5	41566.2	41463.5	40879.7	40824	40086.8	39824.3	39458.2	39184.2	38593.2
	436	37087.7	38282.7	39127.9	40344.6	41381.6	41917.5	42579.2	43057.5	43753	43999.5	43867.9	44354.9	44373	44418	44321.9	43885.4	43637.9	43542.5	42998.8	42925.2	42602.3	42270.1	41668.3	41565.4	40980.1	40924.3	40185.3	39922.1	39555.2	39280.4	38688
	437	37594.2	38805.5	39662.3	40895.6	41946.8	42490	43160.7	43645.5	44350.5	44600.4	44467	44960.7	44979	45024.6	44927.2	44484.7	44233.9	44137.2	43586	43511.5	43184.2	42847.4	42237.4	42133	41539.7	41483.2	40734.1	40467.4	40095.4	39816.8	39216.3
	438	37886.6	39107.3	39970.7	41213.6	42273	42820.4	43496.4	43984.9	44695.4	44947.2	44812.8	45310.3	45328.7	45374.7	45276.5	44830.7	44577.9	44480.4	43925	43849.8	43520	43180.5	42565.8	42460.7	41862.8	41805.7	41050.8	40782	40407.1	40126.5	39521.3
	439	38927.2	40181.5	41068.6	42345.7	43434.1	43996.6	44691.1	45193.1	45923.1	46181.8	46043.6	46554.9	46573.8	46621.1	46520.1	46062	45802.3	45702.2	45131.5	45054.3	44715.3	44366.6	43735	43626.9	43012.6	42954	42178.4	41902.2	41517	41228.6	40606.8
	440	38928.8	40183.1	41070.3	42347.4	43435.9	43998.4	44692.9	45194.9	45924.9	46183.7	46045.5	46556.8	46575.7	46623	46522	46063.9	45804.2	45704	45133.3	45056.1	44717.2	44368.4	43736.8	43628.7	43014.4	42955.8	42180.1	41903.9	41518.7	41230.3	40608.5
	441	39439.5	40710.2	41609	42902.9	44005.6	44575.5	45279.2	45787.8	46527.4	46789.5	46649.5	47167.5	47186.7	47234.5	47132.3	46668.2	46405	46303.5	45725.3	45647.1	45303.8	44950.4	44310.5	44201	43578.6	43519.3	42733.4	42453.6	42063.3	41771.2	41141.2
	442	39831.1	41114.4	42022.2	43328.9	44442.6	45018.1	45728.8	46242.4	46989.3	47254.1	47112.7	47635.8	47655.2	47703.5	47600.3	47131.6	46865.8	46763.3	46179.4	46100.4	45753.6	45396.7	44750.4	44639.9	44011.3	43951.4	43157.7	42875.1	42481	42185.9	41549.7
	443	40031.8	41321.6	42233.9	43547.2	44666.5	45245	45959.2	46475.5	47226.1	47492.2	47350.1	47875.9	47895.3	47944	47840.2	47369.1	47102	46999	46412.1	46332.7	45984.2	45625.5	44976	44864.9	44233.1	44172.9	43375.2	43091.2	42695.1	42398.5	41759.1
	444	40223.5	41519.5	42436.2	43755.8	44880.4	45461.6	46179.3	46698	47452.3	47719.6	47576.9	48105.1	48124.7	48173.5	48069.2	47595.9	47327.5	47224	46634.3	46554.5	46204.3	45844	45191.3	45079.7	44444.9	44384.4	43582.9	43297.5	42899.5	42601.5	41959
	445	40491.5	41796.1	42718.9	44047.3	45179.5	45764.5	46487	47009.1	47768.5	48037.6	47893.9	48425.6	48445.3	48494.5	48389.5	47913	47642.8	47538.7	46945	46864.7	46512.2	46149.5	45492.4	45380.1	44741.1	44680.1	43873.3	43586	43185.4	42885.4	42238.6
	446	40973	42293.2	43226.9	44571.1	45716.7	46308.8	47039.8	47568.2	48336.5	48608.8	48463.4	49001.5	49021.4	49071.2	48965	48482.8	48209.4	48104	47503.3	47422	47065.3	46698.2	46033.4	45919.7	45273.1	45211.4	44395	44104.3	43698.9	43395.4	42740.9
	447	41303	42633.8	43575.1	44930.1	46085	46681.8	47418.7	47951.3	48725.9	49000.4	48853.8	49396.2	49416.3	49466.5	49359.4	48873.3	48597.7	48491.5	47885.9	47804	47444.4	47074.4	46404.2	46289.6	45637.8	45575.6	44752.6	44459.6	44050.9	43744.9	43085.2
	448	41453.9	42789.6	43734.3	45094.3	46253.4	46852.3	47591.9	48126.5	48903.9	49179.4	49032.3	49576.7	49596.8	49647.2	49539.7	49051.9	48775.3	48668.6	48060.9	47978.7	47617.8	47246.4	46573.8	46458.7	45804.5	45742.1	44916.1	44622.1	44211.9	43904.7	43242.6
	449	41845.6	43193.9	44147.5	45520.3	46690.3	47295	48041.6	48581.2	49365.9	49644	49495.5	50045.1	50065.4	50116.2	50007.8	49515.3	49236.1	49128.4	48515	48432	48067.6	47692.8	47013.8	46897.6	46237.3	46174.3	45340.5	45043.6	44629.5	44319.5	43651.1
	450	41407.7	42741.9	43685.6	45044	46201.8	46800.1	47538.9	48072.9	48849.3	49124.6	48977.6	49521.4	49541.5	49591.8	49484.5	48997.2	48720.9	48614.4	48007.3	47925.2	47564.7	47193.7	46521.8	46406.9	45753.4	45691.1	44866.1	44572.3	44162.5	43855.8	43194.4
	451	41360.6	42693.3	43635.9	44992.8	46149.2	46746.9	47484.8	48018.2	48793.8	49068.7	48921.9	49465.1	49485.2	49535.4	49428.2	48941.5	48665.5	48559.1	47952.7	47870.7	47510.6	47140	46468.9	46354.1	45701.4	45639.2	44815	44521.6	44112.3	43805.9	43145.3
	452	41295.1	42625.7	43566.8	44921.5	46076.2	46672.9	47409.6	47942.2	48716.5	48991	48844.4	49386.8	49406.8	49457	49349.9	48864	48588.4	48482.2	47876.8	47794.9	47435.4	47065.4	46395.3	46280.7	45629.1	45566.9	44744.1	44451.1	44042.5	43736.5	43076.9
	453	41169.5	42496	43434.2	44784.8	45935.9	46530.8	47265.4	47796.3	48568.3	48841.9	48695.8	49236.5	49256.5	49306.5	49199.8	48715.3	48440.6	48334.7	47731.1	47649.4	47291	46922.2	46254.2	46139.9	45490.2	45428.2	44607.9	44315.8	43908.5	43603.4	42945.8
	454	40764.4	42077.8	43006.8	44344.2	45484	46073	46800.3	47326	48090.4	48361.3	48216.7	48752	48771.8	48821.3	48715.7	48235.9	47963.9	47859.1	47261.4	47180.6	46825.7	46460.5	45799	45685.9	45042.6	44981.3	44169	43879.8	43476.4	43174.4	42523.3
	455	40688.6	41999.6	42926.9	44261.8	45399.4	45987.4	46713.3	47238	48001	48271.5	48127.1	48661.4	48681.2	48730.6	48625.1	48146.3	47874.8	47770.1	47173.6	47092.9	46738.7	46374.1	45713.9	45601	44958.9	44897.7	44086.9	43798.2	43395.6	43094.2	42444.3
	456	39794.3	41076.5	41983.4	43288.9	44401.5	44976.5	45686.5	46199.7	46945.9	47210.4	47069.2	47591.8	47611.2	47659.5	47556.3	47088	46822.5	46720.1	46136.7	46057.8	45711.3	45354.8	44709.1	44598.7	43970.7	43910.8	43117.9	42835.5	42441.8	42146.9	41511.3
	457	39695.1	40974.1	41878.7	43180.9	44290.8	44864.4	45572.6	46084.5	46828.9	47092.7	46951.9	47473.2	47492.5	47540.7	47437.8	46970.6	46705.8	46603.6	46021.7	45943	45597.4	45241.7	44597.6	44487.5	43861.1	43801.3	43010.4	42728.7	42336	42041.9	41407.8
	458	39523	40796.5	41697.2	42993.8	44098.9	44670	45375.1	45884.8	46626	46888.7	46748.4	47267.4	47286.7	47334.7	47232.2	46767.1	46503.4	46401.7	45822.3	45743.9	45399.8	45045.7	44404.4	44294.7	43671	43611.5	42824	42543.6	42152.5	41859.7	41228.4
	459	38950.2	40205.2	41092.9	42370.7	43459.7	44022.6	44717.5	45219.8	45950.2	46209.1	46070.8	46582.4	46601.3	46648.6	46547.6	46089.3	45829.4	45729.1	45158.1	45080.9	44741.8	44392.8	43760.8	43652.7	43038	42979.4	42203.3	41927	41541.5	41253	40630.8
	460	38595.3	39838.9	40718.5	41984.6	43063.8	43621.5	44310.1	44807.8	45531.5	45788.1	45651.1	46157.9	46176.7	46223.6	46123.5	45669.3	45411.8	45312.5	44746.7	44670.1	44334.1	43988.3	43362.1	43255	42645.9	42587.8	41818.8	41545	41163.1	40877.1	40260.6
	[nm]	D01	X37
[nm]		470	471	472	473	474	475	476	477	478	479	480	481	482	483	484	485	486	487	488	489	490	491	492	493	494	495	496	497	498	499	500
	430	30264.4	31127	31721.2	32615.2	33442.5	33781.7	34283.9	34585.6	34988.1	35184.8	34993.3	35313.6	35184.6	35260.8	35205.7	34722.2	34551.3	34376.1	33969.5	33762.4	33469.8	33222	32759.6	32601.2	32090.1	32014	31456.6	31199.4	30866.6	30627.5	30197.9
	431	30349.4	31214.4	31810.3	32706.8	33536.4	33876.5	34380.2	34682.6	35086.3	35283.6	35091.5	35412.7	35283.4	35359.8	35304.6	34819.6	34648.3	34472.6	34064.9	33857.1	33563.7	33315.2	32851.6	32692.7	32180.2	32103.9	31544.9	31287	30953.2	30713.4	30282.7
	432	30607.2	31479.5	32080.5	32984.7	33821.3	34164.4	34672.3	34977.3	35384.4	35583.4	35389.7	35713.6	35583.1	35660.2	35604.5	35115.4	34942.6	34765.4	34354.3	34144.8	33848.9	33598.3	33130.7	32970.4	32453.6	32376.6	31812.8	31552.8	31216.2	30974.4	30539.9
	433	30918	31799.2	32406.3	33319.6	34164.7	34511.3	35024.4	35332.5	35743.7	35944.7	35749.1	36076.3	35944.5	36022.3	35966.1	35472	35297.5	35118.5	34703.1	34491.5	34192.6	33939.5	33467.1	33305.3	32783.1	32705.4	32135.9	31873.2	31533.2	31288.9	30850.1
	434	31261.6	32152.6	32766.4	33689.9	34544.4	34894.8	35413.6	35725.1	36140.9	36344.2	36146.3	36477.2	36343.9	36422.6	36365.7	35866.2	35689.7	35508.7	35088.8	34874.8	34572.6	34316.6	33839	33675.4	33147.4	33068.9	32493	32227.4	31883.6	31636.6	31192.9
	435	31746.4	32651.1	33274.5	34212.3	35080	35435.9	35962.7	36279	36701.3	36907.7	36706.8	37042.8	36907.5	36987.4	36929.6	36422.4	36243.1	36059.3	35632.8	35415.6	35108.6	34848.7	34363.7	34197.5	33661.4	33581.6	32996.8	32727.1	32378	32127.1	31676.6
	436	31953.7	32864.4	33491.8	34435.7	35309.1	35667.3	36197.6	36516	36941	37148.7	36946.5	37284.7	37148.5	37229	37170.8	36660.2	36479.8	36294.8	35865.6	35646.9	35337.9	35076.3	34588.2	34420.9	33881.3	33800.9	33212.4	32940.9	32589.5	32337	31883.4
	437	32414.5	33338.4	33974.8	34932.3	35818.4	36181.7	36719.6	37042.6	37473.8	37684.5	37479.4	37822.4	37684.3	37765.9	37706.9	37188.9	37006	36818.3	36382.8	36161	35847.6	35582.2	35087	34917.3	34369.9	34288.4	33691.3	33416	33059.5	32803.3	32343.3
	438	32753.3	33686.8	34329.9	35297.5	36192.7	36559.9	37103.4	37429.8	37865.5	38078.4	37871.1	38217.7	38078.2	38160.6	38101	37577.7	37392.7	37203.1	36763.1	36538.9	36222.3	35954.1	35453.7	35282.3	34729.1	34646.8	34043.5	33765.2	33405	33146.2	32681.3
	439	33610.2	34568.1	35228	36220.9	37139.6	37516.3	38074.1	38409	38856.1	39074.6	38861.9	39217.6	39074.3	39159	39097.8	38560.7	38371	38176.4	37724.9	37494.8	37169.9	36894.7	36381.3	36205.3	35637.7	35553.2	34934.1	34648.6	34278.9	34013.4	33536.3
	440	33764	34726.3	35389.2	36386.6	37309.5	37688	38248.3	38584.8	39033.9	39253.4	39039.7	39397	39253.1	39338.2	39276.7	38737.2	38546.6	38351.1	37897.5	37666.4	37340	37063.5	36547.7	36371	35800.8	35715.9	35094	34807.1	34435.8	34169	33689.8
	441	34212.9	35188	35859.7	36870.4	37805.6	38189.1	38756.8	39097.8	39552.9	39775.3	39558.8	39920.8	39775	39861.2	39798.9	39252.2	39059.1	38861	38401.4	38167.2	37836.4	37556.3	37033.7	36854.5	36276.8	36190.8	35560.6	35269.9	34893.6	34623.3	34137.7
	442	34695.8	35684.7	36365.9	37390.8	38339.2	38728.1	39303.9	39649.6	40111.2	40336.7	40117.1	40484.3	40336.4	40423.8	40360.6	39806.3	39610.4	39409.5	38943.4	38705.9	38370.5	38086.4	37556.4	37374.7	36788.8	36701.6	36062.5	35767.7	35386.1	35112	34619.5
	443	34915.5	35910.6	36596.1	37627.5	38581.9	38973.3	39552.7	39900.6	40365.1	40592	40371.1	40740.6	40591.8	40679.7	40616.2	40058.3	39861.1	39659	39189.9	38951	38613.4	38327.5	37794.1	37611.3	37021.7	36933.9	36290.8	35994.2	35610.1	35334.3	34838.7
	444	35096.8	36097.1	36786.2	37822.9	38782.3	39175.7	39758.1	40107.9	40574.7	40802.8	40580.7	40952.2	40802.6	40891	40827.1	40266.3	40068.1	39864.9	39393.4	39153.2	38813.9	38526.6	37990.4	37806.7	37214	37125.7	36479.3	36181.1	35795.1	35517.8	35019.6
	445	35432.1	36441.9	37137.6	38184.3	39152.8	39549.9	40137.9	40491	40962.3	41192.6	40968.4	41343.4	41192.4	41281.6	41217.1	40651	40450.9	40245.8	39769.8	39527.3	39184.7	38894.6	38353.3	38167.8	37569.5	37480.4	36827.8	36526.7	36137	35857.1	35354.2
	446	35851	36872.7	37576.6	38635.7	39615.7	40017.5	40612.4	40969.7	41446.6	41679.6	41452.8	41832.2	41679.4	41769.7	41704.4	41131.5	40929.1	40721.6	40239.9	39994.6	39648	39354.4	38806.8	38619.1	38013.6	37923.5	37263.1	36958.6	36564.3	36281	35772.1
	447	36138.8	37168.8	37878.4	38945.9	39933.7	40338.8	40938.5	41298.7	41779.4	42014.3	41785.6	42168	42014	42105	42039.2	41461.8	41257.8	41048.5	40563	40315.7	39966.3	39670.4	39118.3	38929.1	38318.8	38228	37562.3	37255.3	36857.8	36572.3	36059.4
	448	36531.8	37572.9	38290.2	39369.4	40367.9	40777.4	41383.6	41747.7	42233.6	42471.1	42239.9	42626.5	42470.8	42562.8	42496.3	41912.6	41706.4	41494.8	41004.1	40754.1	40400.9	40101.8	39543.7	39352.4	38735.5	38643.7	37970.7	37660.4	37258.6	36970	36451.4
	449	36883	37934.2	38658.4	39747.9	40756.1	41169.5	41781.6	42149.1	42639.8	42879.5	42646.1	43036.4	42879.2	42972.1	42905	42315.6	42107.4	41893.9	41398.4	41145.9	40789.4	40487.4	39923.9	39730.8	39108	39015.2	38335.9	38022.5	37616.9	37325.5	36802
	450	36582.6	37625.2	38343.4	39424.1	40424.1	40834.1	41441.2	41805.8	42292.4	42530.2	42298.6	42685.8	42529.9	42622	42555.4	41970.9	41764.4	41552.5	41061.1	40810.7	40457	40157.5	39598.7	39407.1	38789.3	38697.4	38023.5	37712.7	37310.4	37021.4	36502.1
	451	36436	37474.5	38189.8	39266.2	40262.1	40670.5	41275.2	41638.3	42123	42359.8	42129.2	42514.8	42359.5	42451.3	42385	41802.8	41597.1	41386.1	40896.6	40647.2	40295	39996.7	39440	39249.3	38634	38542.4	37871.2	37561.7	37160.9	36873.1	36355.9
	452	36433.6	37472	38187.3	39263.6	40259.5	40667.8	41272.4	41635.5	42120.2	42357	42126.4	42512	42356.7	42448.5	42382.1	41800	41594.3	41383.3	40893.9	40644.5	40292.3	39994	39437.4	39246.7	38631.4	38539.8	37868.7	37559.2	37158.5	36870.6	36353.5
	453	36320.5	37355.7	38068.8	39141.8	40134.5	40541.7	41144.4	41506.3	41989.5	42225.5	41995.7	42380.1	42225.3	42316.7	42250.6	41670.3	41465.2	41254.9	40767	40518.4	40167.3	39869.9	39315	39124.9	38511.5	38420.2	37751.2	37442.6	37043.2	36756.2	36240.7
	454	36055.2	37082.8	37790.7	38855.8	39841.4	40245.5	40843.8	41203.1	41682.7	41917.1	41688.9	42070.5	41916.8	42007.6	41942	41365.9	41162.3	40953.6	40469.2	40222.4	39873.9	39578.7	39027.9	38839.1	38230.2	38139.6	37475.4	37169.1	36772.6	36487.7	35976
	455	35988.7	37014.4	37721	38784.1	39767.9	40171.3	40768.5	41127.1	41605.8	41839.8	41612	41992.9	41839.5	41930.1	41864.6	41289.6	41086.4	40878	40394.6	40148.2	39800.3	39505.7	38955.9	38767.4	38159.7	38069.2	37406.3	37100.6	36704.7	36420.4	35909.6
	456	35289	36294.7	36987.6	38030	38994.6	39390.2	39975.8	40327.5	40796.9	41026.3	40802.9	41176.4	41026	41114.9	41050.6	40486.8	40287.5	40083.2	39609.1	39367.6	39026.4	38737.5	38198.4	38013.7	37417.7	37329	36679	36379.2	35991.1	35712.3	35211.4
	457	35039	36037.6	36725.6	37760.6	38718.4	39111.2	39692.6	40041.8	40507.9	40735.6	40513.9	40884.7	40735.4	40823.6	40759.8	40200	40002.1	39799.3	39328.6	39088.7	38750	38463.1	37927.8	37744.4	37152.7	37064.6	36419.2	36121.5	35736.1	35459.3	34961.9
	458	34891.1	35885.5	36570.5	37601.2	38554.9	38946	39525	39872.7	40336.9	40563.7	40342.8	40712.1	40563.4	40651.3	40587.7	40030.2	39833.3	39631.2	39162.5	38923.7	38586.4	38300.7	37767.7	37585	36995.8	36908.1	36265.4	35969	35585.2	35309.6	34814.3
	459	34205.1	35180	35851.5	36862	37796.9	38180.4	38748	39088.8	39543.8	39766.2	39549.7	39911.7	39765.9	39852.1	39789.8	39243.2	39050.1	38852.1	38392.6	38158.5	37827.8	37547.7	37025.2	36846.1	36268.5	36182.5	35552.4	35261.8	34885.6	34615.4	34129.9
	460	33867	34832.2	35497.2	36497.6	37423.3	37803	38364.9	38702.5	39153	39373.1	39158.8	39517.2	39372.9	39458.1	39396.5	38855.3	38664.1	38468	38013.1	37781.3	37453.9	37176.6	36659.2	36481.9	35910	35824.8	35201	34913.3	34540.8	34273.2	33792.5
	[nm]	D02	X38
[nm]		470	471	472	473	474	475	476	477	478	479	480	481	482	483	484	485	486	487	488	489	490	491	492	493	494	495	496	497	498	499	500
	430	41717.5	43162.9	44316.6	45782.1	47102	47758.9	48757.6	49403.6	50169	50532.4	50535.8	51112.6	51084.8	51248.3	51287.4	50786.5	50511.1	50399.2	49871.5	49664.3	49364.9	49131.7	48326.9	48218.5	47529.1	47463.9	46649.2	46305.4	45892	45599.3	44919.4
	431	41703.1	43148.1	44301.3	45766.3	47085.8	47742.5	48740.8	49386.6	50151.7	50515.1	50518.4	51095	51067.3	51230.7	51269.8	50769.1	50493.7	50381.9	49854.3	49647.2	49347.9	49114.8	48310.3	48201.9	47512.7	47447.5	46633.2	46289.5	45876.2	45583.6	44903.9
	432	41914.9	43367.2	44526.3	45998.8	47324.9	47985	48988.3	49637.4	50406.4	50771.6	50775	51354.5	51326.6	51490.9	51530.2	51026.9	50750.1	50637.8	50107.5	49899.4	49598.6	49364.3	48555.6	48446.7	47754	47688.5	46870	46524.6	46109.2	45815.1	45132
	433	42284.4	43749.5	44918.8	46404.3	47742.1	48408	49420.2	50075	50850.8	51219.2	51222.6	51807.2	51779.1	51944.8	51984.4	51476.7	51197.5	51084.1	50549.2	50339.3	50035.8	49799.4	48983.6	48873.8	48175	48108.9	47283.2	46934.7	46515.6	46219	45529.8
	434	42722.2	44202.4	45383.9	46884.7	48236.4	48909.1	49931.8	50593.4	51377.2	51749.4	51752.9	52343.5	52315.1	52482.6	52522.6	52009.7	51727.5	51613	51072.5	50860.4	50553.8	50315	49490.7	49379.7	48673.7	48607	47772.7	47420.6	46997.2	46697.4	46001.2
	435	43155.4	44650.6	45844	47360.1	48725.5	49405.1	50438.1	51106.4	51898.2	52274.2	52277.6	52874.3	52845.6	53014.7	53055.1	52537	52252	52136.3	51590.4	51376.1	51066.4	50825.1	49992.6	49880.4	49167.3	49099.8	48257.1	47901.4	47473.7	47170.9	46467.6
	436	43270.2	44769.4	45966	47486.1	48855.1	49536.5	50572.3	51242.4	52036.3	52413.3	52416.8	53015	52986.2	53155.8	53196.3	52676.8	52391.1	52275.1	51727.7	51512.8	51202.3	50960.4	50125.6	50013.2	49298.1	49230.5	48385.5	48028.9	47600.1	47296.5	46591.3
	437	43767	45283.4	46493.7	48031.3	49416	50105.2	51152.9	51830.7	52633.7	53015	53018.5	53623.6	53594.5	53766	53807	53281.6	52992.6	52875.2	52321.5	52104.2	51790.1	51545.4	50701.1	50587.3	49864.1	49795.7	48941	48580.3	48146.5	47839.4	47126.2
	438	44129.1	45658.1	46878.5	48428.7	49824.9	50519.8	51576.2	52259.6	53069.2	53453.7	53457.3	54067.4	54038	54211	54252.3	53722.5	53431.1	53312.8	52754.5	52535.4	52218.7	51972	51120.6	51005.9	50276.7	50207.7	49346	48982.3	48545	48235.3	47516.1
	439	45114.5	46677.7	47925.3	49510.1	50937.5	51647.9	52727.9	53426.5	54254.2	54647.3	54650.9	55274.7	55244.7	55421.5	55463.7	54922.1	54624.2	54503.2	53932.5	53708.5	53384.7	53132.5	52262.1	52144.9	51399.4	51328.8	50447.9	50076.1	49628.9	49312.4	48577.2
	440	45125.6	46689.1	47937.1	49522.3	50950	51660.6	52740.8	53439.6	54267.6	54660.7	54664.4	55288.3	55258.3	55435.1	55477.4	54935.6	54637.6	54516.6	53945.8	53721.7	53397.8	53145.6	52275	52157.7	51412	51341.5	50460.3	50088.4	49641.1	49324.5	48589.1
	441	45528.1	47105.6	48364.6	49964	51404.5	52121.4	53211.2	53916.3	54751.6	55148.3	55151.9	55781.4	55751.1	55929.5	55972.2	55425.6	55124.9	55002.9	54426.9	54200.8	53874.1	53619.6	52741.2	52622.9	51870.5	51799.4	50910.3	50535.1	50083.9	49764.5	49022.5
	442	46077.5	47674	48948.2	50566.9	52024.8	52750.4	53853.4	54566.9	55412.3	55813.8	55817.5	56454.5	56423.9	56604.5	56647.6	56094.4	55790.2	55666.6	55083.7	54854.9	54524.2	54266.6	53377.7	53257.9	52496.5	52424.5	51524.7	51144.9	50688.3	50365	49614.1
	443	46217.9	47819.2	49097.3	50720.9	52183.3	52911.1	54017.4	54733.1	55581.1	55983.8	55987.5	56626.5	56595.7	56776.9	56820.2	56265.3	55960.1	55836.2	55251.5	55022	54690.3	54431.9	53540.3	53420.2	52656.4	52584.2	51681.6	51300.7	50842.7	50518.4	49765.2
	444	46308.3	47912.8	49193.4	50820.2	52285.4	53014.6	54123.1	54840.2	55689.8	56093.3	56097	56737.3	56706.5	56888	56931.3	56375.4	56069.6	55945.4	55359.6	55129.7	54797.3	54538.4	53645	53524.7	52759.4	52687	51782.8	51401.1	50942.2	50617.2	49862.5
	445	46608.5	48223.4	49512.4	51149.7	52624.4	53358.3	54474	55195.8	56050.9	56457	56460.8	57105.2	57074.1	57256.8	57300.5	56740.9	56433.1	56308.1	55718.5	55487.1	55152.6	54892	53992.8	53871.7	53101.5	53028.6	52118.5	51734.4	51272.5	50945.4	50185.8
	446	47021.3	48650.5	49950.9	51602.7	53090.4	53830.9	54956.5	55684.6	56547.3	56957	56960.8	57610.9	57579.6	57763.9	57808	57243.4	56932.9	56806.8	56212	55978.5	55641	55378.2	54471	54348.8	53571.8	53498.3	52580.1	52192.5	51726.5	51396.6	50630.3
	447	47335.9	48976	50285	51947.9	53445.6	54191	55324.1	56057.1	56925.6	57338	57341.8	57996.3	57964.8	58150.3	58194.7	57626.3	57313.8	57186.8	56588	56353	56013.2	55748.6	54835.4	54712.4	53930.1	53856.2	52931.8	52541.7	52072.6	51740.4	50969
	448	47573.7	49222	50537.6	52208.8	53714	54463.2	55602	56338.7	57211.5	57626	57629.9	58287.6	58256	58442.4	58487	57915.8	57601.7	57474.1	56872.3	56636	56294.6	56028.7	55110.9	54987.2	54201	54126.7	53197.7	52805.6	52334.1	52000.3	51225
	449	47941.1	49602.1	50927.9	52612	54128.9	54883.8	56031.4	56773.8	57653.4	58071.1	58074.9	58737.8	58705.9	58893.7	58938.7	58363.1	58046.5	57918	57311.5	57073.4	56729.4	56461.4	55536.5	55411.9	54619.6	54544.7	53608.5	53213.4	52738.3	52401.9	51620.6
	450	47458.4	49102.7	50415.1	52082.3	53583.9	54331.2	55467.2	56202.1	57072.9	57486.4	57490.2	58146.3	58114.8	58300.8	58345.2	57775.4	57462.1	57334.8	56734.4	56498.8	56158.2	55892.9	54977.3	54854	54069.7	53995.5	53068.8	52677.6	52207.3	51874.3	51100.9
	451	47303.9	48942.8	50251	51912.8	53409.4	54154.3	55286.7	56019.2	56887.1	57299.2	57303.1	57957.1	57925.6	58111	58155.3	57587.4	57275	57148.2	56549.7	56314.9	55975.4	55710.9	54798.3	54675.4	53893.7	53819.7	52896	52506.1	52037.3	51705.4	50934.5
	452	47197.8	48833.1	50138.3	51796.4	53289.7	54032.9	55162.7	55893.6	56759.5	57170.8	57174.6	57827.1	57795.7	57980.7	58024.9	57458.2	57146.6	57020	56422.9	56188.6	55849.8	55586	54675.5	54552.8	53772.8	53699.1	52777.4	52388.4	51920.7	51589.5	50820.3
	453	47104.7	48736.7	50039.4	51694.1	53184.5	53926.3	55053.8	55783.3	56647.5	57057.9	57061.7	57713	57681.7	57866.3	57910.4	57344.8	57033.8	56907.5	56311.6	56077.7	55739.6	55476.3	54567.6	54445.1	53666.7	53593.1	52673.3	52285	51818.2	51487.7	50720
	454	46745.5	48365.2	49657.9	51300	52779	53515.1	54634.1	55358	56215.6	56622.9	56626.7	57273	57241.9	57425.1	57468.9	56907.6	56599	56473.6	55882.3	55650.2	55314.7	55053.4	54151.5	54030	53257.5	53184.5	52271.7	51886.4	51423.1	51095.1	50333.3
	455	46773.4	48394	49687.5	51330.6	52810.5	53547.1	54666.7	55391	56249.2	56656.7	56660.5	57307.2	57276.1	57459.4	57503.2	56941.6	56632.8	56507.3	55915.6	55683.4	55347.7	55086.2	54183.9	54062.3	53289.4	53216.3	52302.9	51917.4	51453.8	51125.7	50363.4
	456	45834.7	47422.8	48690.3	50300.4	51750.6	52472.4	53569.6	54279.3	55120.3	55519.6	55523.3	56157	56126.5	56306.1	56349.1	55798.8	55496.1	55373.2	54793.4	54565.8	54236.8	53980.6	53096.4	52977.3	52219.8	52148.2	51253.2	50875.4	50421.2	50099.6	49352.6
	457	45719.8	47303.9	48568.2	50174.3	51620.9	52340.8	53435.3	54143.3	54982.1	55380.4	55384.1	56016.2	55985.8	56165	56207.8	55658.9	55357	55234.4	54656	54429	54100.9	53845.3	52963.3	52844.5	52088.9	52017.5	51124.7	50747.9	50294.8	49974	49228.9
	458	45666.4	47248.7	48511.5	50115.8	51560.6	52279.8	53372.9	54080.1	54917.9	55315.8	55319.5	55950.9	55920.5	56099.5	56142.2	55594	55292.4	55170	54592.3	54365.5	54037.8	53782.5	52901.5	52782.8	52028.1	51956.8	51065	50688.6	50236.1	49915.6	49171.4
	459	45144.8	46708.9	47957.4	49543.3	50971.6	51682.5	52763.2	53462.3	54290.6	54683.9	54687.5	55311.7	55281.7	55458.6	55500.9	54958.9	54660.8	54539.7	53968.6	53744.5	53420.5	53168.1	52297.1	52179.8	51433.8	51363.2	50481.7	50109.6	49662.2	49345.4	48609.7
	460	44923.6	46480.1	47722.5	49300.6	50722	51429.4	52504.8	53200.4	54024.6	54416.1	54419.7	55040.8	55010.9	55187	55229	54689.7	54393	54272.6	53704.3	53481.2	53158.8	52907.7	52041	51924.2	51181.9	51111.7	50234.4	49864.2	49418.9	49103.7	48371.6
	[nm]	D03	X39
[nm]		470	471	472	473	474	475	476	477	478	479	480	481	482	483	484	485	486	487	488	489	490	491	492	493	494	495	496	497	498	499	500
	430	44589.6	45994.1	47177.6	48527.2	49857.7	50414	51359.7	51974.3	52732.6	53055.1	52900.8	53475.3	53364	53481.6	53319.6	52741.5	52449.6	52392	51720	51451.7	51042.6	50628.3	49812.2	49648.5	48896.7	48753.7	47969.1	47559.3	47079	46712.4	46063.7
	431	44540.7	45943.6	47125.8	48474	49802.9	50358.6	51303.3	51917.2	52674.8	52996.8	52842.7	53416.6	53305.4	53422.9	53261	52683.6	52392.1	52334.5	51663.2	51395.3	50986.6	50572.7	49757.5	49594	48843	48700.1	47916.4	47507.1	47027.4	46661.1	46013.2
	432	44821.2	46233	47422.6	48779.3	50116.6	50675.8	51626.5	52244.3	53006.5	53330.7	53175.6	53753.1	53641.2	53759.4	53596.5	53015.5	52722.1	52664.1	51988.6	51719	51307.7	50891.3	50071	49906.3	49150.7	49006.9	48218.2	47806.4	47323.6	46955	46303
	433	45192.8	46616.3	47815.8	49183.7	50532.1	51095.9	52054.5	52677.4	53446	53772.8	53616.4	54198.7	54085.8	54205	54040.8	53455	53159.2	53100.7	52419.6	52147.8	51733.1	51313.2	50486.1	50320.1	49558.1	49413.2	48618	48202.7	47715.9	47344.3	46686.8
	434	45674.1	47112.7	48325	49707.5	51070.2	51640.1	52608.8	53238.4	54015.1	54345.4	54187.4	54775.9	54661.8	54782.3	54616.3	54024.3	53725.3	53666.2	52977.8	52703.1	52284	51859.6	51023.7	50855.9	50085.9	49939.4	49135.7	48716	48224	47848.4	47184
	435	46110.1	47562.6	48786.4	50182.1	51557.9	52133.1	53111.1	53746.7	54530.9	54864.3	54704.8	55298.9	55183.7	55305.3	55137.8	54540.1	54238.2	54178.6	53483.7	53206.3	52783.2	52354.8	51510.9	51341.5	50564.1	50416.2	49604.9	49181.1	48684.5	48305.3	47634.5
	436	46259.5	47716.6	48944.4	50344.6	51724.9	52302	53283.1	53920.8	54707.5	55042	54882	55478	55362.5	55484.5	55316.4	54716.7	54413.9	54354.1	53656.9	53378.6	52954.2	52524.4	51677.7	51507.8	50727.9	50579.5	49765.5	49340.4	48842.2	48461.8	47788.8
	437	46868.1	48344.4	49588.3	51006.9	52405.4	52990.1	53984.1	54630.2	55427.2	55766.2	55604	56207.9	56090.8	56214.4	56044.1	55436.6	55129.8	55069.2	54362.8	54080.9	53650.9	53215.4	52357.6	52185.5	51395.3	51244.9	50420.3	49989.6	49484.7	49099.3	48417.5
	438	47275.1	48764.2	50019	51449.9	52860.5	53450.3	54453	55104.6	55908.6	56250.4	56086.9	56696	56577.9	56702.6	56530.8	55918	55608.5	55547.4	54834.9	54550.5	54116.8	53677.5	52812.3	52638.6	51841.6	51690	50858.1	50423.7	49914.5	49525.7	48838
	439	48376.7	49900.5	51184.5	52648.8	54092.2	54695.7	55721.8	56388.6	57211.3	57561.2	57393.8	58017.1	57896.3	58023.9	57848.1	57221	56904.3	56841.8	56112.7	55821.7	55377.8	54928.3	54042.9	53865.2	53049.6	52894.4	52043.2	51598.6	51077.6	50679.7	49976
	440	48418.8	49944	51229.1	52694.6	54139.3	54743.3	55770.3	56437.7	57261.1	57611.3	57443.7	58067.6	57946.7	58074.4	57898.5	57270.8	56953.9	56891.3	56161.5	55870.3	55426	54976.1	54089.9	53912.1	53095.8	52940.5	52088.5	51643.6	51122	50723.9	50019.5
	441	48940.6	50482.2	51781.2	53262.5	54722.8	55333.3	56371.4	57045.9	57878.3	58232.2	58062.8	58693.5	58571.2	58700.3	58522.4	57888	57567.7	57504.4	56766.8	56472.4	56023.3	55568.6	54672.9	54493.1	53668	53511	52649.9	52200.1	51673	51270.5	50558.6
	442	49408.1	50964.4	52275.8	53771.3	55245.5	55861.9	56909.8	57590.9	58431.1	58788.4	58617.5	59254.1	59130.7	59261	59081.5	58441	58117.6	58053.7	57309	57011.8	56558.5	56099.4	55195.1	55013.7	54180.7	54022.2	53152.8	52698.8	52166.6	51760.3	51041.6
	443	49545.9	51106.5	52421.5	53921.2	55399.5	56017.6	57068.5	57751.4	58594.1	58952.3	58780.9	59419.3	59295.6	59426.2	59246.2	58603.9	58279.6	58215.6	57468.8	57170.8	56716.2	56255.8	55349	55167.1	54331.7	54172.8	53301	52845.7	52312	51904.6	51183.9
	444	49766	51333.5	52654.4	54160.7	55645.6	56266.5	57322	58008	58854.3	59214.2	59042	59683.3	59558.9	59690.2	59509.4	58864.3	58538.5	58474.2	57724.1	57424.7	56968.1	56505.7	55594.9	55412.1	54573.1	54413.4	53537.8	53080.4	52544.4	52135.2	51411.2
	445	50093.8	51671.7	53001.3	54517.5	56012.2	56637.1	57699.6	58390.1	59242	59604.3	59430.9	60076.4	59951.3	60083.4	59901.4	59252	58924.1	58859.3	58104.3	57803	57343.4	56877.9	55961.1	55777.1	54932.5	54771.9	53890.4	53430.1	52890.5	52478.6	51749.9
	446	50528.9	52120.5	53461.7	54991.1	56498.7	57129.1	58200.8	58897.3	59756.6	60122	59947.2	60598.3	60472.1	60605.3	60421.7	59766.7	59435.9	59370.6	58609.1	58305.1	57841.5	57372	56447.2	56261.6	55409.7	55247.7	54358.6	53894.2	53350	52934.4	52199.4
	447	50795.8	52395.8	53744	55281.5	56797.1	57430.8	58508.2	59208.3	60072.2	60439.5	60263.8	60918.3	60791.4	60925.4	60740.8	60082.3	59749.8	59684.2	58918.6	58613	58146.9	57675	56745.3	56558.7	55702.3	55539.4	54645.6	54178.8	53631.7	53214	52475.1
	448	51205.4	52818.3	54177.4	55727.3	57255.1	57893.9	58980	59685.8	60556.6	60926.9	60749.7	61409.5	61281.6	61416.7	61230.6	60566.8	60231.6	60165.4	59393.7	59085.7	58615.8	58140.1	57202.9	57014.8	56151.5	55987.3	55086.3	54615.7	54064.2	53643.1	52898.2
	449	51518.4	53141.1	54508.5	56067.9	57605.1	58247.8	59340.5	60050.6	60926.8	61299.3	61121	61784.9	61656.2	61792.1	61604.9	60937	60599.8	60533.2	59756.7	59446.8	58974.1	58495.5	57552.5	57363.3	56494.7	56329.5	55423	54949.6	54394.6	53971	53221.6
	450	50960.1	52565.3	53917.9	55460.3	56980.9	57616.6	58697.5	59399.9	60266.6	60635.1	60458.7	61115.4	60988.1	61122.5	60937.3	60276.7	59943.1	59877.3	59109.2	58802.7	58335.1	57861.6	56928.9	56741.7	55882.6	55719.1	54822.4	54354.1	53805.2	53386.2	52644.9
	451	50812	52412.6	53761.2	55299.2	56815.3	57449.2	58526.9	59227.3	60091.4	60458.9	60283	60937.8	60810.9	60944.9	60760.2	60101.6	59768.9	59703.3	58937.4	58631.8	58165.6	57693.4	56763.5	56576.8	55720.2	55557.2	54663.1	54196.2	53648.9	53231	52491.9
	452	50654.9	52250.5	53594.9	55128.2	56639.6	57271.5	58345.9	59044.1	59905.6	60271.9	60096.6	60749.3	60622.8	60756.4	60572.3	59915.7	59584.1	59518.6	58755.2	58450.5	57985.7	57515	56587.9	56401.9	55547.8	55385.4	54494.1	54028.6	53483	53066.4	52329.5
	453	50467	52056.7	53396.1	54923.7	56429.5	57059.1	58129.5	58825.1	59683.4	60048.3	59873.7	60524	60397.9	60531	60347.7	59693.5	59363.1	59297.9	58537.2	58233.7	57770.6	57301.7	56378	56192.7	55341.8	55179.9	54291.9	53828.2	53284.6	52869.6	52135.4
	454	50214.2	51795.9	53128.6	54648.5	56146.8	56773.2	57838.2	58530.4	59384.4	59747.5	59573.7	60220.8	60095.3	60227.8	60045.3	59394.4	59065.7	59000.8	58244	57941.9	57481.2	57014.6	56095.6	55911.1	55064.5	54903.5	54019.9	53558.5	53017.6	52604.7	51874.2
	455	50107.6	51685.9	53015.8	54532.5	56027.6	56652.7	57715.5	58406.1	59258.3	59620.7	59447.3	60092.9	59967.8	60099.9	59917.9	59268.3	58940.3	58875.5	58120.3	57818.9	57359.1	56893.6	55976.5	55792.5	54947.6	54786.9	53905.3	53444.8	52905.1	52493	51764.1
	456	49099.7	50646.3	51949.4	53435.6	54900.6	55513.1	56554.5	57231.3	58066.4	58421.4	58251.5	58884.2	58761.5	58891	58712.6	58076.2	57754.7	57691.3	56951.3	56655.9	56205.4	55749.2	54850.5	54670.2	53842.4	53684.9	52821	52369.8	51840.9	51437.1	50722.9
	457	48917.2	50458	51756.4	53237	54696.5	55306.8	56344.3	57018.6	57850.5	58204.3	58035	58665.3	58543.1	58672.2	58494.4	57860.3	57540.1	57476.8	56739.6	56445.3	55996.5	55542	54646.7	54467	53642.3	53485.4	52624.6	52175.1	51648.2	51246	50534.4
	458	48719.7	50254.3	51547.4	53022.1	54475.7	55083.5	56116.9	56788.4	57617	57969.3	57800.7	58428.5	58306.8	58435.3	58258.3	57626.7	57307.8	57244.8	56510.5	56217.4	55770.4	55317.7	54426.1	54247.1	53425.7	53269.4	52412.2	51964.5	51439.7	51039.1	50330.4
	459	48011.4	49523.7	50798	52251.2	53683.8	54282.8	55301.1	55962.8	56779.4	57126.6	56960.4	57579.1	57459.2	57585.8	57411.3	56789	56474.7	56412.6	55689	55400.2	54959.7	54513.6	53634.8	53458.5	52649	52495	51650.2	51209	50691.9	50297.1	49598.7
	460	47743.7	49247.6	50514.8	51959.9	53384.4	53980	54992.7	55650.8	56462.7	56808	56642.8	57258	57138.7	57264.7	57091.2	56472.3	56159.7	56098	55378.4	55091.2	54653.2	54209.6	53335.7	53160.4	52355.4	52202.3	51362.2	50923.5	50409.2	50016.6	49322.1
	[nm]	D04	X40
[nm]		470	471	472	473	474	475	476	477	478	479	480	481	482	483	484	485	486	487	488	489	490	491	492	493	494	495	496	497	498	499	500
	430	57157.3	59083.4	60637.6	62597.5	64434.3	65386.8	66567.6	67521.8	68444.6	68963.4	68740.5	69595.1	69449.9	69564.3	69404.5	68710.3	68336.1	68115.7	67241.3	66891.8	66331.3	65852.8	64701	64521.1	63471.6	63208.9	62169.5	61692.4	61055.2	60461.2	59493.9
	431	57033.8	58955.7	60506.5	62462.2	64295	65245.5	66423.7	67375.8	68296.6	68814.3	68591.9	69444.6	69299.8	69413.9	69254.5	68561.7	68188.3	67968.4	67095.9	66747.2	66187.8	65710.4	64561.1	64381.6	63334.4	63072.2	62035.1	61559	60923.2	60330.5	59365.2
	432	57362.6	59295.6	60855.4	62822.4	64665.8	65621.7	66806.7	67764.3	68690.4	69211.1	68987.4	69845	69699.4	69814.2	69653.8	68957	68581.5	68360.4	67482.8	67132	66569.5	66089.3	64933.4	64752.8	63699.6	63435.9	62392.8	61914	61274.5	60678.4	59707.6
	433	57809.5	59757.5	61329.4	63311.7	65169.5	66132.8	67327.1	68292.2	69225.5	69750.3	69524.7	70389.1	70242.3	70358	70196.4	69494.2	69115.7	68892.8	68008.5	67655	67088	66604.1	65439.2	65257.2	64195.8	63930	62878.8	62396.3	61751.8	61151	60172.6
	434	58218.4	60180.2	61763.3	63759.6	65630.5	66600.7	67803.3	68775.3	69715.2	70243.7	70016.6	70887	70739.2	70855.7	70693	69985.8	69604.7	69380.2	68489.6	68133.6	67562.6	67075.3	65902.1	65718.8	64649.9	64382.3	63323.6	62837.7	62188.7	61583.6	60598.3
	435	58805.4	60787	62386	64402.5	66292.2	67272.2	68487	69468.7	70418.1	70951.9	70722.5	71601.8	71452.4	71570.1	71405.7	70691.4	70306.5	70079.7	69180.1	68820.5	68243.8	67751.6	66566.6	66381.4	65301.8	65031.4	63962.1	63471.2	62815.7	62204.6	61209.3
	436	58979.3	60966.7	62570.5	64592.9	66488.2	67471.1	68689.5	69674.1	70626.3	71161.7	70931.6	71813.5	71663.7	71781.8	71616.9	70900.4	70514.3	70286.9	69384.7	69024	68445.6	67951.9	66763.4	66577.7	65494.9	65223.7	64151.2	63658.9	63001.4	62388.5	61390.3
	437	59513.4	61518.8	63137.1	65177.8	67090.3	68082	69311.5	70305	71265.9	71806.1	71573.9	72463.7	72312.6	72431.8	72265.4	71542.5	71152.8	70923.4	70013	69649	69065.4	68567.2	67368	67180.6	66087.9	65814.3	64732.1	64235.4	63571.9	62953.4	61946.2
	438	60079.3	62103.8	63737.5	65797.6	67728.3	68729.5	69970.6	70973.6	71943.6	72489	72254.6	73152.9	73000.3	73120.6	72952.6	72222.8	71829.5	71597.9	70678.8	70311.4	69722.2	69219.3	68008.6	67819.5	66716.4	66440.2	65347.7	64846.2	64176.5	63552.1	62535.3
	439	61309.4	63375.4	65042.5	67144.8	69115	70136.7	71403.3	72426.8	73416.6	73973.2	73734	74650.7	74495	74617.7	74446.3	73701.6	73300.2	73063.8	72125.9	71751	71149.8	70636.5	69401.1	69208.1	68082.4	67800.6	66685.7	66174	65490.5	64853.3	63815.7
	440	61400.8	63469.8	65139.4	67244.8	69218	70241.2	71509.6	72534.7	73526	74083.3	73843.8	74761.9	74605.9	74728.8	74557.2	73811.4	73409.4	73172.7	72233.4	71857.9	71255.7	70741.7	69504.5	69311.1	68183.8	67901.5	66785	66272.5	65588	64949.9	63910.7
	441	61850.1	63934.3	65616.1	67737	69724.6	70755.3	72033	73065.5	74064.1	74625.5	74384.2	75309	75151.9	75275.8	75102.8	74351.6	73946.6	73708.2	72762	72383.8	71777.2	71259.5	70013.1	69818.4	68682.8	68398.5	67273.8	66757.5	66068	65425.3	64378.5
	442	62489.3	64595	66294.2	68437	70445.1	71486.5	72777.4	73820.6	74829.5	75396.7	75153	76087.3	75928.6	76053.7	75879	75119.9	74710.8	74469.9	73514	73131.8	72519	71995.9	70736.7	70539.9	69392.6	69105.3	67969	67447.4	66750.8	66101.4	65043.8
	443	62599.3	64708.8	66410.9	68557.5	70569.1	71612.3	72905.5	73950.6	74961.2	75529.5	75285.3	76221.2	76062.3	76187.6	76012.6	75252.2	74842.4	74601	73643.4	73260.6	72646.7	72122.7	70861.2	70664.1	69514.8	69227	68088.7	67566.2	66868.3	66217.8	65158.3
	444	62807.3	64923.8	66631.6	68785.2	70803.6	71850.2	73147.7	74196.3	75210.3	75780.4	75535.4	76474.5	76315	76440.7	76265.1	75502.2	75091	74848.9	73888.1	73504	72888	72362.3	71096.6	70898.9	69745.8	69457	68314.9	67790.7	67090.5	66437.8	65374.8
	445	63013.2	65136.6	66850	69010.8	71035.8	72085.8	73387.6	74439.6	75456.9	76028.9	75783.1	76725.2	76565.2	76691.4	76515.2	75749.8	75337.2	75094.3	74130.3	73745	73127	72599.5	71329.8	71131.4	69974.5	69684.7	68538.9	68012.9	67310.5	66655.6	65589.1
	446	63676.3	65822	67553.5	69737	71783.2	72844.4	74159.8	75222.9	76250.9	76828.9	76580.5	77532.6	77370.9	77498.3	77320.3	76546.9	76130	75884.5	74910.4	74521	73896.5	73363.5	72080.3	71879.9	70710.8	70418	69260.1	68728.6	68018.8	67357	66279.3
	447	63942.7	66097.4	67836.1	70028.7	72083.5	73149.1	74470	75537.5	76569.9	77150.3	76900.8	77856.9	77694.5	77822.5	77643.8	76867.1	76448.4	76201.9	75223.7	74832.7	74205.6	73670.4	72381.9	72180.5	71006.6	70712.6	69549.8	69016.1	68303.3	67638.8	66556.6
	448	64215.2	66379.1	68125.2	70327.2	72390.8	73460.9	74787.4	75859.5	76896.2	77479.1	77228.6	78188.8	78025.7	78154.2	77974.7	77194.7	76774.3	76526.7	75544.4	75151.7	74521.9	73984.4	72690.4	72488.2	71309.2	71014	69846.3	69310.3	68594.4	67927.1	66840.3
	449	64714.7	66895.4	68655.1	70874.2	72953.9	74032.3	75369.2	76449.6	77494.4	78081.8	77829.4	78797	78632.6	78762.2	78581.2	77795.2	77371.5	77122	76132	75736.2	75101.6	74559.9	73255.8	73052.1	71863.9	71566.4	70389.6	69849.4	69128	68455.4	67360.2
	450	64021.2	66178.6	67919.4	70114.7	72172	73238.9	74561.5	75630.3	76663.9	77245	76995.3	77952.5	77789.9	77918.1	77739.1	76961.5	76542.3	76295.5	75316.1	74924.6	74296.8	73760.8	72470.7	72269.2	71093.8	70799.4	69635.2	69100.9	68387.2	67721.8	66638.3
	451	63731.4	65878.9	67611.9	69797.2	71845.3	72907.3	74223.9	75287.9	76316.8	76895.3	76646.7	77599.6	77437.7	77565.3	77387.2	76613	76195.8	75950.1	74975.1	74585.4	73960.4	73426.9	72142.7	71942	70771.9	70478.9	69320	68788	68077.6	67415.2	66336.6
	452	63574.9	65717.2	67445.9	69625.9	71668.9	72728.3	74041.7	75103	76129.4	76706.5	76458.5	77409.1	77247.6	77374.9	77197.1	76424.9	76008.7	75763.6	74791	74402.3	73778.8	73246.6	71965.5	71765.3	70598.1	70305.8	69149.7	68619.1	67910.4	67249.7	66173.7
	453	63367	65502.3	67225.3	69398.2	71434.5	72490.5	73799.5	74857.4	75880.5	76455.7	76208.5	77155.9	76995	77121.9	76944.7	76175	75760.1	75515.8	74546.5	74159	73537.5	73007.1	71730.2	71530.7	70367.3	70075.9	68923.6	68394.7	67688.3	67029.8	65957.3
	454	62925.6	65046	66757.1	68914.8	70937	71985.6	73285.5	74336	75351.9	75923.1	75677.7	76618.5	76458.7	76584.7	76408.8	75644.4	75232.5	74989.8	74027.2	73642.4	73025.3	72498.6	71230.6	71032.4	69877.1	69587.8	68443.5	67918.3	67216.9	66562.9	65497.9
	455	62820.7	64937.6	66645.8	68799.9	70818.7	71865.6	73163.3	74212.1	75226.3	75796.6	75551.5	76490.8	76331.2	76457	76281.4	75518.3	75107	74864.8	73903.8	73519.7	72903.6	72377.7	71111.8	70914	69760.6	69471.8	68329.4	67805.1	67104.8	66451.9	65388.7
	456	61645.6	63722.9	65399.1	67513	69494	70521.3	71794.8	72823.9	73819.2	74378.8	74138.3	75060	74903.4	75026.8	74854.5	74105.7	73702.1	73464.4	72521.4	72144.4	71539.9	71023.8	69781.6	69587.5	68455.7	68172.3	67051.3	66536.8	65849.6	65208.9	64165.6
	457	61519	63592	65264.8	67374.3	69351.2	70376.4	71647.3	72674.3	73667.5	74226	73986	74905.8	74749.5	74872.7	74700.7	73953.5	73550.7	73313.5	72372.4	71996.2	71392.9	70877.9	69638.3	69444.6	68315.1	68032.3	66913.6	66400.1	65714.3	65075	64033.8
	458	61393.1	63461.9	65131.2	67236.4	69209.3	70232.4	71500.7	72525.6	73516.8	74074.1	73834.6	74752.5	74596.6	74719.5	74547.9	73802.1	73400.2	73163.5	72224.3	71848.9	71246.8	70732.9	69495.8	69302.5	68175.3	67893	66776.6	66264.2	65579.8	64941.8	63902.7
	459	60648.4	62692.1	64341.2	66420.9	68369.8	69380.5	70633.4	71645.9	72625	73175.6	72939	73845.8	73691.8	73813.2	73643.6	72906.9	72509.9	72276.1	71348.3	70977.4	70382.6	69874.9	68652.8	68461.9	67348.4	67069.5	65966.7	65460.5	64784.4	64154.1	63127.6
	460	60381.3	62416	64057.8	66128.3	68068.7	69074.9	70322.3	71330.3	72305.2	72853.3	72617.7	73520.5	73367.2	73488.1	73319.2	72585.8	72190.5	71957.7	71034	70664.8	70072.6	69567.2	68350.4	68160.3	67051.7	66774.1	65676.1	65172.1	64499	63871.5	62849.6
	[nm]	D05	X41
[nm]		470	471	472	473	474	475	476	477	478	479	480	481	482	483	484	485	486	487	488	489	490	491	492	493	494	495	496	497	498	499	500
	430	36882.8	38076.6	38962.7	40069.6	41204.3	41676.1	42348.4	42962.7	43483.4	43816.5	43713.9	44147.9	44149.5	44216.2	44209.1	43718.3	43524.3	43459.1	42969.5	42791.3	42500.9	42213.1	41564.3	41457.9	40869.1	40761.5	40106.5	39829.2	39449.7	39166.1	38605.2
	431	36909.4	38104	38990.7	40098.5	41233.9	41706.1	42378.9	42993.6	43514.7	43848.1	43745.4	44179.7	44181.3	44248.1	44240.9	43749.8	43555.7	43490.4	43000.4	42822.2	42531.5	42243.5	41594.3	41487.8	40898.5	40790.9	40135.4	39857.9	39478.1	39194.3	38633
	432	37177.9	38381.3	39274.4	40390.2	41533.9	42009.5	42687.2	43306.4	43831.3	44167.1	44063.6	44501.1	44502.7	44570	44562.8	44068.1	43872.5	43806.9	43313.3	43133.7	42840.9	42550.9	41896.9	41789.6	41196.1	41087.6	40427.4	40147.9	39765.3	39479.4	38914.1
	433	37657	38875.9	39780.5	40910.7	42069.2	42550.9	43237.3	43864.5	44396.2	44736.3	44631.5	45074.6	45076.2	45144.4	45137.1	44636	44437.9	44371.4	43871.5	43689.6	43393	43099.2	42436.8	42328.2	41727	41617.1	40948.4	40665.3	40277.8	39988.2	39415.6
	434	38161.9	39397.1	40313.9	41459.2	42633.2	43121.4	43816.9	44452.6	44991.4	45336	45229.8	45678.9	45680.5	45749.6	45742.2	45234.4	45033.7	44966.2	44459.6	44275.3	43974.8	43677	43005.7	42895.6	42286.4	42175.1	41497.3	41210.5	40817.7	40524.3	39944
	435	38628.5	39878.8	40806.8	41966.1	43154.4	43648.6	44352.7	44996.1	45541.5	45890.4	45782.8	46237.4	46239.1	46309	46301.5	45787.5	45584.3	45516.1	45003.2	44816.6	44512.4	44211.1	43531.6	43420.1	42803.4	42690.7	42004.7	41714.4	41316.8	41019.8	40432.4
	436	38875.1	40133.4	41067.3	42234	43430	43927.3	44635.9	45283.4	45832.3	46183.4	46075.2	46532.7	46534.3	46604.7	46597.1	46079.8	45875.4	45806.7	45290.6	45102.8	44796.7	44493.4	43809.5	43697.4	43076.8	42963.3	42272.9	41980.7	41580.6	41281.7	40690.6
	437	39378	40652.6	41598.6	42780.4	43991.8	44495.5	45213.3	45869.2	46425.1	46780.8	46671.2	47134.6	47136.3	47207.5	47199.9	46675.9	46468.8	46399.2	45876.4	45686.2	45376.1	45068.9	44376.2	44262.6	43634	43519.1	42819.7	42523.8	42118.5	41815.7	41216.9
	438	39791.5	41079.4	42035.4	43229.6	44453.7	44962.8	45688.1	46350.8	46912.6	47272	47161.2	47629.5	47631.2	47703.2	47695.5	47166	46956.7	46886.4	46358.2	46166	45852.6	45542.1	44842.2	44727.4	44092.1	43976.1	43269.4	42970.3	42560.8	42254.8	41649.7
	439	40798.7	42119.2	43099.3	44323.8	45578.9	46100.8	46844.5	47524	48100.1	48468.5	48355	48835.1	48836.8	48910.7	48902.8	48359.9	48145.3	48073.2	47531.6	47334.5	47013.2	46694.9	45977.2	45859.5	45208.2	45089.2	44364.6	44057.9	43638	43324.3	42703.9
	440	40889.2	42212.7	43195	44422.2	45680.1	46203.2	46948.5	47629.5	48206.8	48576.1	48462.3	48943.5	48945.2	49019.2	49011.3	48467.2	48252.2	48179.9	47637.1	47439.6	47117.6	46798.6	46079.3	45961.3	45308.6	45189.3	44463.1	44155.7	43734.9	43420.5	42798.7
	441	41419.2	42759.8	43754.8	44997.9	46272.1	46802	47557	48246.8	48831.6	49205.7	49090.4	49577.8	49579.6	49654.5	49646.5	49095.4	48877.5	48804.4	48254.5	48054.4	47728.2	47405.1	46676.5	46557	45895.8	45774.9	45039.3	44728	44301.7	43983.3	43353.4
	442	41919.4	43276.3	44283.3	45541.4	46831	47367.3	48131.4	48829.6	49421.4	49800	49683.3	50176.7	50178.4	50254.3	50246.2	49688.4	49467.9	49393.8	48837.3	48634.8	48304.7	47977.7	47240.3	47119.3	46450.1	46327.8	45583.3	45268.2	44836.8	44514.5	43877.1
	443	42187.7	43553.2	44566.7	45832.9	47130.7	47670.4	48439.4	49142.1	49737.7	50118.7	50001.3	50497.8	50499.6	50575.9	50567.7	50006.4	49784.5	49709.9	49149.9	48946.1	48613.9	48284.7	47542.6	47420.9	46747.4	46624.3	45875.1	45558	45123.8	44799.4	44157.9
	444	42281.8	43650.4	44666.1	45935.1	47235.8	47776.7	48547.4	49251.6	49848.6	50230.5	50112.8	50610.4	50612.2	50688.7	50680.5	50117.9	49895.5	49820.8	49259.5	49055.2	48722.3	48392.4	47648.6	47526.7	46851.6	46728.3	45977.4	45659.6	45224.4	44899.3	44256.4
	445	42670.4	44051.5	45076.6	46357.2	47669.9	48215.8	48993.6	49704.3	50306.8	50692.1	50573.4	51075.5	51077.3	51154.5	51146.3	50578.5	50354.1	50278.7	49712.2	49506.1	49170	48837.1	48086.5	47963.4	47282.2	47157.7	46399.9	46079.2	45640	45311.9	44663.1
	446	43118.1	44513.8	45549.6	46843.7	48170.2	48721.8	49507.7	50225.8	50834.7	51224.1	51104.1	51611.5	51613.3	51691.3	51683	51109.2	50882.4	50806.3	50233.8	50025.6	49686	49349.6	48591.1	48466.7	47778.4	47652.6	46886.8	46562.7	46118.9	45787.4	45131.8
	447	43454.8	44861.3	45905.3	47209.5	48546.3	49102.2	49894.3	50618	51231.6	51624	51503.1	52014.5	52016.3	52094.9	52086.5	51508.3	51279.8	51203	50626.1	50416.2	50074	49734.9	48970.5	48845.2	48151.4	48024.6	47252.9	46926.3	46479.1	46144.9	45484.2
	448	43757.2	45173.5	46224.7	47537.9	48884.1	49443.9	50241.4	50970.2	51588	51983.2	51861.4	52376.4	52378.2	52457.4	52448.9	51866.7	51636.5	51559.2	50978.3	50767	50422.4	50081	49311.3	49185	48486.5	48358.8	47581.7	47252.8	46802.4	46466	45800.6
	449	44062.8	45489	46547.6	47870	49225.5	49789.2	50592.3	51326.2	51948.4	52346.3	52223.7	52742.2	52744.1	52823.8	52815.3	52228.9	51997.2	51919.4	51334.4	51121.6	50774.6	50430.8	49655.7	49528.6	48825.1	48696.6	47914	47582.8	47129.4	46790.6	46120.5
	450	43712.8	45127.6	46177.8	47489.7	48834.5	49393.7	50190.4	50918.5	51535.7	51930.5	51808.8	52323.2	52325.1	52404.2	52395.7	51814	51584.1	51506.9	50926.6	50715.4	50371.2	50030.1	49261.2	49135.1	48437.3	48309.7	47533.4	47204.8	46754.9	46418.8	45754.1
	451	43527.9	44936.8	45982.5	47288.8	48627.9	49184.8	49978.1	50703.1	51317.7	51710.8	51589.7	52101.9	52103.8	52182.5	52174.1	51594.9	51366	51289	50711.2	50500.9	50158.1	49818.5	49052.9	48927.3	48232.4	48105.4	47332.3	47005.2	46557.2	46222.5	45560.6
	452	43431.5	44837.3	45880.7	47184.2	48520.3	49075.9	49867.5	50590.9	51204.1	51596.4	51475.5	51986.6	51988.5	52067	52058.6	51480.7	51252.3	51175.5	50598.9	50389.2	50047.1	49708.3	48944.3	48819	48125.6	47998.9	47227.6	46901.1	46454.2	46120.2	45459.8
	453	43335.9	44738.6	45779.7	47080.3	48413.4	48967.8	49757.7	50479.5	51091.4	51482.8	51362.1	51872.1	51874	51952.4	51944	51367.3	51139.4	51062.9	50487.5	50278.2	49936.9	49598.8	48836.5	48711.5	48019.7	47893.2	47123.6	46797.9	46351.9	46018.7	45359.7
	454	42985.8	44377.2	45409.9	46699.9	48022.3	48572.3	49355.8	50071.7	50678.7	51066.9	50947.2	51453.1	51454.9	51532.7	51524.4	50952.4	50726.3	50650.4	50079.7	49872.1	49533.5	49198.2	48442	48318	47631.8	47506.3	46742.9	46419.8	45977.4	45646.9	44993.3
	455	42819.5	44205.5	45234.2	46519.3	47836.6	48384.3	49164.8	49878	50482.6	50869.3	50750.1	51254	51255.8	51333.3	51325	50755.2	50530	50454.4	49885.9	49679.1	49341.9	49007.8	48254.6	48131.1	47447.5	47322.5	46562.1	46240.2	45799.5	45470.3	44819.2
	456	41934.7	43292	44299.4	45557.9	46848	47384.5	48148.8	48847.3	49439.4	49818.1	49701.4	50194.9	50196.7	50272.5	50264.4	49706.4	49485.9	49411.8	48855	48652.5	48322.2	47995.1	47257.4	47136.4	46467	46344.6	45599.9	45284.7	44853.1	44530.7	43893
	457	41718.7	43069	44071.3	45323.3	46606.8	47140.5	47900.9	48595.7	49184.8	49561.6	49445.4	49936.4	49938.2	50013.7	50005.6	49450.4	49231	49157.3	48603.4	48402	48073.4	47747.9	47014.1	46893.7	46227.7	46106	45365.1	45051.5	44622.1	44301.4	43667
	458	41580	42925.8	43924.7	45172.6	46451.8	46983.7	47741.6	48434.1	49021.2	49396.8	49281	49770.4	49772.1	49847.4	49839.3	49286	49067.3	48993.9	48441.8	48241	47913.6	47589.2	46857.7	46737.8	46074	45952.7	45214.2	44901.7	44473.8	44154	43521.8
	459	40897.9	42221.6	43204.1	44431.6	45689.7	46212.9	46958.4	47639.6	48217	48586.4	48472.5	48953.8	48955.6	49029.6	49021.7	48477.4	48262.4	48190.1	47647.1	47449.6	47127.5	46808.4	46089	45971	45318.1	45198.8	44472.5	44165	43744.1	43429.7	42807.8
	460	40525.9	41837.6	42811.2	44027.5	45274.2	45792.7	46531.3	47206.3	47778.5	48144.5	48031.7	48508.6	48510.4	48583.7	48575.8	48036.6	47823.4	47751.8	47213.8	47018.1	46698.9	46382.7	45669.9	45552.9	44906	44787.7	44068	43763.4	43346.3	43034.7	42418.5
	[nm]	D06	X42
[nm]		470	471	472	473	474	475	476	477	478	479	480	481	482	483	484	485	486	487	488	489	490	491	492	493	494	495	496	497	498	499	500
	430	31605.4	32528.6	33267.3	34231.9	35134.7	35568.8	36077.2	36553.4	37052.9	37171	37158.4	37558.6	37483.4	37524.4	37534.8	37080.2	36953.2	36867.7	36459.3	36299.7	36092.6	35802.8	35250	35195.4	34703.7	34624.7	34001.8	33798.5	33527.5	33262.8	32819.7
	431	31688.3	32613.9	33354.6	34321.8	35226.9	35662.2	36171.9	36649.3	37150.1	37268.6	37255.9	37657.2	37581.8	37622.8	37633.3	37177.5	37050.2	36964.5	36555	36394.9	36187.3	35896.8	35342.5	35287.8	34794.7	34715.6	34091	33887.2	33615.5	33350.1	32905.9
	432	31967.5	32901.2	33648.5	34624.1	35537.2	35976.3	36490.5	36972.2	37477.4	37596.9	37584.1	37988.9	37912.9	37954.3	37964.8	37505	37376.6	37290.1	36877	36715.5	36506.1	36213	35653.8	35598.7	35101.2	35021.4	34391.3	34185.7	33911.6	33643.9	33195.7
	433	32202.7	33143.3	33896	34878.9	35798.7	36241	36759	37244.2	37753.1	37873.5	37860.6	38268.4	38191.8	38233.5	38244.1	37781	37651.6	37564.5	37148.3	36985.7	36774.7	36479.4	35916.2	35860.6	35359.5	35279.1	34644.4	34437.2	34161.1	33891.5	33440
	434	32555	33506	34266.9	35260.5	36190.4	36637.6	37161.2	37651.7	38166.2	38287.9	38274.9	38687.1	38609.7	38651.8	38662.6	38194.4	38063.5	37975.5	37554.8	37390.4	37177.1	36878.6	36309.1	36252.9	35746.4	35665.1	35023.4	34814	34534.9	34262.3	33805.9
	435	32980.2	33943.6	34714.5	35721	36663.1	37116.1	37646.5	38143.5	38664.7	38788	38774.8	39192.4	39114	39156.7	39167.5	38693.2	38560.7	38471.5	38045.3	37878.7	37662.7	37360.2	36783.4	36726.4	36213.3	36130.9	35480.9	35268.7	34986	34709.8	34247.4
	436	33097.9	34064.7	34838.4	35848.5	36793.9	37248.5	37780.9	38279.6	38802.7	38926.4	38913.1	39332.2	39253.6	39296.4	39307.3	38831.3	38698.3	38608.8	38181	38013.9	37797.1	37493.6	36914.6	36857.5	36342.5	36259.9	35607.5	35394.6	35110.8	34833.6	34369.6
	437	33527.3	34506.6	35290.3	36313.5	37271.2	37731.7	38271	38776.2	39306	39431.4	39417.9	39842.5	39762.8	39806.2	39817.2	39335	39200.3	39109.6	38676.3	38507	38287.4	37979.9	37393.5	37335.6	36814	36730.2	36069.4	35853.8	35566.3	35285.5	34815.5
	438	33885.6	34875.4	35667.5	36701.7	37669.6	38135	38680.1	39190.6	39726.2	39852.9	39839.3	40268.3	40187.8	40231.7	40242.8	39755.5	39619.3	39527.7	39089.7	38918.6	38696.6	38385.9	37793.2	37734.7	37207.5	37122.9	36454.9	36237	35946.4	35662.7	35187.6
	439	34734	35748.6	36560.5	37620.5	38612.7	39089.8	39648.4	40171.8	40720.8	40850.6	40836.7	41276.5	41193.9	41238.9	41250.3	40750.8	40611.2	40517.3	40068.4	39893	39665.4	39346.9	38739.4	38679.4	38139	38052.2	37367.6	37144.2	36846.4	36555.5	36068.5
	440	34814.8	35831.7	36645.5	37708	38702.5	39180.7	39740.6	40265.2	40815.4	40945.6	40931.6	41372.5	41289.7	41334.8	41346.3	40845.5	40705.6	40611.5	40161.5	39985.7	39757.7	39438.4	38829.5	38769.4	38227.7	38140.7	37454.5	37230.6	36932.1	36640.5	36152.4
	441	35155.1	36182	37003.8	38076.7	39080.9	39563.7	40129.2	40658.9	41214.5	41345.9	41331.8	41777	41693.4	41738.9	41750.5	41244.9	41103.6	41008.5	40554.2	40376.7	40146.4	39824	39209.1	39148.4	38601.4	38513.6	37820.7	37594.6	37293.1	36998.8	36505.9
	442	35592.5	36632.2	37464.1	38550.4	39567.1	40056	40628.5	41164.7	41727.3	41860.3	41846	42296.8	42212.1	42258.2	42269.9	41758.1	41615	41518.8	41058.8	40879	40645.9	40319.5	39696.9	39635.5	39081.7	38992.8	38291.2	38062.3	37757.1	37459.1	36960.1
	443	35792.8	36838.4	37675	38767.4	39789.8	40281.4	40857.1	41396.4	41962.1	42095.9	42081.6	42534.8	42449.7	42496	42507.8	41993.1	41849.2	41752.4	41289.8	41109.1	40874.6	40546.4	39920.3	39858.6	39301.6	39212.3	38506.7	38276.5	37969.6	37669.9	37168.1
	444	35969.1	37019.8	37860.6	38958.3	39985.8	40479.8	41058.3	41600.3	42168.8	42303.3	42288.8	42744.3	42658.8	42705.4	42717.2	42199.9	42055.4	41958.1	41493.2	41311.6	41075.9	40746.1	40117	40054.9	39495.2	39405.4	38696.4	38465.1	38156.6	37855.5	37351.2
	445	36206.8	37264.4	38110.7	39215.7	40249.9	40747.2	41329.6	41875.1	42447.4	42582.7	42568.2	43026.7	42940.6	42987.5	42999.4	42478.7	42333.2	42235.3	41767.3	41584.5	41347.3	41015.3	40382	40319.5	39756.1	39665.7	38952	38719.2	38408.7	38105.5	37597.9
	446	36612.1	37681.5	38537.3	39654.7	40700.5	41203.4	41792.2	42343.9	42922.5	43059.4	43044.7	43508.3	43421.3	43468.7	43480.8	42954.2	42807.1	42708.1	42234.9	42050	41810.1	41474.4	40834	40770.8	40201.2	40109.8	39388.1	39152.6	38838.7	38532.1	38018.8
	447	36839.9	37916	38777.1	39901.5	40953.8	41459.8	42052.3	42607.4	43189.6	43327.4	43312.6	43779.1	43691.5	43739.2	43751.3	43221.5	43073.4	42973.8	42497.7	42311.7	42070.3	41732.5	41088.1	41024.5	40451.3	40359.3	39633.2	39396.2	39080.4	38771.9	38255.4
	448	37100.2	38183.9	39051.1	40183.4	41243.2	41752.7	42349.5	42908.5	43494.8	43633.5	43618.6	44088.4	44000.2	44048.3	44060.5	43526.9	43377.8	43277.5	42798	42610.6	42367.6	42027.4	41378.5	41314.4	40737.2	40644.5	39913.2	39674.6	39356.5	39045.8	38525.7
	449	37364.3	38455.7	39329.1	40469.5	41536.7	42050	42650.9	43213.9	43804.4	43944.1	43929.1	44402.3	44313.5	44361.8	44374.1	43836.8	43686.6	43585.5	43102.7	42914	42669.2	42326.6	41673	41608.5	41027.1	40933.9	40197.4	39957.1	39636.7	39323.8	38799.9
	450	36999.1	38079.9	38944.7	40073.9	41130.8	41639	42234.1	42791.6	43376.3	43514.6	43499.8	43968.3	43880.4	43928.3	43940.5	43408.3	43259.6	43159.6	42681.4	42494.6	42252.2	41912.9	41265.7	41201.9	40626.2	40533.8	39804.5	39566.5	39249.3	38939.5	38420.7
	451	36848.7	37925	38786.4	39911	40963.5	41469.7	42062.3	42617.6	43199.9	43337.7	43322.9	43789.5	43701.9	43749.6	43761.8	43231.8	43083.7	42984.1	42507.8	42321.7	42080.4	41742.5	41097.9	41034.3	40461	40369	39642.6	39405.6	39089.7	38781.1	38264.5
	452	36734	37807	38665.7	39786.8	40836.1	41340.6	41931.5	42485	43065.5	43202.9	43188.1	43653.3	43566	43613.5	43625.6	43097.3	42949.7	42850.3	42375.6	42190.1	41949.4	41612.6	40970.1	40906.7	40335.1	40243.4	39519.3	39283	38968.1	38660.5	38145.5
	453	36613.6	37683.1	38538.9	39656.4	40702.2	41205.1	41794	42345.7	42924.3	43061.2	43046.5	43510.1	43423.1	43470.5	43482.6	42956	42808.9	42709.8	42236.6	42051.7	41811.9	41476.2	40835.7	40772.5	40202.8	40111.4	39389.7	39154.2	38840.3	38533.7	38020.4
	454	36331.5	37392.8	38242	39350.8	40388.6	40887.6	41472	42019.4	42593.6	42729.4	42714.9	43174.9	43088.6	43135.6	43147.6	42625	42479	42380.8	41911.2	41727.8	41489.8	41156.6	40521.1	40458.4	39893.1	39802.4	39086.3	38852.6	38541.1	38236.8	37727.5
	455	36115.1	37170	38014.2	39116.4	40148	40644.1	41224.9	41769.1	42339.9	42474.9	42460.4	42917.7	42831.9	42878.6	42890.5	42371.1	42226	42128.3	41661.6	41479.2	41242.6	40911.4	40279.7	40217.4	39655.5	39565.3	38853.4	38621.1	38311.5	38009.1	37502.7
	456	35396.4	36430.3	37257.7	38338	39349.1	39835.3	40404.6	40937.9	41497.4	41629.7	41615.5	42063.7	41979.6	42025.4	42037	41528	41385.7	41290	40832.5	40653.8	40421.9	40097.3	39478.2	39417.1	38866.3	38778	38080.3	37852.6	37549.1	37252.7	36756.4
	457	35157.8	36184.7	37006.5	38079.5	39083.8	39566.7	40132.2	40661.9	41217.6	41349	41334.9	41780.1	41696.5	41742	41753.6	41248	41106.7	41011.6	40557.2	40379.7	40149.4	39827	39212	39151.3	38604.3	38516.5	37823.5	37597.4	37295.9	37001.5	36508.6
	458	34905	35924.6	36740.4	37805.7	38802.8	39282.2	39843.6	40369.6	40921.2	41051.7	41037.7	41479.7	41396.7	41441.9	41453.4	40951.4	40811.1	40716.7	40265.6	40089.4	39860.7	39540.6	38930.1	38869.8	38326.7	38239.6	37551.6	37327.1	37027.8	36735.5	36246.1
	459	34267	35267.9	36068.9	37114.7	38093.6	38564.2	39115.4	39631.7	40173.3	40301.4	40287.6	40721.5	40640.1	40684.4	40695.7	40202.9	40065.2	39972.5	39529.7	39356.6	39132.1	38817.9	38218.5	38159.4	37626.2	37540.7	36865.2	36644.8	36351	36064.1	35583.6
	460	33873.8	34863.2	35655	36688.8	37656.4	38121.7	38666.5	39176.9	39712.2	39838.9	39825.3	40254.2	40173.7	40217.6	40228.7	39741.5	39605.4	39513.8	39076	38905	38683.1	38372.4	37779.9	37721.5	37194.4	37109.8	36442.1	36224.3	35933.8	35650.2	35175.3
	[nm]	D07	X43
[nm]		470	471	472	473	474	475	476	477	478	479	480	481	482	483	484	485	486	487	488	489	490	491	492	493	494	495	496	497	498	499	500
	430	23413.4	24122.5	24633.6	25325.1	25964.4	26254.2	26691.9	27036.6	27387.8	27584.1	27450.3	27832.8	27787.8	27839.3	27824.3	27539.6	27430.3	27326.8	27091.2	26965.3	26786.8	26595.8	26206.3	26177.6	25762.3	25736	25303	25141	24874.8	24721.1	24353.1
	431	23494.1	24205.7	24718.5	25412.3	26053.9	26344.7	26783.9	27129.7	27482.2	27679.1	27544.9	27928.8	27883.6	27935.3	27920.2	27634.5	27524.8	27421	27184.6	27058.2	26879.1	26687.5	26296.6	26267.8	25851.1	25824.7	25390.2	25227.6	24960.5	24806.3	24437
	432	23647.2	24363.4	24879.5	25577.9	26223.6	26516.3	26958.4	27306.5	27661.2	27859.4	27724.4	28110.7	28065.3	28117.3	28102.1	27814.5	27704.1	27599.6	27361.7	27234.5	27054.2	26861.3	26467.9	26438.9	26019.5	25992.9	25555.6	25392	25123.1	24967.9	24596.2
	433	23928.7	24653.4	25175.7	25882.4	26535.8	26832	27279.3	27631.5	27990.5	28191.1	28054.4	28445.4	28399.4	28452	28436.7	28145.6	28033.9	27928.2	27687.4	27558.7	27376.3	27181.1	26783	26753.6	26329.3	26302.3	25859.9	25694.2	25422.2	25265.2	24889
	434	24208.2	24941.4	25469.7	26184.7	26845.7	27145.4	27598	27954.3	28317.5	28520.4	28382.1	28777.6	28731.1	28784.3	28768.8	28474.4	28361.4	28254.4	28010.8	27880.6	27696	27498.6	27095.8	27066.1	26636.8	26609.5	26161.9	25994.4	25719.1	25560.3	25179.8
	435	24515.4	25257.9	25793	26517.1	27186.5	27490	27948.3	28309.1	28676.9	28882.4	28742.4	29142.9	29095.8	29149.7	29134	28835.8	28721.4	28613	28366.3	28234.5	28047.6	27847.6	27439.8	27409.7	26974.9	26947.3	26494	26324.3	26045.6	25884.7	25499.4
	436	24642.4	25388.7	25926.6	26654.4	27327.2	27632.3	28093	28455.7	28825.4	29031.9	28891.2	29293.8	29246.4	29300.6	29284.8	28985.1	28870.1	28761.2	28513.2	28380.7	28192.8	27991.8	27581.8	27551.6	27114.6	27086.8	26631.2	26460.6	26180.4	26018.7	25631.4
	437	25039.8	25798.2	26344.7	27084.2	27768	28078	28546.1	28914.6	29290.3	29500.2	29357.1	29766.2	29718.1	29773.2	29757.1	29452.6	29335.7	29225.1	28973.1	28838.4	28647.5	28443.3	28026.7	27996	27551.9	27523.7	27060.7	26887.4	26602.7	26438.4	26044.8
	438	25324.5	26091.5	26644.2	27392.2	28083.7	28397.2	28870.6	29243.4	29623.3	29835.6	29690.9	30104.7	30056	30111.7	30095.5	29787.4	29669.2	29557.3	29302.5	29166.3	28973.2	28766.7	28345.3	28314.3	27865.1	27836.6	27368.4	27193	26905.1	26738.9	26340.9
	439	25933.1	26718.5	27284.6	28050.5	28758.6	29079.6	29564.4	29946.2	30335.2	30552.6	30404.4	30828.1	30778.3	30835.3	30818.7	30503.3	30382.2	30267.7	30006.7	29867.2	29669.5	29458	29026.5	28994.7	28534.8	28505.6	28026.1	27846.6	27551.7	27381.5	26973.9
	440	26052.4	26841.4	27410.1	28179.5	28890.9	29213.4	29700.4	30083.9	30474.7	30693.1	30544.3	30969.9	30919.9	30977.2	30960.5	30643.6	30522	30406.9	30144.7	30004.6	29806	29593.5	29160	29128.1	28666	28636.7	28155	27974.6	27678.4	27507.5	27098
	441	26408.5	27208.3	27784.7	28564.7	29285.8	29612.7	30106.4	30495.1	30891.3	31112.6	30961.8	31393.2	31342.5	31400.6	31383.7	31062.4	30939.2	30822.5	30556.7	30414.7	30213.4	29998	29558.6	29526.2	29057.8	29028.1	28539.8	28357	28056.8	27883.5	27468.4
	442	26702.4	27511.1	28093.9	28882.6	29611.7	29942.3	30441.4	30834.5	31235.1	31458.9	31306.4	31742.6	31691.3	31750	31732.9	31408.2	31283.5	31165.5	30896.8	30753.2	30549.6	30331.8	29887.6	29854.8	29381.2	29351.2	28857.5	28672.6	28369	28193.8	27774.1
	443	26904.4	27719.2	28306.4	29101	29835.7	30168.7	30671.7	31067.7	31471.3	31696.8	31543.2	31982.7	31931	31990.2	31972.9	31645.7	31520.1	31401.2	31130.5	30985.8	30780.7	30561.3	30113.6	30080.6	29603.5	29573.2	29075.7	28889.5	28583.6	28407	27984.2
	444	27048.6	27867.9	28458.2	29257.1	29995.7	30330.5	30836.2	31234.3	31640.1	31866.8	31712.3	32154.2	32102.2	32161.7	32144.4	31815.4	31689.1	31569.6	31297.4	31152	30945.8	30725.1	30275.1	30241.9	29762.2	29731.8	29231.6	29044.4	28736.9	28559.4	28134.2
	445	27277.9	28104	28699.4	29505	30249.9	30587.6	31097.5	31499	31908.2	32136.9	31981.1	32426.7	32374.3	32434.3	32416.8	32085.1	31957.7	31837.2	31562.7	31416	31208	30985.6	30531.7	30498.3	30014.5	29983.8	29479.4	29290.6	28980.4	28801.4	28372.7
	446	27604.9	28440.9	29043.4	29858.7	30612.5	30954.2	31470.3	31876.6	32290.7	32522.1	32364.5	32815.5	32762.4	32823.1	32805.4	32469.7	32340.8	32218.8	31941.1	31792.6	31582.1	31357	30897.7	30863.9	30374.3	30343.2	29832.8	29641.7	29327.8	29146.7	28712.8
	447	27876.2	28720.5	29328.9	30152.2	30913.4	31258.5	31779.6	32190	32608.2	32841.8	32682.6	33138	33084.5	33145.8	33127.9	32788.9	32658.7	32535.6	32255	32105.1	31892.6	31665.2	31201.4	31167.2	30672.8	30641.5	30126	29933.1	29616.1	29433.2	28995
	448	28005.8	28854.1	29465.3	30292.4	31057.2	31403.9	31927.4	32339.7	32759.8	32994.5	32834.6	33292.1	33238.3	33299.9	33282	32941.3	32810.6	32686.8	32405	32254.4	32040.9	31812.5	31346.5	31312.2	30815.5	30783.9	30266.1	30072.2	29753.8	29570.1	29129.9
	449	28253.3	29109	29725.7	30560.1	31331.6	31681.4	32209.6	32625.4	33049.3	33286.1	33124.7	33586.3	33532	33594.2	33576.1	33232.4	33100.5	32975.7	32691.4	32539.5	32324	32093.6	31623.5	31588.9	31087.8	31056	30533.6	30338	30016.8	29831.4	29387.3
	450	27991.7	28839.5	29450.4	30277.1	31041.5	31388	31911.3	32323.3	32743.2	32977.8	32818	33275.3	33221.5	33283	33265.1	32924.7	32794	32670.3	32388.6	32238.1	32024.7	31796.4	31330.7	31296.3	30799.9	30768.4	30250.8	30057	29738.8	29555.1	29115.1
	451	27893.5	28738.3	29347.1	30170.9	30932.6	31277.9	31799.3	32209.9	32628.4	32862.2	32702.9	33158.6	33105	33166.3	33148.5	32809.2	32679	32555.7	32275	32125	31912.4	31684.9	31220.8	31186.6	30691.9	30660.5	30144.7	29951.6	29634.5	29451.4	29013
	452	27800.2	28642.2	29248.9	30070	30829.1	31173.2	31692.9	32102.2	32519.2	32752.2	32593.4	33047.6	32994.2	33055.3	33037.5	32699.4	32569.6	32446.8	32167	32017.5	31805.6	31578.8	31116.3	31082.2	30589.2	30557.9	30043.8	29851.4	29535.3	29352.9	28915.9
	453	27676.1	28514.3	29118.3	29935.7	30691.4	31034.1	31551.4	31958.8	32374	32606	32447.9	32900.1	32846.9	32907.8	32890	32553.4	32424.2	32301.9	32023.4	31874.6	31663.6	31437.9	30977.4	30943.5	30452.6	30421.4	29909.7	29718.1	29403.5	29221.8	28786.8
	454	27437.3	28268.3	28867.1	29677.5	30426.7	30766.3	31279.2	31683.1	32094.7	32324.7	32168	32616.3	32563.5	32623.9	32606.3	32272.6	32144.5	32023.3	31747.2	31599.6	31390.4	31166.6	30710.2	30676.5	30189.9	30159	29651.7	29461.7	29149.8	28969.7	28538.5
	455	27265.1	28090.8	28685.9	29491.2	30235.7	30573.2	31082.9	31484.2	31893.2	32121.8	31966.1	32411.5	32359.1	32419.1	32401.6	32070	31942.7	31822.3	31547.9	31401.3	31193.4	30971	30517.4	30483.9	30000.4	29969.7	29465.5	29276.8	28966.8	28787.9	28359.3
	456	26573	27377.9	27957.8	28742.7	29468.2	29797.2	30294	30685.1	31083.8	31306.5	31154.7	31588.9	31537.8	31596.2	31579.2	31256	31132	31014.6	30747.1	30604.3	30401.6	30184.9	29742.8	29710.2	29238.9	29209	28717.7	28533.7	28231.6	28057.2	27639.5
	457	26382.4	27181.5	27757.3	28536.5	29256.9	29583.5	30076.7	30465	30860.8	31082	30931.3	31362.3	31311.6	31369.6	31352.7	31031.8	30908.7	30792.1	30526.6	30384.7	30183.6	29968.4	29529.5	29497.1	29029.2	28999.5	28511.7	28329.1	28029.1	27856	27441.3
	458	26126.1	26917.4	27487.6	28259.2	28972.6	29296	29784.4	30169	30560.9	30779.9	30630.7	31057.6	31007.3	31064.8	31048.1	30730.3	30608.3	30492.9	30230	30089.5	29890.3	29677.2	29242.5	29210.5	28747.1	28717.7	28234.6	28053.8	27756.7	27585.3	27174.7
	459	25602.1	26377.5	26936.3	27692.4	28391.5	28708.5	29187.1	29563.9	29948	30162.6	30016.4	30434.6	30385.4	30441.7	30425.3	30114	29994.4	29881.3	29623.7	29486	29290.8	29082	28656	28624.6	28170.6	28141.7	27668.3	27491.1	27200	27032	26629.6
	460	25260.3	26025.3	26576.7	27322.7	28012.4	28325.2	28797.4	29169.2	29548.1	29759.9	29615.6	30028.3	29979.8	30035.3	30019.1	29711.9	29594	29482.4	29228.2	29092.3	28899.7	28693.7	28273.4	28242.5	27794.5	27766	27298.9	27124.1	26836.9	26671.1	26274.1
	[nm]	D08	X44
[nm]		470	471	472	473	474	475	476	477	478	479	480	481	482	483	484	485	486	487	488	489	490	491	492	493	494	495	496	497	498	499	500
	430	46091.6	47576.8	48823.9	50448	51769.8	52560.1	53409	54156.3	54937.9	55390.4	55249.2	55878.5	55763.5	55909.4	55922.9	55284.5	55029.7	54793.9	54185.5	53961	53615.2	53203.6	52297.7	52312.3	51471	51315.1	50404	50021.7	49595.6	49176.2	48462.3
	431	45804.7	47280.7	48520	50134	51447.6	52233	53076.6	53819.2	54595.9	55045.6	54905.4	55530.7	55416.4	55561.4	55574.8	54940.4	54687.2	54452.9	53848.3	53625.1	53281.5	52872.5	51972.2	51986.7	51150.7	50995.7	50090.3	49710.3	49286.9	48870.1	48160.7
	432	46256.1	47746.7	48998.2	50628.1	51954.6	52747.8	53599.7	54349.6	55134	55588.2	55446.5	56078	55962.5	56109	56122.6	55481.9	55226.2	54989.5	54379	54153.6	53806.6	53393.6	52484.4	52499.1	51654.8	51498.3	50583.9	50200.2	49772.7	49351.8	48635.3
	433	46566.7	48067.3	49327.2	50968	52303.5	53101.9	53959.6	54714.5	55504.2	55961.4	55818.8	56454.5	56338.3	56485.7	56499.4	55854.4	55597	55358.7	54744.1	54517.2	54167.9	53752	52836.8	52851.6	52001.6	51844.1	50923.6	50537.3	50106.8	49683.1	48961.9
	434	47126.2	48644.8	49919.9	51580.4	52931.9	53740	54608	55372	56171.1	56633.8	56489.5	57132.8	57015.2	57164.5	57178.3	56525.5	56265	56023.9	55401.9	55172.3	54818.8	54397.9	53471.7	53486.6	52626.4	52467	51535.5	51144.5	50708.9	50280.1	49550.2
	435	47535.5	49067.3	50353.4	52028.4	53391.6	54206.7	55082.2	55852.9	56658.9	57125.6	56980.1	57629	57510.4	57660.9	57674.8	57016.4	56753.7	56510.5	55883	55651.4	55294.8	54870.3	53936.1	53951.1	53083.5	52922.7	51983	51588.7	51149.3	50716.8	49980.5
	436	47753.5	49292.3	50584.3	52267	53636.4	54455.3	55334.8	56109	56918.7	57387.6	57241.3	57893.2	57774.1	57925.3	57939.3	57277.9	57013.9	56769.6	56139.2	55906.6	55548.4	55121.9	54183.4	54198.5	53326.9	53165.3	52221.4	51825.3	51383.8	50949.3	50209.7
	437	48262.4	49817.6	51123.3	52823.9	54208	55035.6	55924.5	56706.9	57525.3	57999.1	57851.3	58510.2	58389.8	58542.6	58556.7	57888.3	57621.4	57374.6	56737.5	56502.4	56140.3	55709.3	54760.8	54776.1	53895.2	53731.9	52777.9	52377.5	51931.4	51492.2	50744.7
	438	48619.7	50186.4	51501.8	53215	54609.4	55443	56338.5	57126.7	57951.2	58428.5	58279.6	58943.4	58822.1	58976	58990.2	58316.8	58048.1	57799.3	57157.6	56920.7	56556	56121.8	55166.2	55181.6	54294.2	54129.7	53168.6	52765.3	52315.9	51873.5	51120.4
	439	49808.2	51413.2	52760.8	54515.9	55944.3	56798.4	57715.7	58523.3	59367.8	59856.9	59704.3	60384.3	60260	60417.7	60432.3	59742.5	59467.1	59212.3	58554.8	58312.2	57938.5	57493.7	56514.8	56530.6	55621.5	55453	54468.4	54055.2	53594.8	53141.6	52370.1
	440	49789	51393.4	52740.5	54494.9	55922.7	56776.5	57693.5	58500.7	59344.9	59833.8	59681.3	60361	60236.7	60394.4	60409	59719.4	59444.1	59189.4	58532.2	58289.7	57916.2	57471.5	56493	56508.7	55600	55431.5	54447.3	54034.3	53574.1	53121.1	52349.9
	441	50361.8	51984.7	53347.3	55121.8	56566.1	57429.7	58357.2	59173.7	60027.7	60522.2	60367.9	61055.4	60929.8	61089.3	61104	60406.5	60128	59870.4	59205.6	58960.3	58582.5	58132.8	57142.9	57158.9	56239.7	56069.3	55073.8	54656	54190.5	53732.2	52952.2
	442	50962.9	52605.1	53983.9	55779.7	57241.2	58115.1	59053.7	59879.9	60744.1	61244.4	61088.4	61784.1	61656.9	61818.3	61833.2	61127.4	60845.6	60584.9	59912.2	59663.9	59281.6	58826.5	57824.9	57841	56910.8	56738.4	55731	55308.3	54837.2	54373.5	53584.1
	443	51085	52731.1	54113.3	55913.3	57378.3	58254.3	59195.2	60023.4	60889.6	61391.2	61234.7	61932.1	61804.7	61966.4	61981.4	61273.8	60991.4	60730.1	60055.8	59806.9	59423.7	58967.5	57963.4	57979.6	57047.2	56874.4	55864.6	55440.8	54968.6	54503.7	53712.5
	444	51164.9	52813.6	54197.9	56000.8	57468.1	58345.4	59287.8	60117.3	60984.8	61487.2	61330.5	62029	61901.3	62063.3	62078.3	61369.7	61086.8	60825.1	60149.7	59900.4	59516.6	59059.7	58054.1	58070.3	57136.4	56963.3	55951.9	55527.5	55054.6	54589	53796.5
	445	51513.4	53173.4	54567.1	56382.3	57859.6	58742.9	59691.7	60526.8	61400.3	61906.1	61748.3	62451.6	62323	62486.1	62501.2	61787.7	61503	61239.4	60559.5	60308.5	59922.1	59462.1	58449.6	58465.9	57525.7	57351.4	56333.1	55905.8	55429.6	54960.9	54163
	446	51961.6	53636	55041.8	56872.8	58363	59254	60211	61053.4	61934.5	62444.7	62285.5	62994.9	62865.2	63029.8	63045	62325.3	62038	61772.2	61086.3	60833.2	60443.4	59979.4	58958.1	58974.6	58026.1	57850.4	56823.2	56392.2	55911.9	55439	54634.2
	447	52366.8	54054.2	55471.1	57316.3	58818.1	59716	60680.5	61529.5	62417.5	62931.6	62771.2	63486.1	63355.5	63521.3	63536.6	62811.3	62521.8	62253.9	61562.7	61307.6	60914.8	60447.1	59417.9	59434.5	58478.6	58301.5	57266.3	56831.9	56347.9	55871.4	55060.3
	448	52641.9	54338.3	55762.5	57617.5	59127.1	60029.8	60999.3	61852.8	62745.4	63262.3	63101.1	63819.7	63688.4	63855	63870.5	63141.3	62850.3	62581	61886.2	61629.7	61234.8	60764.7	59730.1	59746.7	58785.9	58607.8	57567.2	57130.5	56643.9	56164.9	55349.6
	449	53084.3	54794.9	56231.1	58101.7	59624	60534.3	61511.9	62372.6	63272.7	63793.9	63631.3	64356	64223.6	64391.6	64407.2	63672	63378.5	63106.9	62406.2	62147.6	61749.4	61275.3	60232	60248.8	59279.9	59100.3	58051	57610.6	57120	56636.9	55814.7
	450	52501.8	54193.6	55614	57464	58969.7	59869.9	60836.9	61688.1	62578.3	63093.8	62933	63649.7	63518.7	63685	63700.4	62973.2	62682.9	62414.4	61721.3	61465.6	61071.7	60602.9	59571	59587.6	58629.3	58451.7	57413.9	56978.4	56493.1	56015.4	55202.2
	451	52344.5	54031.3	55447.5	57291.9	58793.1	59690.6	60654.7	61503.3	62390.9	62904.9	62744.5	63459.1	63328.5	63494.3	63509.6	62784.6	62495.2	62227.5	61536.5	61281.5	60888.8	60421.4	59392.6	59409.2	58453.8	58276.7	57242	56807.8	56323.9	55847.6	55036.9
	452	52243	53926.5	55340	57180.8	58679.1	59574.9	60537.1	61384.1	62269.9	62782.9	62622.9	63336.1	63205.7	63371.1	63386.4	62662.9	62374	62106.8	61417.2	61162.7	60770.8	60304.2	59277.4	59294	58340.4	58163.7	57131	56697.6	56214.7	55739.3	54930.1
	453	52148.3	53828.7	55239.6	57077.2	58572.7	59466.9	60427.3	61272.8	62157	62669	62509.3	63221.2	63091.1	63256.2	63271.5	62549.2	62260.9	61994.2	61305.8	61051.8	60660.6	60194.9	59169.9	59186.5	58234.6	58058.2	57027.4	56594.8	56112.8	55638.2	54830.5
	454	51706.6	53372.7	54771.7	56593.7	58076.5	58963.1	59915.4	60753.7	61630.5	62138.2	61979.8	62685.7	62556.7	62720.4	62735.6	62019.4	61733.5	61469	60786.5	60534.6	60146.7	59685	58668.7	58685.1	57741.3	57566.4	56544.3	56115.4	55637.4	55166.9	54366.1
	455	51657.7	53322.3	54720	56540.2	58021.7	58907.4	59858.9	60696.3	61572.3	62079.5	61921.3	62626.5	62497.6	62661.2	62676.3	61960.8	61675.2	61411	60729.1	60477.4	60089.9	59628.6	58613.3	58629.7	57686.8	57512	56490.9	56062.4	55584.9	55114.8	54314.7
	456	50589.4	52219.5	53588.3	55370.9	56821.7	57689.2	58620.9	59441.1	60298.9	60795.6	60640.7	61331.3	61205.1	61365.2	61380.1	60679.4	60399.7	60140.9	59473.1	59226.7	58847.2	58395.4	57401.1	57417.1	56493.8	56322.6	55322.6	54902.9	54435.3	53975	53191.4
	457	50386	52009.6	53372.8	55148.3	56593.3	57457.2	58385.2	59202.1	60056.5	60551.2	60396.9	61084.7	60959	61118.6	61133.3	60435.4	60156.9	59899.1	59234	58988.6	58610.6	58160.6	57170.3	57186.3	56266.6	56096.2	55100.2	54682.2	54216.5	53758	52977.6
	458	50285	51905.3	53265.8	55037.7	56479.8	57342	58268.2	59083.4	59936.1	60429.8	60275.8	60962.2	60836.8	60996	61010.7	60314.3	60036.3	59779	59115.3	58870.3	58493.1	58044	57055.7	57071.6	56153.8	55983.7	54989.7	54572.6	54107.8	53650.2	52871.4
	459	49621.5	51220.4	52563	54311.5	55734.5	56585.4	57499.3	58303.8	59145.2	59632.4	59480.4	60157.9	60034	60191.2	60205.7	59518.4	59244.1	58990.2	58335.2	58093.5	57721.3	57278.1	56302.9	56318.6	55412.9	55245	54264.1	53852.5	53393.8	52942.3	52173.7
	460	49273.1	50860.8	52193.9	53930.2	55343.2	56188.1	57095.6	57894.4	58729.9	59213.7	59062.8	59735.5	59612.5	59768.6	59783	59100.5	58828.1	58576.1	57925.7	57685.6	57316	56876	55907.6	55923.2	55023.8	54857.1	53883.1	53474.4	53019	52570.6	51807.4
	[nm]	D09	X45
[nm]		470	471	472	473	474	475	476	477	478	479	480	481	482	483	484	485	486	487	488	489	490	491	492	493	494	495	496	497	498	499	500
	430	42178.5	43534.9	44522.7	46004.6	47278.2	47968.8	48785.8	49452.8	50216.3	50522.5	50477.2	51079.4	51023.2	51153	51086.6	50541.1	50305	50201.4	49657.8	49477.6	49135.6	48842.3	48029.4	47955.4	47255.3	47176.9	46437.5	46060.3	45644.3	45372.6	44642.7
	431	42440.7	43805.6	44799.6	46290.7	47572.2	48267.1	49089.2	49760.3	50528.5	50836.7	50791.1	51397	51340.4	51471.1	51404.3	50855.4	50617.8	50513.5	49966.5	49785.2	49441.2	49146	48328	48253.6	47549.2	47470.3	46726.3	46346.7	45928.1	45654.8	44920.3
	432	42751.8	44126.7	45127.9	46630	47920.9	48620.9	49449	50125	50898.9	51209.3	51163.4	51773.7	51716.8	51848.3	51781	51228.1	50988.8	50883.8	50332.8	50150.2	49803.6	49506.2	48682.3	48607.3	47897.7	47818.2	47068.8	46686.4	46264.8	45989.4	45249.5
	433	43095.4	44481.4	45490.6	47004.8	48306.1	49011.7	49846.4	50527.9	51308	51620.9	51574.6	52189.8	52132.4	52265.1	52197.2	51639.9	51398.6	51292.7	50737.3	50553.2	50203.8	49904.1	49073.5	48997.9	48282.7	48202.5	47447.1	47061.6	46636.6	46359	45613.2
	434	43520.6	44920.2	45939.4	47468.5	48782.6	49495.2	50338.2	51026.4	51814.2	52130.2	52083.4	52704.7	52646.7	52780.7	52712.2	52149.3	51905.7	51798.8	51237.9	51052	50699.1	50396.5	49557.7	49481.3	48759	48678.1	47915.2	47525.9	47096.7	46816.4	46063.2
	435	44099.3	45517.5	46550.3	48099.7	49431.3	50153.3	51007.6	51704.9	52503.1	52823.3	52775.9	53405.5	53346.8	53482.5	53413.1	52842.8	52595.9	52487.6	51919.2	51730.8	51373.3	51066.6	50216.6	50139.3	49407.3	49325.3	48552.3	48157.9	47722.9	47438.9	46675.7
	436	44166.8	45587.2	46621.5	48173.3	49506.9	50230.1	51085.6	51784	52583.5	52904.1	52856.7	53487.3	53428.4	53564.4	53494.8	52923.6	52676.4	52567.9	51998.6	51810	51451.9	51144.7	50293.5	50216	49482.9	49400.8	48626.6	48231.6	47796	47511.5	46747.1
	437	44668.9	46105.5	47151.6	48721	50069.8	50801.2	51666.4	52372.8	53181.3	53505.6	53457.6	54095.4	54035.9	54173.4	54103	53525.3	53275.3	53165.5	52589.8	52399	52036.9	51726.2	50865.3	50786.9	50045.5	49962.5	49179.4	48779.9	48339.4	48051.7	47278.6
	438	45073	46522.5	47578.1	49161.7	50522.7	51260.7	52133.8	52846.5	53662.4	53989.6	53941.2	54584.7	54524.6	54663.4	54592.4	54009.5	53757.2	53646.5	53065.5	52873	52507.6	52194.1	51325.4	51246.3	50498.2	50414.4	49624.3	49221.2	48776.6	48486.4	47706.3
	439	46074.8	47556.6	48635.6	50254.4	51645.7	52400.1	53292.5	54021.1	54855.1	55189.6	55140.1	55798	55736.6	55878.4	55805.8	55210	54952	54838.8	54245	54048.2	53674.7	53354.2	52466.2	52385.4	51620.7	51535	50727.3	50315.2	49860.8	49564.1	48766.6
	440	46063.4	47544.7	48623.5	50241.9	51632.8	52387	53279.3	54007.7	54841.5	55175.9	55126.4	55784.1	55722.7	55864.5	55792	55196.2	54938.4	54825.2	54231.5	54034.7	53661.3	53341	52453.2	52372.3	51607.8	51522.2	50714.7	50302.7	49848.4	49551.7	48754.5
	441	46603.6	48102.4	49193.8	50831.2	52238.4	53001.5	53904.2	54641.1	55484.7	55823.1	55773	56438.4	56376.3	56519.7	56446.3	55843.6	55582.7	55468.2	54867.6	54668.5	54290.7	53966.6	53068.4	52986.6	52213.1	52126.5	51309.5	50892.7	50433.1	50132.9	49326.3
	442	47022.8	48535	49636.3	51288.4	52708.3	53478.2	54389.1	55132.6	55983.8	56325.2	56274.7	56946	56883.4	57028.1	56954.1	56345.9	56082.7	55967.2	55361.1	55160.2	54779	54452	53545.7	53463.2	52682.8	52595.3	51771	51350.5	50886.7	50583.9	49770
	443	47270.2	48790.4	49897.4	51558.2	52985.6	53759.5	54675.2	55422.7	56278.3	56621.5	56570.7	57245.6	57182.6	57328.1	57253.7	56642.3	56377.7	56261.6	55652.4	55450.4	55067.2	54738.5	53827.4	53744.5	52959.9	52872	52043.4	51620.6	51154.4	50850	50031.8
	444	47439.5	48965.2	50076.2	51742.9	53175.4	53952.1	54871.1	55621.2	56479.9	56824.4	56773.4	57450.7	57387.5	57533.5	57458.8	56845.3	56579.7	56463.2	55851.7	55649.1	55264.5	54934.6	54020.2	53937	53149.6	53061.4	52229.8	51805.5	51337.7	51032.1	50211.1
	445	47699.1	49233.1	50350.2	52026	53466.4	54247.3	55171.3	55925.5	56788.9	57135.3	57084	57765	57701.5	57848.3	57773.2	57156.3	56889.3	56772.1	56157.3	55953.6	55566.9	55235.1	54315.8	54232.1	53440.4	53351.8	52515.6	52089	51618.6	51311.4	50485.8
	446	48146	49694.3	50821.9	52513.5	53967.3	54755.6	55688.2	56449.5	57321	57670.6	57618.8	58306.2	58242.1	58390.3	58314.5	57691.8	57422.3	57304	56683.5	56477.8	56087.5	55752.6	54824.7	54740.2	53941.1	53851.6	53007.6	52577	52102.2	51792.1	50958.8
	447	48383.9	49939.8	51073	52772.9	54233.9	55026.1	55963.3	56728.4	57604.2	57955.5	57903.5	58594.3	58529.8	58678.7	58602.6	57976.8	57706	57587.1	56963.5	56756.8	56364.6	56028.1	55095.6	55010.7	54207.6	54117.6	53269.5	52836.8	52359.6	52048	51210.6
	448	48765.9	50334.2	51476.3	53189.6	54662.1	55460.6	56405.2	57176.3	58059	58413.1	58360.7	59056.9	58991.9	59142.1	59065.3	58434.6	58161.6	58041.8	57413.3	57205	56809.6	56470.5	55530.6	55445	54635.6	54545	53690.1	53254	52773	52458.9	51614.9
	449	49111.5	50690.9	51841.1	53566.6	55049.6	55853.7	56805	57581.5	58470.5	58827.1	58774.3	59475.5	59410	59561.2	59483.9	58848.7	58573.8	58453.2	57820.2	57610.4	57212.3	56870.7	55924.2	55838	55022.9	54931.6	54070.6	53631.4	53147	52830.7	51980.8
	450	48585.4	50147.9	51285.7	52992.7	54459.8	55255.3	56196.4	56964.7	57844.1	58196.9	58144.7	58838.3	58773.6	58923.1	58846.7	58218.3	57946.3	57827	57200.8	56993.2	56599.3	56261.4	55325	55239.8	54433.4	54343.1	53491.4	53056.9	52577.7	52264.8	51423.9
	451	48399.6	49956.1	51089.6	52790.1	54251.6	55044.1	55981.6	56746.9	57623	57974.4	57922.4	58613.4	58548.9	58697.9	58621.7	57995.7	57724.8	57605.9	56982.1	56775.3	56383	56046.4	55113.5	55028.6	54225.3	54135.3	53286.9	52854	52376.7	52064.9	51227.3
	452	48283.2	49835.9	50966.7	52663.1	54121.1	54911.6	55846.9	56610.4	57484.3	57834.9	57783	58472.4	58408	58556.6	58480.6	57856.2	57585.9	57467.3	56845	56638.7	56247.3	55911.5	54980.9	54896.2	54094.8	54005.1	53158.7	52726.8	52250.6	51939.7	51104
	453	48178.2	49727.5	50855.8	52548.5	54003.3	54792.2	55725.4	56487.2	57359.3	57709.1	57657.3	58345.2	58281	58429.3	58353.4	57730.3	57460.6	57342.3	56721.3	56515.5	56124.9	55789.9	54861.3	54776.8	53977.2	53887.6	53043	52612.1	52137	51826.7	50992.9
	454	47850.6	49389.5	50510.1	52191.3	53636.2	54419.7	55346.6	56103.2	56969.4	57316.8	57265.4	57948.5	57884.8	58032.1	57956.7	57337.9	57070	56952.5	56335.7	56131.3	55743.4	55410.6	54488.4	54404.4	53610.2	53521.3	52682.4	52254.5	51782.5	51474.4	50646.2
	455	47635.4	49167.3	50282.9	51956.6	53395	54174.9	55097.6	55850.9	56713.1	57059	57007.8	57687.9	57624.4	57771	57696	57080	56813.3	56696.3	56082.3	55878.8	55492.7	55161.4	54243.3	54159.7	53369.1	53280.5	52445.5	52019.4	51549.6	51242.8	50418.4
	456	46818.8	48324.4	49420.9	51065.8	52479.6	53246.1	54153	54893.4	55740.8	56080.8	56030.5	56698.9	56636.5	56780.6	56706.9	56101.4	55839.3	55724.3	55120.9	54920.9	54541.3	54215.7	53313.4	53231.2	52454.1	52367.1	51546.4	51127.6	50665.9	50364.3	49554
	457	46624.7	48124.2	49216.1	50854.2	52262.1	53025.5	53928.6	54665.9	55509.8	55848.4	55798.3	56463.9	56401.8	56545.3	56471.9	55868.9	55607.9	55493.4	54892.5	54693.3	54315.3	53991	53092.4	53010.6	52236.8	52150.1	51332.8	50915.8	50455.9	50155.6	49348.7
	458	46585.5	48083.7	49174.7	50811.4	52218.1	52980.8	53883.2	54619.9	55463.1	55801.4	55751.3	56416.4	56354.3	56497.7	56424.4	55821.9	55561.1	55446.7	54846.2	54647.2	54269.6	53945.6	53047.7	52966	52192.8	52106.2	51289.5	50872.9	50413.4	50113.4	49307.1
	459	45916.6	47393.2	48468.6	50081.8	51468.3	52220.1	53109.5	53835.6	54666.7	55000.1	54950.8	55606.3	55545.1	55686.5	55614.2	55020.3	54763.3	54650.5	54058.7	53862.6	53490.3	53171	52286	52205.5	51443.4	51358	50553.1	50142.4	49689.5	49393.8	48599.1
	460	45639.2	47107	48175.8	49779.3	51157.4	51904.7	52788.7	53510.4	54336.5	54667.9	54618.9	55270.5	55209.6	55350.1	55278.3	54688	54432.5	54320.4	53732.2	53537.2	53167.2	52849.8	51970.2	51890.1	51132.6	51047.8	50247.7	49839.6	49389.4	49095.5	48305.6
	[nm]	D10	X46
[nm]		470	471	472	473	474	475	476	477	478	479	480	481	482	483	484	485	486	487	488	489	490	491	492	493	494	495	496	497	498	499	500
	430	35967.2	37024.6	37795.8	38936.2	39876.1	40299.3	40928.5	41369.8	41873.8	42035.3	41918.1	42277.8	42168.1	42262.1	42193.1	41624.3	41355.7	41248	40720.6	40525.7	40144.4	39916.2	39205.3	39089.6	38475.4	38380.2	37761.8	37451.3	37087.4	36757.7	36210.1
	431	35982.1	37040	37811.6	38952.4	39892.7	40316.1	40945.5	41387	41891.2	42052.8	41935.6	42295.4	42185.7	42279.7	42210.6	41641.7	41372.9	41265.2	40737.5	40542.5	40161.1	39932.8	39221.6	39105.9	38491.4	38396.2	37777.5	37466.9	37102.9	36773	36225.1
	432	36292.6	37359.6	38137.8	39288.5	40236.9	40663.9	41298.7	41744	42252.6	42415.6	42297.3	42660.3	42549.6	42644.4	42574.8	42000.9	41729.8	41621.2	41089	40892.3	40507.5	40277.3	39559.9	39443.2	38823.4	38727.5	38103.4	37790.1	37423	37090.3	36537.6
	433	36651.8	37729.3	38515.2	39677.4	40635.1	41066.3	41707.5	42157.2	42670.8	42835.4	42716	43082.5	42970.7	43066.5	42996.2	42416.6	42142.8	42033.2	41495.7	41297	40908.5	40676	39951.5	39833.6	39207.7	39110.8	38480.5	38164.2	37793.4	37457.4	36899.3
	434	37155.6	38248	39044.7	40222.8	41193.7	41630.8	42280.8	42736.7	43257.3	43424.2	43303.2	43674.7	43561.4	43658.5	43587.2	42999.7	42722.1	42610.9	42066.1	41864.7	41470.8	41235.1	40500.7	40381.2	39746.6	39648.4	39009.5	38688.8	38312.9	37972.2	37406.5
	435	37563	38667.4	39472.8	40663.8	41645.4	42087.3	42744.4	43205.3	43731.7	43900.3	43778	44153.6	44039.1	44137.2	44065.1	43471.2	43190.6	43078.2	42527.3	42323.8	41925.5	41687.2	40944.8	40824	40182.5	40083.1	39437.2	39113	38733	38388.6	37816.7
	436	37730.6	38839.8	39648.9	40845.2	41831.2	42275.1	42935.1	43398	43926.7	44096.2	43973.3	44350.6	44235.5	44334.1	44261.7	43665.1	43383.3	43270.3	42717	42512.5	42112.5	41873.2	41127.4	41006.1	40361.7	40261.9	39613.1	39287.5	38905.8	38559.9	37985.4
	437	38256.5	39381.3	40201.6	41414.6	42414.3	42864.4	43533.6	44003	44539.1	44710.9	44586.3	44968.8	44852.2	44952.2	44878.7	44273.8	43988	43873.5	43312.5	43105.2	42699.6	42456.9	41700.7	41577.7	40924.4	40823.2	40165.3	39835.1	39448.1	39097.4	38514.9
	438	38736.3	39875.1	40705.7	41933.9	42946.2	43401.9	44079.5	44554.8	45097.6	45271.6	45145.4	45532.7	45414.6	45515.9	45441.5	44829	44539.6	44423.7	43855.7	43645.7	43235	42989.3	42223.7	42099.1	41437.6	41335.1	40669	40334.7	39942.8	39587.7	38997.9
	439	39734.8	40903	41755	43014.9	44053.2	44520.7	45215.8	45703.3	46260.1	46438.5	46309.1	46706.4	46585.3	46689.1	46612.8	45984.5	45687.7	45568.8	44986.1	44770.8	44349.5	44097.4	43312.1	43184.3	42505.7	42400.6	41717.3	41374.4	40972.4	40608.1	40003.1
	440	39844.3	41015.7	41870.1	43133.4	44174.6	44643.4	45340.4	45829.2	46387.6	46566.5	46436.7	46835.2	46713.7	46817.8	46741.3	46111.3	45813.6	45694.4	45110.1	44894.2	44471.7	44219	43431.4	43303.3	42622.8	42517.5	41832.3	41488.4	41085.3	40720	40113.3
	441	40330.9	41516.7	42381.5	43660.2	44714.2	45188.7	45894.2	46389	46954.2	47135.3	47003.9	47407.2	47284.2	47389.6	47312.2	46674.5	46373.2	46252.5	45661.1	45442.5	45014.9	44759.1	43961.9	43832.2	43143.4	43036.8	42343.3	41995.2	41587.1	41217.4	40603.3
	442	40889	42091.2	42967.9	44264.4	45332.9	45814	46529.2	47030.9	47603.9	47787.5	47654.3	48063.2	47938.5	48045.4	47966.9	47320.3	47014.9	46892.6	46292.9	46071.3	45637.8	45378.4	44570.2	44438.7	43740.5	43632.3	42929.2	42576.3	42162.6	41787.8	41165.2
	443	41143.8	42353.4	43235.7	44540.2	45615.4	46099.4	46819.2	47324	47900.5	48085.3	47951.3	48362.7	48237.2	48344.8	48265.8	47615.2	47307.9	47184.7	46581.4	46358.4	45922.2	45661.2	44848	44715.6	44013	43904.2	43196.7	42841.6	42425.3	42048.1	41421.7
	444	41299.8	42514	43399.6	44709.1	45788.3	46274.2	46996.7	47503.4	48082.1	48267.6	48133.1	48546.1	48420.1	48528.1	48448.8	47795.7	47487.2	47363.6	46758	46534.2	46096.3	45834.3	45018	44885.2	44179.9	44070.7	43360.5	43004	42586.2	42207.6	41578.7
	445	41616.7	42840.2	43732.5	45052.1	46139.6	46629.2	47357.2	47867.8	48451	48637.9	48502.3	48918.5	48791.6	48900.4	48820.5	48162.4	47851.6	47727	47116.7	46891.2	46450	46186	45363.4	45229.5	44518.8	44408.8	43693.1	43333.9	42912.9	42531.4	41897.7
	446	42061.1	43297.7	44199.6	45533.3	46632.4	47127.2	47863	48379.1	48968.5	49157.4	49020.4	49441	49312.7	49422.6	49341.9	48676.8	48362.6	48236.7	47619.9	47392	46946.1	46679.2	45847.9	45712.6	44994.3	44883	44159.8	43796.7	43371.2	42985.6	42345.2
	447	42375.9	43621.8	44530.4	45874	46981.4	47479.9	48221.2	48741.1	49335	49525.3	49387.2	49811	49681.7	49792.5	49711.2	49041.1	48724.6	48597.7	47976.3	47746.7	47297.4	47028.6	46191	46054.7	45331	45219	44490.3	44124.5	43695.8	43307.3	42662.1
	448	42713.6	43969.4	44885.3	46239.6	47355.8	47858.3	48605.5	49129.6	49728.2	49920	49780.8	50208	50077.7	50189.3	50107.4	49431.9	49112.9	48985.1	48358.7	48127.2	47674.4	47403.4	46559.1	46421.7	45692.3	45579.3	44844.8	44476.2	44044	43652.5	43002.1
	449	43033.6	44298.8	45221.5	46586	47710.6	48216.8	48969.6	49497.6	50100.7	50293.9	50153.7	50584.1	50452.8	50565.3	50482.7	49802.2	49480.8	49352	48720.9	48487.7	48031.5	47758.5	46907.9	46769.5	46034.6	45920.8	45180.8	44809.4	44374	43979.5	43324.2
	450	42569.3	43820.9	44733.7	46083.4	47195.9	47696.7	48441.3	48963.6	49560.2	49751.3	49612.7	50038.4	49908.5	50019.8	49938.1	49265	48947	48819.6	48195.3	47964.6	47513.3	47243.2	46401.8	46264.9	45537.9	45425.4	44693.3	44325.9	43895.3	43505	42856.8
	451	42473.4	43722.1	44632.8	45979.5	47089.5	47589.2	48332.2	48853.3	49448.5	49639.2	49500.8	49925.6	49796	49907	49825.5	49153.9	48836.6	48709.5	48086.7	47856.5	47406.2	47136.8	46297.2	46160.6	45435.3	45323	44592.6	44226	43796.3	43406.9	42760.2
	452	42387.1	43633.2	44542.1	45886.1	46993.8	47492.4	48233.9	48754	49347.9	49538.3	49400.2	49824.1	49694.8	49805.6	49724.2	49054	48737.4	48610.5	47988.9	47759.2	47309.8	47040.9	46203.1	46066.8	45342.9	45230.8	44502	44136.1	43707.3	43318.7	42673.3
	453	42186.4	43426.7	44331.3	45668.9	46771.3	47267.6	48005.6	48523.2	49114.4	49303.8	49166.4	49588.2	49459.6	49569.9	49488.9	48821.8	48506.7	48380.4	47761.8	47533.1	47085.9	46818.3	45984.4	45848.8	45128.3	45016.8	44291.3	43927.2	43500.4	43113.7	42471.3
	454	41886.5	43118	44016.1	45344.2	46438.8	46931.6	47664.3	48178.3	48765.2	48953.3	48816.9	49235.7	49108	49217.5	49137.1	48474.7	48161.9	48036.5	47422.3	47195.2	46751.2	46485.5	45657.5	45522.8	44807.5	44696.7	43976.5	43614.9	43191.2	42807.2	42169.4
	455	41739.4	42966.5	43861.5	45185	46275.7	46766.8	47496.9	48009	48593.9	48781.4	48645.4	49062.8	48935.5	49044.6	48964.5	48304.5	47992.7	47867.8	47255.7	47029.5	46587	46322.2	45497.2	45362.9	44650.1	44539.7	43822	43461.7	43039.5	42656.8	42021.3
	456	40892.4	42094.6	42971.4	44268	45336.6	45817.7	46533	47034.7	47607.8	47791.4	47658.2	48067.1	47942.4	48049.3	47970.8	47324.2	47018.7	46896.4	46296.7	46075.1	45641.5	45382.1	44573.9	44442.3	43744	43635.9	42932.7	42579.7	42166	41791.2	41168.5
	457	40611	41805	42675.8	43963.4	45024.7	45502.4	46212.9	46711.1	47280.2	47462.6	47330.3	47736.4	47612.6	47718.7	47640.7	46998.6	46695.2	46573.7	45978.2	45758.1	45327.5	45069.9	44267.2	44136.6	43443	43335.6	42637.3	42286.8	41875.9	41503.6	40885.2
	458	40355.1	41541.5	42406.8	43686.4	44740.9	45215.7	45921.6	46416.8	46982.3	47163.5	47032	47435.6	47312.5	47418	47340.5	46702.4	46401	46280.2	45688.4	45469.7	45041.9	44785.9	43988.2	43858.4	43169.3	43062.5	42368.6	42020.3	41612	41242.1	40627.6
	459	39610.2	40774.7	41624	42880	43915.1	44381.1	45074	45560	46115	46292.9	46163.9	46560	46439.2	46542.7	46466.7	45840.3	45544.5	45425.9	44845.1	44630.4	44210.5	43959.2	43176.2	43048.9	42372.4	42267.7	41586.5	41244.6	40843.9	40480.8	39877.7
	460	39174.8	40326.5	41166.5	42408.7	43432.4	43893.3	44578.6	45059.2	45608.2	45784.1	45656.5	46048.2	45928.7	46031.1	45955.9	45336.5	45043.9	44926.6	44352.1	44139.8	43724.5	43476	42701.7	42575.7	41906.7	41803.1	41129.4	40791.3	40395	40035.9	39439.3
	[nm]	D11	X47
[nm]		470	471	472	473	474	475	476	477	478	479	480	481	482	483	484	485	486	487	488	489	490	491	492	493	494	495	496	497	498	499	500
	430	44180.8	45513.7	46539.7	47967.6	49163.6	49729.4	50562.9	51199.6	51801.8	52134.6	51972.9	52378.3	52333.5	52419.3	52298.9	51610.1	51373.8	51106.7	50499.3	50194.6	49863.1	49539.4	48706.1	48495.8	47749	47641.3	46744.9	46418.1	45990.1	45560.3	44875.5
	431	44463.1	45804.4	46837	48274.1	49477.7	50047.2	50886	51526.7	52132.8	52467.7	52305	52713	52667.9	52754.2	52633	51939.9	51702	51433.2	50821.9	50515.3	50181.7	49855.9	49017.3	48805.6	48054.1	47945.7	47043.5	46714.7	46284	45851.3	45162.2
	432	44686.7	46034.8	47072.5	48516.8	49726.4	50298.8	51141.9	51785.8	52394.9	52731.5	52568	52978	52932.7	53019.4	52897.7	52201	51962	51691.8	51077.4	50769.3	50434	50106.6	49263.8	49051	48295.7	48186.8	47280.1	46949.6	46516.7	46081.9	45389.3
	433	45110.3	46471.1	47518.7	48976.8	50197.8	50775.6	51626.7	52276.7	52891.6	53231.4	53066.3	53480.3	53434.5	53522	53399.1	52695.9	52454.5	52181.8	51561.6	51250.6	50912.1	50581.6	49730.8	49516	48753.5	48643.6	47728.3	47394.7	46957.6	46518.7	45819.6
	434	45696	47074.5	48135.7	49612.7	50849.6	51434.9	52297	52955.5	53578.4	53922.5	53755.3	54174.7	54128.3	54217	54092.5	53380.1	53135.6	52859.4	52231.1	51916	51573.2	51238.4	50376.5	50158.9	49386.6	49275.2	48348	48010	47567.4	47122.8	46414.5
	435	46190.1	47583.6	48656.2	50149.2	51399.5	51991.1	52862.5	53528.1	54157.7	54505.6	54336.6	54760.5	54713.6	54803.3	54677.4	53957.3	53710.2	53431	52795.9	52477.4	52130.9	51792.4	50921.2	50701.3	49920.6	49808	48870.8	48529.2	48081.7	47632.3	46916.4
	436	46413.2	47813.4	48891.2	50391.4	51647.7	52242.2	53117.8	53786.7	54419.3	54768.9	54599.1	55025	54977.8	55068	54941.5	54217.9	53969.6	53689	53050.9	52730.9	52382.7	52042.6	51167.2	50946.2	50161.7	50048.6	49106.8	48763.6	48313.9	47862.4	47143
	437	47027.2	48445.9	49538	51058	52331	52933.3	53820.5	54498.2	55139.2	55493.4	55321.3	55752.9	55705.1	55796.4	55668.3	54935.2	54683.6	54399.3	53752.7	53428.5	53075.6	52731	51844	51620.1	50825.3	50710.6	49756.4	49408.7	48953.1	48495.5	47766.7
	438	47491.6	48924.3	50027.2	51562.2	52847.8	53456	54352	55036.4	55683.7	56041.4	55867.6	56303.4	56255.2	56347.5	56218	55477.7	55223.6	54936.5	54283.6	53956.1	53599.8	53251.8	52356	52129.9	51327.2	51211.4	50247.8	49896.6	49436.5	48974.4	48238.4
	439	48586.6	50052.4	51180.7	52751.1	54066.3	54688.6	55605.2	56305.3	56967.6	57333.6	57155.8	57601.6	57552.3	57646.7	57514.3	56756.8	56496.9	56203.2	55535.2	55200.1	54835.6	54479.6	53563.2	53331.9	52510.6	52392.2	51406.4	51047.1	50576.4	50103.6	49350.6
	440	48544	50008.4	51135.7	52704.7	54018.8	54640.5	55556.3	56255.9	56917.6	57283.2	57105.6	57551	57501.7	57596	57463.7	56706.9	56447.2	56153.8	55486.4	55151.6	54787.4	54431.7	53516.1	53285	52464.5	52346.2	51361.2	51002.2	50531.9	50059.6	49307.3
	441	49278.7	50765.3	51909.6	53502.4	54836.3	55467.5	56397.2	57107.3	57779	58150.1	57969.8	58422	58372	58467.7	58333.4	57565.2	57301.5	57003.6	56326.1	55986.3	55616.6	55255.5	54326.1	54091.5	53258.5	53138.4	52138.5	51774.1	51296.7	50817.2	50053.5
	442	49758.1	51259.2	52414.7	54022.9	55369.8	56007.1	56945.9	57662.9	58341.1	58715.9	58533.8	58990.4	58939.9	59036.5	58901	58125.3	57859	57558.3	56874.2	56531.1	56157.7	55793.1	54854.6	54617.7	53776.7	53655.4	52645.8	52277.8	51795.8	51311.7	50540.5
	443	50001	51509.5	52670.6	54286.7	55640.2	56280.6	57223.9	57944.4	58626	59002.6	58819.6	59278.5	59227.7	59324.8	59188.6	58409.1	58141.5	57839.3	57151.8	56807.1	56431.9	56065.5	55122.5	54884.4	54039.3	53917.4	52902.9	52533.1	52048.7	51562.2	50787.3
	444	50218.6	51733.5	52899.7	54522.9	55882.2	56525.4	57472.8	58196.5	58881	59259.3	59075.5	59536.3	59485.4	59582.9	59446	58663.1	58394.5	58090.9	57400.5	57054.2	56677.4	56309.4	55362.3	55123.2	54274.3	54151.9	53133	52761.6	52275.1	51786.5	51008.2
	445	50579.1	52104.9	53279.5	54914.3	56283.4	56931.2	57885.4	58614.3	59303.7	59684.7	59499.6	59963.7	59912.4	60010.6	59872.8	59084.3	58813.7	58507.9	57812.5	57463.8	57084.3	56713.7	55759.7	55518.9	54664	54540.7	53514.4	53140.4	52650.4	52158.3	51374.4
	446	51057.1	52597.4	53783.1	55433.3	56815.4	57469.3	58432.5	59168.3	59864.2	60248.8	60062	60530.5	60478.7	60577.8	60438.7	59642.7	59369.6	59060.9	58359	58006.9	57623.8	57249.7	56286.7	56043.6	55180.6	55056.2	54020.2	53642.6	53148	52651.2	51859.9
	447	51406.6	52957.4	54151.2	55812.7	57204.2	57862.6	58832.4	59573.2	60273.9	60661.1	60473	60944.8	60892.6	60992.4	60852.3	60050.9	59775.9	59465.1	58758.4	58403.9	58018.2	57641.5	56671.9	56427.2	55558.3	55433	54389.9	54009.8	53511.8	53011.6	52214.9
	448	51708	53267.9	54468.7	56140	57539.6	58201.9	59177.4	59922.6	60627.4	61016.8	60827.6	61302.1	61249.6	61350	61209.1	60403	60126.4	59813.8	59102.9	58746.3	58358.4	57979.5	57004.2	56758.1	55884.1	55758	54708.9	54326.5	53825.5	53322.4	52521
	449	52126.1	53698.6	54909.1	56593.9	58004.9	58672.5	59655.9	60407.1	61117.6	61510.2	61319.5	61797.8	61744.9	61846.1	61704.1	60891.5	60612.6	60297.5	59580.8	59221.4	58830.3	58448.3	57465.2	57217	56336	56208.9	55151.2	54765.7	54260.8	53753.6	52945.7
	450	51665.5	53224.1	54423.9	56093.8	57492.3	58154	59128.7	59873.3	60577.5	60966.6	60777.6	61251.7	61199.3	61299.6	61158.8	60353.3	60076.9	59764.6	59054.3	58698	58310.4	57931.8	56957.4	56711.4	55838.1	55712.2	54663.9	54281.8	53781.3	53278.6	52477.8
	451	51457.8	53010.1	54205.1	55868.3	57261.2	57920.3	58891.1	59632.6	60334	60721.6	60533.3	61005.5	60953.3	61053.2	60913	60110.8	59835.4	59524.4	58816.9	58462.1	58076	57699	56728.4	56483.4	55613.7	55488.2	54444.1	54063.6	53565.1	53064.4	52266.9
	452	51338.3	52887.1	54079.3	55738.6	57128.3	57785.8	58754.3	59494.1	60193.9	60580.6	60392.8	60863.8	60811.7	60911.4	60771.5	59971.2	59696.5	59386.2	58680.3	58326.4	57941.2	57565	56596.7	56352.3	55484.5	55359.4	54317.7	53938.1	53440.7	52941.2	52145.5
	453	51214.4	52759.4	53948.8	55604.1	56990.4	57646.4	58612.6	59350.6	60048.7	60434.4	60247	60717	60665	60764.4	60624.9	59826.5	59552.5	59242.9	58538.7	58185.6	57801.4	57426.1	56460.1	56216.3	55350.6	55225.8	54186.7	53807.9	53311.8	52813.5	52019.7
	454	50724.6	52254.9	53432.8	55072.3	56445.4	57095.1	58052	58783	59474.4	59856.5	59670.9	60136.3	60084.8	60183.3	60045.1	59254.3	58982.9	58676.3	57978.9	57629.2	57248.6	56876.9	55920.2	55678.7	54821.3	54697.7	53668.5	53293.3	52801.9	52308.4	51522.2
	455	50551.4	52076.4	53250.4	54884.3	56252.6	56900.1	57853.8	58582.3	59271.3	59652.1	59467.1	59931	59879.6	59977.8	59840.1	59052	58781.5	58475.9	57780.9	57432.4	57053.1	56682.7	55729.2	55488.5	54634.1	54510.9	53485.2	53111.3	52621.6	52129.8	51346.3
	456	49465.2	50957.5	52106.2	53705	55043.9	55677.5	56610.7	57323.5	57997.7	58370.3	58189.3	58643.2	58593	58689.1	58554.3	57783.1	57518.5	57219.5	56539.4	56198.3	55827.2	55464.7	54531.8	54296.3	53460.2	53339.6	52335.9	51970.1	51490.9	51009.6	50243
	457	49202.5	50686.9	51829.5	53419.8	54751.6	55381.8	56310.1	57019.1	57689.8	58060.3	57880.3	58331.8	58281.9	58377.4	58243.3	57476.3	57213	56915.6	56239.1	55899.9	55530.7	55170.2	54242.2	54007.9	53176.3	53056.3	52058	51694.1	51217.5	50738.8	49976.2
	458	48984.2	50461.9	51599.5	53182.7	54508.6	55136	56060.2	56766	57433.7	57802.7	57623.4	58072.9	58023.2	58118.3	57984.8	57221.2	56959.1	56663	55989.6	55651.8	55284.3	54925.3	54001.5	53768.2	52940.3	52820.9	51827	51464.7	50990.2	50513.6	49754.4
	459	48097.3	49548.3	50665.2	52219.8	53521.7	54137.8	55045.2	55738.3	56393.9	56756.1	56580.1	57021.5	56972.7	57066.1	56935	56185.2	55927.9	55637.1	54975.8	54644.2	54283.3	53930.9	53023.7	52794.7	51981.8	51864.6	50888.6	50532.9	50067	49599	48853.6
	460	47712.8	49152.1	50260.2	51802.3	53093.8	53704.9	54605.1	55292.6	55943	56302.4	56127.8	56565.6	56517.2	56609.8	56479.8	55736	55480.7	55192.3	54536.3	54207.3	53849.3	53499.7	52599.8	52372.6	51566.2	51449.9	50481.8	50128.9	49666.7	49202.5	48463
	[nm]	D12	X48
[nm]		470	471	472	473	474	475	476	477	478	479	480	481	482	483	484	485	486	487	488	489	490	491	492	493	494	495	496	497	498	499	500
	430	30087.4	30976.1	31671.5	32557.1	33447.2	33744.6	34326.4	34665.9	35142.7	35326	35268.8	35580.3	35485.7	35541.1	35541.2	35119.8	34975.2	34938.3	34497.1	34329.1	34100.2	33897	33307.1	33302.4	32797.5	32731.1	32207.1	31962.4	31681.1	31489.3	31024.9
	431	30033.3	30920.5	31614.6	32498.6	33387.1	33683.9	34264.7	34603.6	35079.5	35262.5	35205.4	35516.3	35421.9	35477.3	35477.4	35056.6	34912.4	34875.5	34435.1	34267.4	34038.9	33836.1	33247.2	33242.5	32738.5	32672.3	32149.2	31905	31624.2	31432.7	30969.1
	432	30316.9	31212.4	31913.1	32805.4	33702.3	34001.9	34588.2	34930.3	35410.7	35595.4	35537.8	35851.6	35756.3	35812.2	35812.3	35387.6	35242	35204.8	34760.2	34590.9	34360.3	34155.5	33561.1	33556.3	33047.6	32980.7	32452.7	32206.2	31922.7	31729.4	31261.5
	433	30581.7	31485.1	32191.9	33092	33996.7	34299	34890.4	35235.4	35720.1	35906.4	35848.3	36164.8	36068.7	36125.1	36125.2	35696.7	35549.9	35512.3	35063.9	34893.1	34660.4	34453.9	33854.3	33849.5	33336.3	33268.8	32736.2	32487.5	32201.6	32006.6	31534.6
	434	30886	31798.3	32512.2	33421.3	34335	34640.2	35237.5	35586	36075.5	36263.7	36204.9	36524.7	36427.6	36484.5	36484.6	36051.9	35903.6	35865.7	35412.8	35240.3	35005.3	34796.7	34191.2	34186.3	33668	33599.9	33061.9	32810.8	32522	32325.1	31848.3
	435	31301.5	32226.1	32949.6	33870.9	34796.9	35106.3	35711.6	36064.8	36560.8	36751.5	36692	37016.1	36917.7	36975.4	36975.5	36537	36386.6	36348.2	35889.2	35714.4	35476.3	35264.9	34651.2	34646.2	34121	34051.9	33506.8	33252.2	32959.5	32760	32276.8
	436	31490.5	32420.7	33148.5	34075.3	35007	35318.2	35927.1	36282.4	36781.5	36973.4	36913.5	37239.5	37140.5	37198.5	37198.6	36757.5	36606.2	36567.6	36105.8	35929.9	35690.4	35477.7	34860.3	34855.3	34326.9	34257.4	33709	33452.9	33158.5	32957.7	32471.6
	437	31916.6	32859.4	33597	34536.5	35480.7	35796.1	36413.3	36773.4	37279.2	37473.7	37413	37743.4	37643.1	37701.9	37702	37254.9	37101.6	37062.4	36594.4	36416.2	36173.4	35957.8	35332	35327	34791.4	34721	34165.2	33905.6	33607.2	33403.7	32911.1
	438	32283.8	33237.5	33983.6	34933.8	35888.9	36208	36832.3	37196.5	37708.2	37904.9	37843.5	38177.7	38076.2	38135.7	38135.8	37683.5	37528.5	37488.9	37015.4	36835.1	36589.5	36371.5	35738.6	35733.5	35191.7	35120.5	34558.2	34295.7	33993.9	33788	33289.7
	439	33091.1	34068.6	34833.4	35807.3	36786.3	37113.3	37753.3	38126.6	38651.1	38852.7	38789.8	39132.3	39028.3	39089.3	39089.4	38625.8	38466.9	38426.3	37941	37756.2	37504.5	37281	36632.2	36627	36071.7	35998.7	35422.4	35153.3	34843.9	34632.9	34122.1
	440	33196.6	34177.2	34944.4	35921.5	36903.6	37231.6	37873.6	38248.2	38774.3	38976.5	38913.4	39257	39152.7	39213.9	39214	38748.9	38589.5	38548.8	38062	37876.6	37624	37399.9	36749	36743.7	36186.7	36113.5	35535.3	35265.3	34955	34743.3	34230.9
	441	33629.1	34622.4	35399.6	36389.5	37384.4	37716.7	38367	38746.5	39279.4	39484.3	39420.4	39768.5	39662.8	39724.8	39724.9	39253.8	39092.2	39051	38557.8	38370	38114.2	37887.1	37227.7	37222.4	36658.1	36583.9	35998.2	35724.8	35410.3	35195.9	34676.8
	442	34150.7	35159.4	35948.7	36953.9	37964.2	38301.7	38962.1	39347.4	39888.7	40096.7	40031.8	40385.3	40278	40340.9	40341	39862.6	39698.6	39656.7	39155.9	38965.2	38705.4	38474.7	37805.2	37799.8	37226.7	37151.4	36556.6	36278.9	35959.6	35741.8	35214.7
	443	34323.9	35337.8	36131.1	37141.3	38156.8	38496	39159.8	39547	40091	40300.1	40234.9	40590.2	40482.3	40545.5	40545.6	40064.8	39899.9	39857.8	39354.5	39162.8	38901.7	38669.9	37996.9	37991.5	37415.5	37339.8	36742	36462.9	36142	35923.1	35393.3
	444	34506.6	35525.9	36323.4	37339.1	38359.9	38700.9	39368.2	39757.6	40304.4	40514.7	40449.1	40806.3	40697.8	40761.4	40761.5	40278.1	40112.4	40070	39564	39371.3	39108.8	38875.8	38199.2	38193.8	37614.7	37538.6	36937.6	36657	36334.4	36114.4	35581.8
	445	34789.8	35817.4	36621.5	37645.5	38674.7	39018.5	39691.3	40083.8	40635.1	40847.1	40781	41141.1	41031.7	41095.9	41096	40608.6	40441.5	40398.8	39888.6	39694.4	39429.7	39194.8	38512.6	38507.2	37923.4	37846.6	37240.7	36957.8	36632.5	36410.7	35873.7
	446	35206.2	36246.2	37059.9	38096.1	39137.7	39485.6	40166.4	40563.7	41121.6	41336.1	41269.2	41633.6	41523	41587.8	41587.9	41094.7	40925.6	40882.4	40366.2	40169.5	39901.7	39664	38973.7	38968.2	38377.4	38299.7	37686.5	37400.3	37071.1	36846.6	36303.2
	447	35455.8	36503.1	37322.5	38366.1	39415.1	39765.5	40451.1	40851.2	41413	41629.1	41561.7	41928.7	41817.3	41882.6	41882.7	41386	41215.7	41172.2	40652.3	40454.3	40184.5	39945.1	39249.9	39244.4	38649.4	38571.2	37953.6	37665.3	37333.8	37107.7	36560.5
	448	35738	36793.6	37619.6	38671.5	39728.8	40081.9	40773.1	41176.3	41742.6	41960.4	41892.5	42262.4	42150.1	42215.9	42216	41715.4	41543.7	41499.9	40975.8	40776.2	40504.3	40263	39562.3	39556.7	38957	38878.1	38255.7	37965.1	37630.9	37403.1	36851.5
	449	36055.3	37120.3	37953.7	39014.9	40081.6	40437.9	41135.1	41541.9	42113.3	42333	42264.5	42637.7	42524.4	42590.8	42590.9	42085.8	41912.7	41868.4	41339.7	41138.3	40864	40620.6	39913.6	39908	39302.9	39223.4	38595.4	38302.3	37965.1	37735.2	37178.7
	450	35716.3	36771.3	37596.7	38648	39704.6	40057.6	40748.3	41151.3	41717.3	41934.9	41867	42236.7	42124.5	42190.3	42190.4	41690.1	41518.5	41474.7	40950.9	40751.5	40479.8	40238.6	39538.3	39532.7	38933.3	38854.5	38232.5	37942.1	37608.1	37380.4	36829.1
	451	35621.3	36673.5	37496.8	38545.2	39599.1	39951.1	40640	41041.9	41606.4	41823.4	41755.7	42124.4	42012.5	42078.1	42078.2	41579.2	41408.1	41364.4	40842	40643.1	40372.1	40131.6	39433.2	39427.6	38829.8	38751.2	38130.8	37841.2	37508.1	37281	36731.2
	452	35474.9	36522.8	37342.7	38386.9	39436.3	39786.9	40473	40873.2	41435.4	41651.6	41584.1	41951.3	41839.8	41905.2	41905.3	41408.4	41238	41194.4	40674.2	40476.1	40206.2	39966.7	39271.1	39265.5	38670.2	38592	37974.1	37685.7	37354	37127.8	36580.2
	453	35375.3	36420.2	37237.8	38279.1	39325.6	39675.2	40359.3	40758.4	41319.1	41534.6	41467.3	41833.5	41722.3	41787.5	41787.6	41292.1	41122.2	41078.8	40560	40362.4	40093.3	39854.4	39160.8	39155.3	38561.6	38483.6	37867.5	37579.9	37249.1	37023.5	36477.5
	454	35077.1	36113.2	36923.9	37956.4	38994.1	39340.7	40019.1	40414.8	40970.7	41184.4	41117.8	41480.9	41370.6	41435.3	41435.4	40944	40775.5	40732.5	40218.1	40022.2	39755.3	39518.5	38830.7	38825.2	38236.6	38159.2	37548.3	37263	36935.1	36711.4	36170
	455	34924.8	35956.5	36763.7	37791.6	38824.9	39170	39845.4	40239.5	40792.9	41005.7	40939.3	41300.9	41191.1	41255.4	41255.5	40766.3	40598.5	40555.7	40043.5	39848.5	39582.8	39347	38662.2	38656.7	38070.6	37993.6	37385.3	37101.3	36774.8	36552.1	36013
	456	34081.8	35088.6	35876.3	36879.4	37887.7	38224.5	38883.6	39268.2	39808.3	40015.9	39951.1	40303.9	40196.8	40259.6	40259.7	39782.3	39618.6	39576.8	39077	38886.6	38627.4	38397.2	37729	37723.6	37151.7	37076.5	36482.9	36205.8	35887.1	35669.8	35143.7
	457	33812.3	34811.1	35592.5	36587.7	37588.1	37922.2	38576.1	38957.6	39493.4	39699.4	39635.2	39985.2	39878.9	39941.2	39941.3	39467.6	39305.2	39263.7	38767.9	38579.1	38321.9	38093.5	37430.6	37425.3	36857.9	36783.3	36194.4	35919.4	35603.3	35387.7	34865.8
	458	33536.7	34527.3	35302.4	36289.5	37281.7	37613.1	38261.6	38640	39171.5	39375.8	39312.1	39659.2	39553.8	39615.6	39615.7	39145.9	38984.9	38943.7	38451.9	38264.6	38009.5	37783	37125.5	37120.2	36557.4	36483.4	35899.4	35626.6	35313.1	35099.2	34581.6
	459	32824.7	33794.3	34552.9	35519.1	36490.2	36814.6	37449.4	37819.7	38339.9	38539.9	38477.5	38817.3	38714.1	38774.6	38774.7	38314.9	38157.2	38116.9	37635.6	37452.3	37202.6	36980.9	36337.3	36332.1	35781.3	35708.9	35137.2	34870.3	34563.4	34354.1	33847.4
	460	32455.9	33414.6	34164.7	35120	36080.2	36400.9	37028.6	37394.8	37909.1	38106.8	38045.2	38381.1	38279.1	38338.9	38339	37884.4	37728.5	37688.6	37212.7	37031.4	36784.5	36565.4	35929	35923.9	35379.3	35307.7	34742.4	34478.5	34175	33968.1	33467.1
	[nm]	E01	X49
[nm]		470	471	472	473	474	475	476	477	478	479	480	481	482	483	484	485	486	487	488	489	490	491	492	493	494	495	496	497	498	499	500
	430	25403	26109.3	26674.3	27377.7	28099.9	28392.3	28863.2	29182.5	29514.4	29704.1	29645.6	29939.7	29841.8	29946.2	29911.8	29577.6	29432.2	29375.5	29055.7	28946.9	28770	28582.7	28149.4	28073.7	27744.4	27610.9	27172.7	27000	26736.6	26533.6	26184.2
	431	25433.3	26140.4	26706.1	27410.3	28133.3	28426.1	28897.6	29217.2	29549.5	29739.5	29680.9	29975.3	29877.3	29981.9	29947.4	29612.8	29467.3	29410.5	29090.3	28981.4	28804.3	28616.7	28183	28107.1	27777.4	27643.8	27205.1	27032.2	26768.5	26565.2	26215.4
	432	25688.1	26402.3	26973.7	27685	28415.2	28711	29187.2	29510	29845.6	30037.5	29978.3	30275.7	30176.7	30282.4	30247.5	29909.5	29762.6	29705.2	29381.8	29271.8	29092.9	28903.5	28465.4	28388.8	28055.8	27920.8	27477.7	27303.1	27036.7	26831.4	26478.1
	433	25986.5	26709	27287	28006.6	28745.3	29044.5	29526.2	29852.8	30192.3	30386.4	30326.6	30627.4	30527.2	30634.1	30598.9	30257	30108.3	30050.2	29723.1	29611.8	29430.8	29239.2	28796	28718.5	28381.6	28245.1	27796.8	27620.2	27350.8	27143	26785.7
	434	26399.6	27133.6	27720.8	28451.8	29202.3	29506.2	29995.6	30327.4	30672.3	30869.5	30808.7	31114.2	31012.5	31121.1	31085.3	30737.9	30586.9	30527.9	30195.6	30082.6	29898.7	29704	29253.8	29175.1	28832.8	28694.1	28238.7	28059.3	27785.6	27574.5	27211.5
	435	26730.6	27473.8	28068.4	28808.5	29568.4	29876.2	30371.7	30707.6	31056.9	31256.6	31195	31504.4	31401.4	31511.3	31475.1	31123.4	30970.4	30910.7	30574.2	30459.7	30273.6	30076.5	29620.6	29540.9	29194.3	29053.9	28592.8	28411.1	28134	27920.3	27552.7
	436	26936.7	27685.6	28284.8	29030.6	29796.4	30106.5	30605.8	30944.4	31296.3	31497.5	31435.4	31747.2	31643.5	31754.2	31717.7	31363.3	31209.2	31149	30809.9	30694.6	30507	30308.4	29848.9	29768.6	29419.4	29277.9	28813.2	28630.1	28350.9	28135.5	27765.1
	437	27323.9	28083.6	28691.3	29447.9	30224.7	30539.2	31045.8	31389.1	31746.2	31950.3	31887.3	32203.6	32098.3	32210.7	32173.6	31814.1	31657.8	31596.7	31252.8	31135.8	30945.5	30744	30278	30196.5	29842.3	29698.7	29227.4	29041.7	28758.4	28539.9	28164.2
	438	27699.6	28469.7	29085.8	29852.8	30640.3	30959.2	31472.6	31820.7	32182.7	32389.6	32325.7	32646.4	32539.7	32653.6	32616	32251.6	32093.1	32031.2	31682.5	31563.9	31371	31166.7	30694.3	30611.7	30252.6	30107	29629.3	29441	29153.8	28932.4	28551.4
	439	28436.5	29227.1	29859.6	30646.9	31455.3	31782.7	32309.9	32667.2	33038.8	33251.2	33185.7	33514.8	33405.3	33522.2	33483.6	33109.5	32946.8	32883.3	32525.3	32403.5	32205.5	31995.8	31510.8	31426	31057.4	30907.9	30417.4	30224.1	29929.3	29702	29311
	440	28559	29353	29988.2	30779	31590.9	31919.7	32449.1	32808	33181.1	33394.5	33328.7	33659.2	33549.2	33666.6	33627.9	33252.2	33088.8	33025	32665.5	32543.2	32344.3	32133.7	31646.6	31561.4	31191.2	31041.1	30548.5	30354.4	30058.3	29830	29437.3
	441	29011.7	29818.3	30463.6	31266.9	32091.6	32425.6	32963.4	33328	33707.1	33923.8	33856.9	34192.8	34081	34200.3	34160.9	33779.2	33613.3	33548.4	33183.3	33059	32856.9	32643	32148.2	32061.7	31685.6	31533.2	31032.7	30835.5	30534.8	30302.8	29903.9
	442	29355.4	30171.6	30824.5	31637.3	32471.8	32809.8	33354	33722.9	34106.5	34325.7	34258.1	34597.9	34484.8	34605.5	34565.7	34179.5	34011.5	33945.9	33576.4	33450.7	33246.3	33029.8	32529.1	32441.6	32061	31906.8	31400.4	31200.9	30896.5	30661.9	30258.2
	443	29597.8	30420.7	31079	31898.6	32740	33080.7	33629.4	34001.4	34388.1	34609.2	34541	34883.6	34769.5	34891.2	34851.1	34461.7	34292.4	34226.2	33853.7	33726.9	33520.8	33302.5	32797.7	32709.5	32325.8	32170.2	31659.7	31458.5	31151.7	30915	30508
	444	29752.4	30579.5	31241.3	32065.1	32910.9	33253.5	33805	34178.9	34567.6	34789.9	34721.3	35065.7	34951.1	35073.4	35033.1	34641.6	34471.4	34404.9	34030.4	33903	33695.8	33476.4	32969	32880.3	32494.6	32338.2	31825	31622.8	31314.3	31076.5	30667.3
	445	30096	30932.8	31602.2	32435.5	33291.1	33637.6	34195.5	34573.7	34966.9	35191.8	35122.4	35470.8	35354.8	35478.6	35437.8	35041.8	34869.6	34802.4	34423.5	34294.6	34085	33863.1	33349.8	33260.1	32869.9	32711.8	32192.6	31988.1	31676	31435.4	31021.6
	446	30424.5	31270.4	31947.1	32789.5	33654.4	34004.7	34568.7	34951	35348.6	35575.8	35505.7	35857.9	35740.7	35865.8	35824.5	35424.2	35250.2	35182.2	34799.2	34668.9	34457	34232.7	33713.8	33623.1	33228.7	33068.8	32544	32337.2	32021.8	31778.5	31360.1
	447	30798.4	31654.6	32339.7	33192.5	34068	34422.6	34993.5	35380.5	35782.9	36013	35942	36298.5	36179.9	36306.5	36264.8	35859.5	35683.3	35614.5	35226.9	35094.9	34880.5	34653.4	34128.1	34036.3	33637	33475.1	32943.9	32734.5	32415.3	32169	31745.5
	448	30955.3	31815.9	32504.5	33361.6	34241.6	34598	35171.8	35560.8	35965.3	36196.5	36125.2	36483.5	36364.2	36491.5	36449.6	36042.3	35865.2	35796	35406.4	35273.8	35058.2	34830	34302	34209.7	33808.4	33645.7	33111.8	32901.3	32580.4	32332.9	31907.3
	449	31289.4	32159.3	32855.2	33721.6	34611.1	34971.3	35551.4	35944.6	36353.4	36587.1	36515	36877.2	36756.7	36885.3	36842.9	36431.2	36252.2	36182.3	35788.5	35654.4	35436.5	35205.8	34672.2	34578.9	34173.2	34008.8	33469.1	33256.4	32932	32681.9	32251.6
	450	30985.3	31846.8	32536	33393.9	34274.8	34631.5	35205.9	35595.3	36000.2	36231.6	36160.2	36518.9	36399.5	36526.9	36484.9	36077.2	35899.9	35830.7	35440.7	35308	35092.2	34863.7	34335.3	34242.9	33841.2	33678.3	33143.9	32933.2	32612	32364.3	31938.2
	451	30955	31815.7	32504.2	33361.3	34241.3	34597.7	35171.5	35560.5	35965	36196.2	36124.9	36483.2	36363.9	36491.2	36449.2	36042	35864.9	35795.7	35406.1	35273.5	35057.9	34829.7	34301.7	34209.4	33808.1	33645.4	33111.5	32901.1	32580.1	32332.7	31907
	452	30908.8	31768.1	32455.6	33311.4	34190.1	34545.9	35118.9	35507.3	35911.2	36142.1	36070.9	36428.6	36309.6	36436.7	36394.7	35988.1	35811.2	35742.2	35353.1	35220.7	35005.5	34777.6	34250.4	34158.2	33757.5	33595.1	33062	32851.9	32531.4	32284.3	31859.3
	453	30820.2	31677.1	32362.6	33216	34092.2	34447	35018.4	35405.7	35808.4	36038.6	35967.6	36324.3	36205.6	36332.3	36290.5	35885	35708.7	35639.8	35251.9	35119.9	34905.2	34678	34152.3	34060.4	33660.9	33498.9	32967.3	32757.8	32438.3	32191.9	31768.1
	454	30581.3	31431.5	32111.7	32958.5	33827.9	34180	34746.9	35131.2	35530.7	35759.2	35688.7	36042.7	35924.9	36050.6	36009.2	35606.8	35431.8	35363.5	34978.6	34847.6	34634.6	34409.1	33887.6	33796.4	33399.9	33239.2	32711.7	32503.8	32186.8	31942.3	31521.8
	455	30394.9	31240	31916	32757.7	33621.7	33971.7	34535.1	34917.1	35314.2	35541.3	35471.2	35823.1	35705.9	35830.9	35789.7	35389.8	35215.9	35148	34765.4	34635.2	34423.6	34199.4	33681	33590.4	33196.4	33036.6	32512.4	32305.7	31990.6	31747.6	31329.7
	456	29776.4	30604.3	31266.6	32091.1	32937.5	33280.4	33832.3	34206.5	34595.6	34818	34749.4	35094.1	34979.4	35101.8	35061.4	34669.7	34499.3	34432.8	34058	33930.4	33723.1	33503.5	32995.7	32906.9	32520.8	32364.4	31850.7	31648.3	31339.6	31101.6	30692.1
	457	29551.8	30373.4	31030.8	31849	32689.1	33029.4	33577.2	33948.6	34334.7	34555.4	34487.3	34829.4	34715.5	34837.1	34797	34408.2	34239.1	34173.1	33801.1	33674.5	33468.7	33250.8	32746.8	32658.7	32275.6	32120.3	31610.5	31409.7	31103.3	30867	30460.6
	458	29372	30188.6	30842	31655.3	32490.2	32828.4	33372.9	33742	34125.8	34345.2	34277.5	34617.5	34504.3	34625.1	34585.3	34198.8	34030.8	33965.2	33595.4	33469.6	33265.1	33048.5	32547.6	32460	32079.2	31924.8	31418.2	31218.5	30914	30679.2	30275.3
	459	28747.8	29547.1	30186.5	30982.5	31799.8	32130.7	32663.7	33024.9	33400.5	33615.3	33549	33881.8	33771.1	33889.3	33850.3	33472.1	33307.6	33243.3	32881.5	32758.4	32558.2	32346.2	31855.9	31770.2	31397.5	31246.4	30750.5	30555.1	30257.1	30027.2	29631.9
	460	28469.7	29261.2	29894.4	30682.7	31492.1	31819.8	32347.6	32705.4	33077.4	33290	33224.4	33554	33444.3	33561.3	33522.7	33148.2	32985.3	32921.7	32563.3	32441.4	32243.1	32033.2	31547.6	31462.7	31093.7	30944	30453	30259.4	29964.3	29736.7	29345.2
	[nm]	E02	X50
[nm]		470	471	472	473	474	475	476	477	478	479	480	481	482	483	484	485	486	487	488	489	490	491	492	493	494	495	496	497	498	499	500
	430	40244.9	41567	42559.7	43959.3	45252.6	45848.5	46640	47310.3	47999.6	48387.2	48278.9	48751.9	48783.6	48978.4	48886.2	48397	48161.7	48126.6	47535.7	47395.2	47108.4	46757.9	46026.6	45932.5	45299.4	45198.4	44423.8	44168.3	43757.1	43438.7	42858.4
	431	40117.4	41435.2	42424.8	43820	45109.1	45703.2	46492.2	47160.4	47847.5	48233.9	48125.9	48597.4	48628.9	48823.2	48731.2	48243.6	48009.1	47974	47385.1	47244.9	46959.1	46609.7	45880.8	45786.9	45155.9	45055.2	44283	44028.3	43618.4	43301	42722.6
	432	40413.6	41741.1	42738	44143.5	45442.2	46040.6	46835.5	47508.6	48200.8	48590	48481.2	48956.2	48988	49183.6	49091	48599.8	48363.5	48328.2	47734.9	47593.8	47305.8	46953.9	46219.5	46125	45489.3	45387.8	44610	44353.4	43940.5	43620.7	43038
	433	40684.3	42020.7	43024.3	44439.2	45746.6	46349	47149.2	47826.8	48523.6	48915.5	48806	49284.1	49316.1	49513.1	49419.8	48925.4	48687.5	48651.9	48054.6	47912.6	47622.6	47268.4	46529.1	46433.9	45794	45691.8	44908.8	44650.5	44234.8	43912.9	43326.3
	434	40892.9	42236.2	43244.9	44667.1	45981.2	46586.7	47391	48072.1	48772.5	49166.3	49056.3	49536.8	49569	49767	49673.3	49176.3	48937.1	48901.4	48301.1	48158.2	47866.8	47510.8	46767.7	46672	46028.8	45926.1	45139.1	44879.4	44461.6	44138.1	43548.5
	435	41483	42845.7	43868.9	45311.6	46644.7	47258.9	48074.8	48765.7	49476.2	49875.8	49764.1	50251.6	50284.3	50485.1	50390	49885.9	49643.3	49607.1	48998	48853.2	48557.6	48196.3	47442.5	47345.5	46693	46588.8	45790.4	45527	45103.2	44775	44176.9
	436	41586.9	42953	43978.8	45425.1	46761.5	47377.3	48195.3	48887.9	49600.2	50000.7	49888.8	50377.5	50410.3	50611.6	50516.3	50010.9	49767.7	49731.4	49120.8	48975.6	48679.2	48317.1	47561.4	47464.1	46810	46705.6	45905.2	45641.1	45216.2	44887.2	44287.6
	437	42037	43417.9	44454.8	45916.8	47267.7	47890.1	48716.9	49417.1	50137.1	50541.9	50428.8	50922.8	50955.9	51159.4	51063.1	50552.1	50306.4	50269.6	49652.5	49505.7	49206.1	48840.1	48076.2	47977.9	47316.6	47211.1	46402	46135.1	45705.6	45373	44766.9
	438	42415.3	43808.6	44854.8	46329.9	47692.9	48321	49155.2	49861.7	50588.1	50996.7	50882.5	51381	51414.3	51619.7	51522.5	51007	50759	50721.9	50099.2	49951.1	49648.8	49279.5	48508.7	48409.5	47742.3	47635.8	46819.5	46550.2	46116.8	45781.2	45169.7
	439	43393.9	44819.4	45889.8	47398.9	48793.4	49435.9	50289.4	51012.2	51755.4	52173.3	52056.5	52566.5	52600.6	52810.7	52711.3	52183.9	51930.1	51892.2	51255.2	51103.6	50794.4	50416.5	49628	49526.5	48843.9	48735	47899.8	47624.3	47180.9	46837.5	46211.9
	440	43318.2	44741.1	45809.6	47316.1	48708.2	49349.6	50201.6	50923.1	51665	52082.2	51965.6	52474.7	52508.8	52718.5	52619.2	52092.8	51839.5	51801.6	51165.7	51014.4	50705.7	50328.5	49541.4	49440	48758.6	48649.9	47816.2	47541.1	47098.5	46755.8	46131.2
	441	43783.6	45221.9	46301.9	47824.6	49231.5	49879.9	50741	51470.3	52220.2	52641.9	52524	53038.6	53073	53285	53184.6	52652.5	52396.5	52358.2	51715.4	51562.5	51250.5	50869.3	50073.7	49971.3	49282.5	49172.6	48330	48052	47604.6	47258.2	46626.9
	442	44282.9	45737.5	46829.8	48369.9	49792.9	50448.6	51319.6	52057.2	52815.6	53242.1	53122.9	53643.4	53678.2	53892.6	53791.1	53252.9	52994	52955.3	52305.2	52150.5	51834.9	51449.3	50644.7	50541.1	49844.5	49733.3	48881.1	48599.9	48147.4	47797	47158.6
	443	44386.2	45844.2	46939.1	48482.7	49909.1	50566.3	51439.3	52178.6	52938.8	53366.3	53246.9	53768.5	53803.4	54018.3	53916.6	53377.1	53117.6	53078.8	52427.2	52272.1	51955.9	51569.4	50762.8	50659	49960.8	49849.4	48995.1	48713.3	48259.7	47908.5	47268.6
	444	44553	46016.5	47115.5	48664.9	50096.6	50756.4	51632.7	52374.7	53137.8	53566.9	53447	53970.6	54005.6	54221.3	54119.2	53577.7	53317.2	53278.3	52624.2	52468.6	52151.1	51763.2	50953.6	50849.4	50148.5	50036.7	49179.2	48896.3	48441.1	48088.6	47446.2
	445	44857.3	46330.8	47437.3	48997.3	50438.8	51103	51985.3	52732.4	53500.7	53932.7	53812	54339.2	54374.5	54591.6	54488.8	53943.6	53681.3	53642.2	52983.6	52826.9	52507.3	52116.7	51301.6	51196.6	50491	50378.4	49515.1	49230.3	48771.9	48417	47770.3
	446	45284.6	46772.2	47889.2	49464.1	50919.3	51589.8	52480.5	53234.8	54010.4	54446.5	54324.6	54856.8	54892.5	55111.7	55007.9	54457.5	54192.7	54153.2	53488.3	53330.2	53007.5	52613.2	51790.3	51684.4	50972	50858.4	49986.8	49699.3	49236.6	48878.3	48225.3
	447	45504.2	46999	48121.4	49704	51166.2	51840	52735	53492.9	54272.3	54710.6	54588.1	55122.9	55158.7	55379	55274.7	54721.6	54455.6	54415.8	53747.8	53588.8	53264.6	52868.3	52041.5	51935	51219.2	51105	50229.2	49940.3	49475.4	49115.3	48459.2
	448	45721.6	47223.5	48351.3	49941.4	51410.7	52087.7	52987	53748.5	54531.6	54972	54848.9	55386.2	55422.2	55643.6	55538.8	54983.1	54715.7	54675.8	54004.5	53844.9	53519.1	53120.9	52290.1	52183.2	51463.9	51349.2	50469.2	50178.9	49711.7	49350	48690.7
	449	46144	47659.8	48798	50402.8	51885.7	52568.9	53476.5	54245.1	55035.4	55479.8	55355.6	55897.9	55934.2	56157.6	56051.9	55491	55221.2	55180.9	54503.5	54342.3	54013.5	53611.7	52773.2	52665.3	51939.4	51823.6	50935.5	50642.5	50171	49805.9	49140.6
	450	45614.8	47113.2	48238.4	49824.8	51290.6	51966.1	52863.2	53623	54404.2	54843.6	54720.8	55256.9	55292.8	55513.6	55409.1	54854.7	54588	54548.1	53878.4	53719.1	53394.1	52996.9	52168	52061.3	51343.7	51229.3	50351.3	50061.7	49595.6	49234.7	48577
	451	45474.8	46968.6	48090.3	49671.8	51133.2	51806.5	52701	53458.4	54237.2	54675.2	54552.8	55087.2	55123	55343.2	55239	54686.3	54420.4	54380.7	53713	53554.2	53230.2	52834.2	52007.8	51901.5	51186.1	51072	50196.8	49908	49443.4	49083.6	48427.9
	452	45329.2	46818.3	47936.4	49512.8	50969.5	51640.7	52532.2	53287.2	54063.6	54500.2	54378.2	54910.9	54946.6	55166	55062.1	54511.2	54246.2	54206.6	53541.1	53382.8	53059.7	52665	51841.4	51735.3	51022.3	50908.5	50036.1	49748.2	49285.1	48926.4	48272.9
	453	45235.6	46721.6	47837.4	49410.6	50864.3	51534.1	52423.8	53177.2	53952	54387.7	54265.9	54797.5	54833.1	55052.1	54948.5	54398.7	54134.2	54094.7	53430.5	53272.5	52950.2	52556.3	51734.3	51628.5	50916.9	50803.4	49932.8	49645.5	49183.4	48825.4	48173.2
	454	44944.5	46420.9	47529.5	49092.6	50536.8	51202.4	52086.4	52834.9	53604.7	54037.6	53916.6	54444.8	54480.2	54697.8	54594.8	54048.5	53785.7	53746.5	53086.6	52929.6	52609.4	52218	51401.3	51296.2	50589.2	50476.4	49611.4	49326	48866.8	48511.1	47863.1
	455	44842.8	46315.8	47421.9	48981.5	50422.5	51086.5	51968.5	52715.4	53483.4	53915.3	53794.6	54321.6	54356.9	54574	54471.2	53926.2	53664	53624.8	52966.5	52809.9	52490.3	52099.9	51285	51180.1	50474.7	50362.2	49499.1	49214.4	48756.2	48401.4	47754.8
	456	43950.6	45394.3	46478.4	48006.9	49419.3	50070.1	50934.5	51666.5	52419.3	52842.6	52724.3	53240.8	53275.4	53488.2	53387.4	52853.3	52596.3	52557.9	51912.6	51759.1	51445.9	51063.2	50264.6	50161.8	49470.4	49360.1	48514.2	48235.2	47786.1	47438.4	46804.7
	457	43861.3	45302.1	46384	47909.4	49318.9	49968.4	50831.1	51561.6	52312.9	52735.3	52617.2	53132.7	53167.2	53379.6	53279	52746	52489.5	52451.2	51807.2	51654.1	51341.5	50959.6	50162.6	50060	49370	49259.9	48415.7	48137.2	47689.1	47342.1	46709.6
	458	43787.6	45226	46306.1	47828.9	49236	49884.4	50745.7	51475	52224.9	52646.7	52528.8	53043.4	53077.9	53289.9	53189.5	52657.3	52401.3	52363	51720.2	51567.2	51255.2	50873.9	50078.3	49975.8	49287	49177.1	48334.4	48056.3	47609	47262.5	46631.1
	459	43122.6	44539.2	45602.9	47102.6	48488.3	49126.9	49975	50693.2	51431.8	51847.1	51731.1	52237.9	52271.8	52480.6	52381.7	51857.6	51605.5	51567.8	50934.7	50784.1	50476.8	50101.3	49317.7	49216.9	48538.5	48430.3	47600.3	47326.5	46885.9	46544.7	45923
	460	42834.1	44241.2	45297.7	46787.4	48163.9	48798.2	49640.6	50354.1	51087.7	51500.2	51385	51888.3	51922.1	52129.4	52031.3	51510.7	51260.2	51222.8	50593.9	50444.3	50139.1	49766.1	48987.8	48887.6	48213.8	48106.3	47281.8	47009.9	46572.2	46233.3	45615.7
	[nm]	E03	X51
[nm]		470	471	472	473	474	475	476	477	478	479	480	481	482	483	484	485	486	487	488	489	490	491	492	493	494	495	496	497	498	499	500
	430	40436	41751.6	42756.1	44177.2	45308.1	45981.3	46779.1	47455.5	48132.4	48569.7	48437.2	48941.9	48884.6	49098.1	49069.5	48533.7	48401.8	48249.5	47764.8	47545.1	47254.2	46897.4	46156.8	46123.8	45409.5	45354.7	44618.5	44254	43889.5	43571.6	42967.9
	431	40518.7	41837.1	42843.6	44267.6	45400.8	46075.4	46874.8	47552.6	48230.9	48669.1	48536.3	49042.1	48984.7	49198.6	49169.9	48633	48500.8	48348.3	47862.6	47642.4	47350.9	46993.4	46251.2	46218.2	45502.4	45447.5	44709.8	44344.5	43979.3	43660.8	43055.9
	432	40828	42156.4	43170.7	44605.6	45747.4	46427.2	47232.6	47915.7	48599.1	49040.6	48906.9	49416.5	49358.6	49574.2	49545.3	49004.2	48871.1	48717.4	48227.9	48006.1	47712.4	47352.1	46604.3	46571	45849.8	45794.5	45051.1	44683	44315.1	43994.1	43384.5
	433	41208.2	42549	43572.6	45020.9	46173.3	46859.4	47672.4	48361.8	49051.6	49497.2	49362.2	49876.6	49818.2	50035.8	50006.6	49460.5	49326.1	49171	48677	48453.1	48156.6	47793	47038.2	47004.7	46276.7	46220.9	45470.6	45099.1	44727.7	44403.7	43788.5
	434	41529.9	42881.2	43912.8	45372.4	46533.8	47225.3	48044.6	48739.4	49434.5	49883.7	49747.6	50266	50207.2	50426.5	50397	49846.7	49711.2	49554.9	49057	48831.4	48532.6	48166.1	47405.5	47371.7	46638	46581.8	45825.6	45451.2	45076.9	44750.4	44130.4
	435	42041.6	43409.6	44453.9	45931.5	47107.2	47807.2	48636.6	49340	50043.7	50498.4	50360.6	50885.4	50825.8	51047.8	51018	50460.9	50323.8	50165.5	49661.5	49433	49130.6	48759.6	47989.6	47955.4	47212.7	47155.7	46390.2	46011.3	45632.3	45301.8	44674.1
	436	42230.7	43604.8	44653.9	46138.1	47319.1	48022.2	48855.4	49561.9	50268.7	50725.5	50587.1	51114.2	51054.4	51277.4	51247.5	50687.8	50550.1	50391.1	49884.9	49655.4	49351.6	48978.9	48205.4	48171.1	47425	47367.8	46598.9	46218.2	45837.6	45505.6	44875.1
	437	42615.8	44002.4	45061	46558.7	47750.5	48460.1	49300.8	50013.8	50727.1	51188	51048.4	51580.3	51519.9	51744.9	51714.7	51150	51011	50850.6	50339.7	50108.1	49801.6	49425.5	48645	48610.3	47857.4	47799.7	47023.8	46639.6	46255.5	45920.5	45284.2
	438	43178.5	44583.3	45656	47173.5	48381	49099.9	49951.8	50674.1	51396.8	51863.8	51722.4	52261.3	52200.1	52428.1	52397.5	51825.4	51684.5	51522	51004.4	50769.7	50459.1	50078.1	49287.2	49252.1	48489.3	48430.8	47644.6	47255.4	46866.2	46526.8	45882.1
	439	44024.9	45457.3	46550.9	48098.2	49329.4	50062.4	50930.9	51667.4	52404.3	52880.5	52736.3	53285.7	53223.4	53455.9	53424.7	52841.3	52697.7	52531.9	52004.2	51764.9	51448.2	51059.8	50253.4	50217.5	49439.8	49380.2	48578.6	48181.7	47784.9	47438.8	46781.5
	440	44181.4	45619	46716.5	48269.2	49504.8	50240.5	51112.1	51851.2	52590.7	53068.6	52923.8	53475.3	53412.7	53646	53614.7	53029.2	52885.1	52718.8	52189.2	51949	51631.2	51241.4	50432.1	50396.2	49615.6	49555.8	48751.4	48353.1	47954.9	47607.5	46947.9
	441	44622.6	46074.4	47182.9	48751.2	49999.1	50742.1	51622.4	52368.9	53115.8	53598.4	53452.2	54009.2	53946	54181.6	54150	53558.7	53413.1	53245.1	52710.2	52467.7	52146.7	51753	50935.7	50899.3	50111	50050.6	49238.1	48835.9	48433.7	48082.9	47416.7
	442	45061.8	46527.9	47647.3	49231	50491.2	51241.5	52130.5	52884.4	53638.6	54126	53978.4	54540.8	54476.9	54714.9	54683	54085.8	53938.8	53769.2	53229	52984.1	52660	52262.4	51437	51400.3	50604.2	50543.2	49722.7	49316.5	48910.4	48556.1	47883.4
	443	45285	46758.5	47883.4	49474.9	50741.4	51495.4	52388.8	53146.4	53904.4	54394.1	54245.8	54811	54746.9	54986	54953.9	54353.8	54206.1	54035.6	53492.8	53246.6	52920.9	52521.3	51691.9	51655	50855	50793.6	49969.1	49560.9	49152.7	48796.7	48120.6
	444	45395.9	46873	48000.7	49596.1	50865.7	51621.5	52517.1	53276.6	54036.4	54527.4	54378.7	54945.3	54881	55120.7	55088.5	54486.9	54338.9	54168	53623.8	53377.1	53050.5	52649.9	51818.5	51781.5	50979.5	50918.1	50091.5	49682.3	49273.1	48916.2	48238.5
	445	45726.2	47214	48349.9	49956.9	51235.7	51997.1	52899.2	53664.1	54429.5	54924.1	54774.3	55345	55280.2	55521.7	55489.3	54883.3	54734.2	54562	54013.9	53765.4	53436.5	53033	52195.4	52158.2	51350.4	51288.5	50455.9	50043.7	49631.6	49272.1	48589.4
	446	46236	47740.4	48888.9	50513.9	51807	52576.8	53488.9	54262.4	55036.4	55536.4	55384.9	55962	55896.5	56140.7	56107.9	55495.2	55344.4	55170.4	54616.1	54364.8	54032.2	53624.2	52777.4	52739.7	51922.9	51860.3	51018.4	50601.6	50184.9	49821.4	49131.1
	447	46517.8	48031.4	49187	50821.8	52122.8	52897.3	53815	54593.2	55371.9	55874.9	55722.6	56303.2	56237.3	56482.9	56449.9	55833.5	55681.8	55506.7	54949	54696.2	54361.6	53951.1	53099.1	53061.2	52239.4	52176.4	51329.4	50910.1	50490.9	50125.1	49430.6
	448	46743.7	48264.6	49425.8	51068.6	52375.9	53154.1	54076.3	54858.3	55640.7	56146.3	55993.1	56576.6	56510.3	56757.2	56724	56104.6	55952.2	55776.2	55215.8	54961.8	54625.6	54213.1	53356.9	53318.9	52493.1	52429.8	51578.7	51157.3	50736	50368.5	49670.7
	449	47054	48585	49753.9	51407.6	52723.5	53506.9	54435.2	55222.4	56010	56518.9	56364.8	56952.1	56885.4	57133.9	57100.6	56477	56323.5	56146.4	55582.3	55326.6	54988.1	54572.9	53711.1	53672.8	52841.5	52777.8	51921	51496.9	51072.8	50702.8	50000.3
	450	46578.5	48094	49251.1	50888.1	52190.7	52966.2	53885.1	54664.4	55444	55947.8	55795.2	56376.5	56310.6	56556.5	56523.5	55906.3	55754.4	55579	55020.6	54767.5	54432.4	54021.4	53168.3	53130.4	52307.5	52244.4	51396.3	50976.5	50556.7	50190.4	49495.1
	451	46485.5	47998	49152.8	50786.5	52086.5	52860.5	53777.6	54555.3	55333.4	55836.1	55683.8	56264	56198.2	56443.6	56410.7	55794.7	55643.1	55468.1	54910.8	54658.2	54323.8	53913.6	53062.2	53024.3	52203.1	52140.2	51293.8	50874.7	50455.8	50090.3	49396.3
	452	46278	47783.7	48933.4	50559.8	51854	52624.5	53537.5	54311.7	55086.3	55586.8	55435.2	56012.9	55947.3	56191.7	56158.9	55545.6	55394.7	55220.5	54665.7	54414.2	54081.3	53672.9	52825.3	52787.6	51970.1	51907.4	51064.8	50647.6	50230.5	49866.7	49175.8
[truncated: 1,493 more rows]

## Sheet: 55C
	[nm]	A01	X1
[truncated: 3,167 more rows]

## Sheet: 60C
	[nm]	A01	X1
[truncated: 3,167 more rows]

## Sheet: 65C
	[nm]	A01	X1
[truncated: 3,167 more rows]
