# Supplementary material for: Lysozyme Amyloid Fibril Structural Variability Dependence on Initial Protein Folding State
Source: Int J Mol Sci. 2022 May 12;23(10):5421. doi: 10.3390/ijms23105421 (PMC9141980; doi:10.3390/ijms23105421)
Supplement: Supplementary file 1 [file ijms-23-05421-s001.zip › FTIR spectra.xlsx]

## Sheet: 50C
Wavenumber	s1	s2	s3	s4	s5	s6	s7	s8	s9	s10	s11	s12	s13	s14	s15	s16	s17	s18	s19	s20	s21	s22	s23	s24	s25	s26	s27	s28	s29	s30	s31	s32	s33	s34	s35	s36	s37	s38	s39	s40	s41	s42	s43	s44	s45	s46	s47	s48	s49
1699.85	0	0	0	0	0	0	0	0	n/a	0	0	0	0	0	0	0	0	0	0	0	0	0	0	0	0	0	0	0	0	0	0	0	0	0	0	0	0	0	0	0	0	0	0	0	0	0	0	0	0
1699.14	-4.29062e-06	-4.7163e-06	-2.54013e-06	-6.12177e-07	1.11057e-05	1.73116e-06	-6.80619e-07	4.1555e-06		2.64899e-06	-1.19863e-06	3.06954e-07	1.93193e-06	-2.9722e-06	-3.2574e-06	-6.71184e-06	8.72243e-06	-1.72262e-06	-3.77614e-07	7.37541e-07	-1.90363e-05	-1.53059e-08	-6.0647e-06	-6.56588e-06	5.43874e-06	2.43091e-05	8.10737e-06	-4.08505e-06	1.19073e-05	2.2349e-05	7.98313e-06	1.61245e-05	2.31813e-05	2.10174e-05	6.99983e-06	2.16736e-05	1.39502e-05	4.84617e-06	1.88651e-05	4.25034e-06	3.31331e-06	8.06063e-06	8.87372e-06	3.1347e-05	2.56778e-05	2.48578e-05	1.84908e-05	1.98101e-05	1.8783e-05
1698.42	-1.25437e-05	-1.20599e-05	-8.85348e-06	-6.08235e-06	9.64132e-06	-1.58506e-06	-6.61876e-06	2.9414e-06		-7.28292e-07	-6.87438e-06	-2.66056e-06	-5.5657e-07	-9.03572e-06	-8.93752e-06	-1.37022e-05	4.75181e-06	-7.32472e-06	-4.82446e-06	2.74111e-07	-3.09387e-05	-4.33319e-06	-1.23415e-05	-1.00768e-05	7.13443e-06	3.70602e-05	1.51306e-05	-2.69604e-06	2.21181e-05	3.71584e-05	1.31036e-05	2.87012e-05	3.90933e-05	3.65198e-05	1.18718e-05	3.95606e-05	2.28701e-05	1.11547e-05	3.27941e-05	2.20143e-06	1.10999e-05	1.54127e-05	1.62258e-05	5.10085e-05	4.26218e-05	3.75472e-05	3.55541e-05	3.59855e-05	2.99366e-05
1697.71	-8.99035e-06	-8.30689e-06	-9.43141e-07	-1.01698e-06	2.42709e-05	8.26316e-06	-2.43235e-06	1.32237e-05		5.92063e-06	-2.08252e-06	6.21992e-06	6.63947e-06	-2.54574e-06	-2.57505e-06	-9.85541e-06	1.93812e-05	-3.64874e-06	5.73892e-07	6.31705e-06	-3.53266e-05	3.27169e-06	-8.65741e-06	-3.70804e-06	2.31134e-05	6.33464e-05	3.92823e-05	1.47267e-05	4.27672e-05	6.1905e-05	3.50028e-05	5.53189e-05	6.53969e-05	6.69567e-05	2.82048e-05	6.9165e-05	4.18264e-05	2.65946e-05	5.62686e-05	1.69523e-05	2.83461e-05	3.59613e-05	3.92659e-05	8.2959e-05	7.06316e-05	6.18971e-05	6.62643e-05	6.7133e-05	5.21347e-05
1697	1.31891e-05	1.2583e-05	2.87864e-05	2.24248e-05	6.86362e-05	3.96932e-05	1.94773e-05	4.3139e-05		3.10798e-05	2.12184e-05	3.44173e-05	3.13953e-05	2.33862e-05	2.24753e-05	9.19481e-06	6.82867e-05	1.65557e-05	2.31962e-05	2.42366e-05	-3.41051e-05	3.11783e-05	8.81567e-06	1.433e-05	6.09217e-05	0.000116636	8.73994e-05	4.77074e-05	7.90873e-05	0.000106539	8.06981e-05	0.000102929	0.00011092	0.000121988	6.20732e-05	0.000117351	7.88762e-05	5.50426e-05	9.91186e-05	5.68973e-05	5.70313e-05	7.59906e-05	8.40865e-05	0.00014085	0.000120471	0.000113808	0.000117195	0.000120705	9.71166e-05
1696.29	4.50692e-05	4.25166e-05	6.66287e-05	5.39485e-05	0.00012194	7.86333e-05	4.89748e-05	7.78781e-05		6.2815e-05	5.32963e-05	7.16447e-05	6.32424e-05	6.04176e-05	5.63652e-05	3.75557e-05	0.000125922	4.56894e-05	5.6877e-05	5.43836e-05	-1.96165e-05	7.05966e-05	3.4831e-05	4.50721e-05	0.000109096	0.000177876	0.000146284	9.02295e-05	0.00012579	0.000158609	0.000134223	0.000157229	0.000162609	0.000182167	0.000109794	0.000163716	0.000126244	9.61344e-05	0.000153573	0.000108005	0.000102403	0.000127187	0.000138281	0.000200851	0.000174601	0.000173317	0.000172694	0.000176894	0.000149019
1695.57	7.51632e-05	7.19974e-05	9.85276e-05	8.22613e-05	0.000164048	0.000111924	7.56227e-05	0.000105862		9.09133e-05	8.25607e-05	0.000105979	9.20838e-05	9.59489e-05	8.75511e-05	6.63133e-05	0.000167257	7.36081e-05	9.25988e-05	9.15401e-05	6.72694e-06	0.00010997	6.17055e-05	8.25181e-05	0.000154008	0.000228217	0.000199394	0.000134454	0.000174621	0.000206299	0.000180097	0.000204787	0.000210652	0.000232738	0.00016198	0.000197153	0.000174254	0.000143051	0.000208822	0.000153396	0.000157833	0.000177249	0.000188824	0.000247309	0.00022008	0.000223921	0.000220453	0.000221408	0.00019346
1694.86	9.81819e-05	9.62465e-05	0.000119862	0.000102705	0.000188314	0.000135253	9.51138e-05	0.000124732		0.00011217	0.000103406	0.000131573	0.000113893	0.000122828	0.000110922	8.94758e-05	0.000186114	9.49306e-05	0.000123213	0.000127634	3.75056e-05	0.000142219	8.51924e-05	0.000119394	0.000188792	0.000262803	0.000238905	0.000176772	0.000219069	0.000244533	0.000213903	0.000241462	0.000251328	0.000271587	0.000209049	0.000220559	0.000217741	0.000187079	0.000255712	0.000186181	0.000212276	0.000216771	0.000230178	0.000279324	0.0002544	0.000258935	0.000258041	0.000252376	0.000225017
1694.15	0.000117921	0.00011763	0.000136335	0.000119022	0.00020159	0.000153142	0.000110902	0.000138821		0.000129598	0.000119427	0.000151651	0.000131679	0.000144785	0.000130504	0.000109201	0.000193795	0.000112696	0.000148389	0.000160036	7.08833e-05	0.000168341	0.000108184	0.000155979	0.000217142	0.000289469	0.000271185	0.000219908	0.000259455	0.000276744	0.000241829	0.000272575	0.000285403	0.00030496	0.000249845	0.000240892	0.000257522	0.000227631	0.000293399	0.000213244	0.000264687	0.000247184	0.000266217	0.000303303	0.000281785	0.000280459	0.000290511	0.000276477	0.000247636
1693.43	0.000144489	0.000145051	0.000161725	0.000143203	0.00022578	0.000179681	0.000135034	0.000162311		0.000155399	0.000143252	0.000178448	0.000157623	0.000173686	0.000158147	0.000134815	0.000215511	0.000137765	0.000177697	0.000194402	0.000104921	0.000199277	0.000137732	0.000195635	0.000252328	0.000327428	0.00031285	0.000267285	0.000304248	0.00031804	0.000278694	0.000312655	0.000325383	0.0003503	0.000292382	0.000273663	0.00030187	0.000271719	0.00033588	0.000250798	0.000317502	0.000282172	0.000309298	0.000341109	0.000318932	0.000310243	0.000332823	0.000311808	0.000279441
1692.72	0.000182269	0.000182824	0.000201535	0.000180491	0.0002707	0.000220425	0.00017248	0.00020072		0.000194194	0.000180166	0.000217589	0.000196471	0.000216498	0.000199197	0.000172183	0.000258921	0.000175045	0.000218086	0.000237394	0.000142462	0.000242401	0.000176489	0.000242191	0.000300656	0.000382421	0.000371276	0.000320876	0.000359398	0.00037343	0.000331075	0.000367485	0.000377477	0.000412871	0.000344203	0.000321978	0.00035646	0.000324164	0.000392602	0.000305549	0.000374985	0.000331155	0.00036482	0.000398744	0.000371835	0.000358537	0.000391075	0.000364077	0.000327528
1692.01	0.000229951	0.000230599	0.000253547	0.00022859	0.000332323	0.000272411	0.000219975	0.000249906		0.000242514	0.000227198	0.000267422	0.000244641	0.000273111	0.000251645	0.000221086	0.000316007	0.000222357	0.000270378	0.000292213	0.000189379	0.000298555	0.000223366	0.000299137	0.000360195	0.000448593	0.000442883	0.000383222	0.000424714	0.000437043	0.000396684	0.000433294	0.000440059	0.000486249	0.000408127	0.000378507	0.000422612	0.000385623	0.000463152	0.000374495	0.000441465	0.000394136	0.000430686	0.00046596	0.000434993	0.000420015	0.000461584	0.000426396	0.000386726
1691.29	0.000286802	0.000288679	0.000316407	0.000285863	0.000407738	0.000334387	0.000275447	0.000307379		0.000299012	0.000282411	0.00032726	0.000300439	0.000341032	0.000313725	0.000279722	0.000382631	0.000277923	0.000333712	0.000358558	0.000247607	0.000366868	0.000278678	0.000367524	0.000429516	0.000523504	0.00052275	0.0004563	0.000497646	0.000506011	0.000472073	0.000506686	0.000513043	0.00056751	0.00048312	0.000440142	0.000500026	0.000455743	0.000544998	0.000455241	0.000518328	0.000467306	0.000505025	0.00053764	0.000505384	0.000491122	0.000541498	0.000494595	0.000454399
1690.58	0.000352616	0.000356847	0.000389188	0.000352084	0.000495556	0.000406557	0.000339304	0.000372985		0.000364475	0.000346362	0.000397336	0.000364868	0.000417601	0.000385227	0.000347125	0.000458716	0.000341785	0.000406899	0.00043455	0.000315709	0.000445139	0.000343769	0.000445895	0.000508286	0.000607667	0.00060794	0.000539178	0.000576851	0.00058183	0.000554487	0.000586373	0.000596114	0.000657393	0.000566239	0.000507773	0.000586989	0.000534447	0.000636252	0.000547397	0.000605243	0.000547489	0.000586998	0.000615566	0.000583246	0.000571412	0.000629606	0.000568926	0.0005306
1689.87	0.000427513	0.000434451	0.00047168	0.000428095	0.000594221	0.000489114	0.000413097	0.000447834		0.000439995	0.000420803	0.000478224	0.000439541	0.00050348	0.000467432	0.000424424	0.000544947	0.000414968	0.000489917	0.000520244	0.000393223	0.000531908	0.000419489	0.000533509	0.000596768	0.000702751	0.000699238	0.000630784	0.000665093	0.000667908	0.000644944	0.000674324	0.000688972	0.000758342	0.000657461	0.000584937	0.000684145	0.000622648	0.000737928	0.000652255	0.000703559	0.000636081	0.000678168	0.000704004	0.000670661	0.000662227	0.000727047	0.000651951	0.000616292
1689.16	0.000513231	0.000523089	0.00056598	0.000516182	0.000703546	0.000583607	0.000499331	0.000534631		0.000527604	0.00050796	0.000571655	0.000526384	0.000602426	0.000562709	0.000514167	0.000643319	0.000499176	0.000584597	0.00061808	0.00048149	0.000627848	0.000506398	0.000631559	0.000696728	0.000811138	0.000801175	0.000732358	0.000766752	0.000768103	0.000747297	0.000775485	0.000794292	0.000874148	0.000760431	0.000676327	0.000795136	0.0007216	0.000853013	0.000770878	0.000815077	0.000737755	0.00078274	0.000807399	0.000771096	0.000767122	0.000837536	0.000747289	0.000714849
1688.44	0.000611574	0.000625314	0.000673675	0.000617961	0.000824398	0.000691536	0.00059965	0.000635092		0.0006288	0.000608625	0.000678606	0.000626403	0.000716398	0.000671991	0.000617634	0.000754526	0.00059565	0.000692128	0.000729738	0.000581769	0.00073302	0.000605023	0.000741019	0.000809861	0.000931723	0.000918128	0.000845821	0.000882545	0.000883053	0.000862391	0.000892376	0.000914176	0.00101	0.000877219	0.000782467	0.000920664	0.000831197	0.0009823	0.000901278	0.000939689	0.000854275	0.000901941	0.000925812	0.000885376	0.000887247	0.000963053	0.000855612	0.000828544
1687.73	0.000723699	0.000742358	0.000795228	0.000733866	0.000959226	0.000814255	0.000714493	0.000749705		0.000744776	0.000722825	0.000798757	0.000739895	0.000844842	0.000795143	0.000734558	0.000878754	0.000705314	0.000812814	0.000855402	0.000694151	0.000846931	0.000716227	0.000861745	0.000937152	0.00106	0.00105	0.000972877	0.00101	0.00101	0.000989016	0.00102	0.00105	0.00115	0.00101	0.000901371	0.00106	0.000951642	0.00113	0.00104	0.00108	0.000984267	0.00103	0.00106	0.00101	0.00102	0.0011	0.000976657	0.000956372
1687.02	0.0008533	0.000877008	0.000935195	0.000867629	0.00112	0.000957079	0.000847139	0.000883489		0.000880795	0.000854113	0.000935064	0.000870968	0.000990305	0.000935964	0.000867039	0.00102	0.000831912	0.000950109	0.000996278	0.000817286	0.000972597	0.000843039	0.000994593	0.00108	0.00121	0.00121	0.00112	0.00115	0.00116	0.00113	0.00117	0.0012	0.00131	0.00115	0.00104	0.00121	0.00109	0.00129	0.0012	0.00122	0.00113	0.00118	0.00121	0.00116	0.00117	0.00126	0.00112	0.0011
1686.3	0.00101	0.00104	0.0011	0.00103	0.00131	0.00113	0.00101	0.00105		0.00105	0.00101	0.0011	0.00103	0.00116	0.0011	0.00102	0.0012	0.000982593	0.00111	0.00116	0.000953646	0.00112	0.000991382	0.00115	0.00126	0.00139	0.00139	0.00128	0.00132	0.00133	0.00131	0.00134	0.00137	0.0015	0.00131	0.00121	0.00138	0.00124	0.00148	0.00139	0.00138	0.0013	0.00134	0.0014	0.00134	0.00136	0.00145	0.00129	0.00128
1685.59	0.00119	0.00123	0.0013	0.00122	0.00152	0.00133	0.00119	0.00124		0.00124	0.00119	0.00128	0.00121	0.00136	0.0013	0.0012	0.00141	0.00116	0.0013	0.00134	0.00112	0.00128	0.00117	0.00133	0.00146	0.00161	0.0016	0.00148	0.00151	0.00153	0.00152	0.00155	0.00158	0.0017	0.0015	0.0014	0.00157	0.00144	0.0017	0.00162	0.00157	0.0015	0.00153	0.00161	0.00154	0.00158	0.00167	0.00149	0.00148
1684.88	0.0014	0.00144	0.0015	0.00143	0.00175	0.00155	0.0014	0.00144		0.00145	0.0014	0.00149	0.00142	0.00159	0.00152	0.00142	0.00162	0.00136	0.00152	0.00156	0.00133	0.00145	0.00137	0.00155	0.00169	0.00184	0.00183	0.00171	0.00174	0.00175	0.00175	0.00177	0.0018	0.00191	0.00173	0.0016	0.00179	0.00166	0.00195	0.00188	0.00181	0.00173	0.00174	0.00183	0.00175	0.0018	0.0019	0.0017	0.0017
1684.16	0.00163	0.00167	0.00172	0.00165	0.00198	0.00177	0.00162	0.00166		0.00167	0.00162	0.00172	0.00164	0.00183	0.00176	0.00165	0.00181	0.00159	0.00176	0.00181	0.00158	0.00162	0.0016	0.0018	0.00192	0.00207	0.00208	0.00196	0.00198	0.00197	0.00199	0.002	0.00203	0.00211	0.00198	0.00179	0.00202	0.00191	0.00221	0.00215	0.00207	0.00197	0.00196	0.00204	0.00197	0.00202	0.00214	0.00192	0.00193
1683.45	0.00186	0.00192	0.00193	0.00189	0.0022	0.00201	0.00186	0.00189		0.00191	0.00186	0.00196	0.00187	0.00208	0.00201	0.00189	0.00201	0.00182	0.00201	0.00206	0.00184	0.00178	0.00184	0.00205	0.00216	0.0023	0.00232	0.00221	0.00223	0.00221	0.00223	0.00224	0.00227	0.00231	0.00223	0.002	0.00226	0.00216	0.00247	0.00241	0.00234	0.00222	0.00218	0.00226	0.00221	0.00225	0.00239	0.00214	0.00217
1682.74	0.0021	0.00217	0.00216	0.00213	0.00244	0.00226	0.0021	0.00214		0.00216	0.00211	0.00221	0.00211	0.00233	0.00226	0.00214	0.00221	0.00206	0.00226	0.00232	0.00209	0.00194	0.00208	0.00231	0.0024	0.00254	0.00258	0.00247	0.00247	0.00246	0.00247	0.00249	0.00252	0.00252	0.00247	0.00224	0.00249	0.00242	0.00272	0.00268	0.0026	0.00247	0.0024	0.0025	0.00245	0.00249	0.00264	0.00238	0.00243
1682.02	0.00235	0.00242	0.00239	0.00239	0.00268	0.00251	0.00235	0.00239		0.00241	0.00236	0.00246	0.00236	0.00258	0.00252	0.00239	0.00242	0.00231	0.00252	0.00258	0.00234	0.00211	0.00233	0.00256	0.00266	0.00279	0.00284	0.00272	0.00273	0.00271	0.00272	0.00274	0.00278	0.00274	0.00272	0.0025	0.00273	0.00267	0.00298	0.00294	0.00286	0.00273	0.00263	0.00276	0.00271	0.00275	0.00291	0.00263	0.00269
1681.31	0.00259	0.00267	0.00262	0.00263	0.00293	0.00276	0.0026	0.00264		0.00266	0.00261	0.0027	0.0026	0.00283	0.00277	0.00263	0.00263	0.00255	0.00276	0.00283	0.00258	0.00227	0.00257	0.0028	0.0029	0.00303	0.00309	0.00297	0.00297	0.00296	0.00297	0.00299	0.00304	0.00297	0.00297	0.00275	0.00296	0.00291	0.00324	0.0032	0.00311	0.00298	0.00286	0.00302	0.00296	0.00301	0.00317	0.00288	0.00294
1680.6	0.00281	0.00289	0.00283	0.00285	0.00317	0.00298	0.00281	0.00285		0.00288	0.00282	0.00292	0.00282	0.00305	0.00299	0.00285	0.00284	0.00276	0.00298	0.00305	0.00279	0.00244	0.00278	0.00301	0.00312	0.00326	0.00332	0.00319	0.00319	0.00319	0.0032	0.00321	0.00327	0.00319	0.0032	0.00298	0.00319	0.00313	0.00348	0.00346	0.00334	0.00321	0.00308	0.00325	0.00319	0.00325	0.00342	0.0031	0.00317
1679.89	0.00298	0.00306	0.00301	0.00303	0.00338	0.00316	0.00299	0.00302		0.00306	0.00299	0.0031	0.00299	0.00324	0.00317	0.00302	0.00304	0.00293	0.00316	0.00324	0.00296	0.00262	0.00295	0.0032	0.00331	0.00346	0.00352	0.00338	0.00338	0.00338	0.00339	0.0034	0.00348	0.0034	0.00339	0.00317	0.0034	0.00332	0.0037	0.00369	0.00353	0.00341	0.00328	0.00346	0.00338	0.00347	0.00364	0.00329	0.00336
1679.17	0.00311	0.00319	0.00316	0.00316	0.00357	0.00331	0.00312	0.00316		0.0032	0.00313	0.00323	0.00312	0.0034	0.0033	0.00316	0.00322	0.00306	0.0033	0.00339	0.00309	0.00279	0.00308	0.00334	0.00346	0.00363	0.00367	0.00353	0.00353	0.00353	0.00354	0.00356	0.00365	0.00359	0.00355	0.00332	0.00358	0.00347	0.00388	0.00388	0.00368	0.00356	0.00345	0.00364	0.00352	0.00365	0.00383	0.00344	0.00351
1678.46	0.00322	0.00329	0.00328	0.00326	0.00374	0.00343	0.00323	0.00326		0.00331	0.00323	0.00334	0.00323	0.00353	0.00342	0.00327	0.00338	0.00316	0.00342	0.0035	0.00319	0.00297	0.00318	0.00346	0.00359	0.00377	0.00379	0.00365	0.00366	0.00365	0.00367	0.00368	0.00379	0.00377	0.00368	0.00343	0.00375	0.00359	0.00404	0.00405	0.0038	0.00369	0.0036	0.0038	0.00364	0.00381	0.00398	0.00355	0.00363
1677.75	0.00332	0.00339	0.00341	0.00336	0.0039	0.00354	0.00332	0.00336		0.00341	0.00333	0.00345	0.00332	0.00365	0.00353	0.00337	0.00354	0.00326	0.00352	0.00361	0.00329	0.00317	0.00328	0.00357	0.0037	0.0039	0.00391	0.00377	0.00377	0.00376	0.00379	0.00379	0.00392	0.00395	0.0038	0.00354	0.00391	0.0037	0.0042	0.00421	0.00392	0.0038	0.00375	0.00394	0.00375	0.00395	0.00413	0.00366	0.00374
1677.03	0.00342	0.00349	0.00355	0.00346	0.00407	0.00366	0.00343	0.00347		0.00352	0.00344	0.00356	0.00343	0.00379	0.00365	0.00349	0.00371	0.00336	0.00364	0.00374	0.0034	0.00337	0.00338	0.00369	0.00383	0.00403	0.00403	0.00389	0.0039	0.00387	0.00391	0.00392	0.00406	0.00414	0.00393	0.00365	0.00408	0.00382	0.00435	0.00438	0.00405	0.00393	0.0039	0.00408	0.00387	0.00409	0.00428	0.00378	0.00386
1676.32	0.00356	0.00363	0.0037	0.00359	0.00426	0.00381	0.00356	0.00359		0.00365	0.00357	0.0037	0.00355	0.00395	0.00379	0.00363	0.0039	0.00349	0.00378	0.00388	0.00353	0.00359	0.00351	0.00384	0.00397	0.00418	0.00418	0.00404	0.00404	0.004	0.00406	0.00406	0.00421	0.00434	0.00407	0.00379	0.00426	0.00396	0.00452	0.00457	0.0042	0.00408	0.00407	0.00424	0.004	0.00425	0.00445	0.00391	0.00399
1675.61	0.00371	0.00378	0.00389	0.00375	0.00447	0.00398	0.00371	0.00375		0.0038	0.00373	0.00386	0.0037	0.00414	0.00396	0.00379	0.00411	0.00364	0.00395	0.00406	0.00369	0.00382	0.00367	0.00402	0.00414	0.00436	0.00435	0.00422	0.00422	0.00417	0.00423	0.00422	0.00438	0.00456	0.00425	0.00394	0.00445	0.00412	0.00471	0.00478	0.00438	0.00425	0.00426	0.00442	0.00416	0.00443	0.00465	0.00407	0.00416
1674.89	0.0039	0.00397	0.00409	0.00394	0.0047	0.00417	0.0039	0.00393		0.00399	0.00391	0.00405	0.00388	0.00434	0.00415	0.00398	0.00433	0.00382	0.00415	0.00426	0.00387	0.00406	0.00385	0.00421	0.00433	0.00456	0.00455	0.00441	0.00441	0.00435	0.00442	0.00441	0.00458	0.00478	0.00444	0.00413	0.00466	0.00432	0.00492	0.005	0.00457	0.00445	0.00447	0.00462	0.00436	0.00464	0.00486	0.00426	0.00435
1674.18	0.00409	0.00417	0.0043	0.00414	0.00493	0.00438	0.0041	0.00414		0.00419	0.00411	0.00425	0.00408	0.00455	0.00436	0.00419	0.00455	0.00402	0.00435	0.00446	0.00406	0.00428	0.00404	0.00441	0.00454	0.00477	0.00475	0.00461	0.00461	0.00456	0.00462	0.00462	0.0048	0.00501	0.00464	0.00433	0.00487	0.00452	0.00514	0.00521	0.00477	0.00466	0.00468	0.00484	0.00456	0.00486	0.00508	0.00446	0.00457
1673.47	0.0043	0.00437	0.00451	0.00434	0.00515	0.00459	0.0043	0.00435		0.0044	0.00432	0.00446	0.00428	0.00477	0.00457	0.00439	0.00476	0.00422	0.00456	0.00467	0.00427	0.00449	0.00425	0.00461	0.00475	0.00497	0.00496	0.00482	0.00482	0.00477	0.00483	0.00483	0.00501	0.00521	0.00485	0.00455	0.00507	0.00473	0.00535	0.00542	0.00498	0.00487	0.00489	0.00506	0.00478	0.00508	0.00529	0.00467	0.00478
1672.76	0.0045	0.00458	0.00472	0.00455	0.00535	0.0048	0.00451	0.00456		0.00461	0.00453	0.00467	0.00449	0.00497	0.00478	0.0046	0.00496	0.00442	0.00477	0.00487	0.00447	0.00467	0.00445	0.00482	0.00496	0.00517	0.00517	0.00503	0.00503	0.00498	0.00504	0.00503	0.00522	0.0054	0.00506	0.00476	0.00526	0.00494	0.00556	0.00561	0.00518	0.00507	0.0051	0.00527	0.00498	0.00529	0.00549	0.00487	0.00499
1672.04	0.0047	0.00478	0.00491	0.00475	0.00553	0.005	0.00471	0.00475		0.0048	0.00473	0.00486	0.00468	0.00517	0.00498	0.0048	0.00514	0.00462	0.00497	0.00507	0.00467	0.00485	0.00465	0.00502	0.00517	0.00537	0.00537	0.00523	0.00523	0.00518	0.00524	0.00523	0.00542	0.00557	0.00527	0.00496	0.00543	0.00514	0.00575	0.0058	0.00538	0.00527	0.00531	0.00546	0.00518	0.00548	0.00568	0.00507	0.00519
1671.33	0.00488	0.00496	0.00508	0.00492	0.00569	0.00517	0.00489	0.00492		0.00498	0.0049	0.00504	0.00486	0.00535	0.00515	0.00498	0.0053	0.0048	0.00514	0.00523	0.00485	0.00501	0.00483	0.00519	0.00535	0.00554	0.00555	0.00542	0.00541	0.00536	0.00542	0.00541	0.00559	0.00573	0.00545	0.00514	0.0056	0.00531	0.00591	0.00597	0.00556	0.00545	0.00549	0.00563	0.00536	0.00565	0.00584	0.00524	0.00537
1670.62	0.00502	0.0051	0.00523	0.00506	0.00582	0.00531	0.00503	0.00506		0.00512	0.00504	0.00518	0.00499	0.00549	0.00529	0.00512	0.00544	0.00493	0.00527	0.00537	0.00499	0.00515	0.00497	0.00533	0.0055	0.00569	0.00569	0.00557	0.00556	0.0055	0.00557	0.00555	0.00573	0.00587	0.00559	0.00528	0.00574	0.00546	0.00605	0.00612	0.00571	0.0056	0.00564	0.00577	0.0055	0.00579	0.00598	0.00539	0.00551
1669.9	0.00513	0.0052	0.00534	0.00516	0.00593	0.00541	0.00513	0.00516		0.00521	0.00515	0.00528	0.00509	0.0056	0.0054	0.00522	0.00556	0.00503	0.00537	0.00547	0.00509	0.00528	0.00507	0.00543	0.00561	0.0058	0.0058	0.00568	0.00566	0.0056	0.00568	0.00565	0.00584	0.006	0.00571	0.00539	0.00586	0.00557	0.00616	0.00624	0.00582	0.00571	0.00577	0.00588	0.0056	0.00591	0.0061	0.0055	0.00562
1669.19	0.00519	0.00526	0.00542	0.00522	0.00604	0.00548	0.0052	0.00523		0.00528	0.00521	0.00535	0.00516	0.00568	0.00546	0.00529	0.00565	0.00509	0.00544	0.00554	0.00516	0.00539	0.00513	0.0055	0.00569	0.00588	0.00588	0.00576	0.00574	0.00567	0.00576	0.00573	0.00593	0.00611	0.00579	0.00547	0.00595	0.00565	0.00625	0.00634	0.00589	0.0058	0.00587	0.00597	0.00568	0.006	0.00619	0.00558	0.0057
1668.48	0.00523	0.0053	0.00547	0.00526	0.00613	0.00553	0.00524	0.00527		0.00532	0.00525	0.00539	0.0052	0.00574	0.00551	0.00534	0.00573	0.00513	0.00549	0.00559	0.00518	0.00549	0.00517	0.00555	0.00574	0.00594	0.00593	0.00581	0.00579	0.00572	0.00581	0.00578	0.006	0.0062	0.00585	0.00552	0.00603	0.0057	0.00632	0.00644	0.00594	0.00586	0.00595	0.00605	0.00573	0.00608	0.00628	0.00563	0.00576
1667.76	0.00524	0.00531	0.00551	0.00528	0.0062	0.00556	0.00526	0.0053		0.00534	0.00528	0.00542	0.00522	0.00579	0.00554	0.00537	0.0058	0.00515	0.00551	0.00562	0.0052	0.00556	0.00519	0.00558	0.00578	0.00599	0.00596	0.00584	0.00582	0.00576	0.00585	0.00583	0.00607	0.00628	0.00589	0.00557	0.00609	0.00574	0.00638	0.00652	0.00597	0.0059	0.00601	0.00611	0.00577	0.00616	0.00636	0.00568	0.0058
1667.05	0.00526	0.00533	0.00554	0.0053	0.00627	0.00558	0.00527	0.00532		0.00536	0.0053	0.00544	0.00523	0.00583	0.00557	0.00539	0.00586	0.00516	0.00554	0.00565	0.0052	0.00563	0.00521	0.00561	0.00581	0.00604	0.00599	0.00587	0.00586	0.0058	0.00588	0.00587	0.00612	0.00634	0.00592	0.00562	0.00615	0.00577	0.00644	0.0066	0.00601	0.00593	0.00607	0.00617	0.00581	0.00623	0.00643	0.00572	0.00584
1666.34	0.00528	0.00535	0.00557	0.00532	0.00635	0.00561	0.00529	0.00534		0.00539	0.00532	0.00547	0.00526	0.00588	0.0056	0.00542	0.00592	0.00519	0.00557	0.00569	0.00522	0.00569	0.00524	0.00565	0.00585	0.0061	0.00602	0.00591	0.0059	0.00585	0.00592	0.00591	0.00618	0.00641	0.00597	0.00567	0.0062	0.00581	0.00649	0.00668	0.00605	0.00597	0.00613	0.00623	0.00585	0.0063	0.0065	0.00577	0.00588
1665.63	0.00531	0.00539	0.00562	0.00536	0.00644	0.00566	0.00533	0.00538		0.00543	0.00536	0.00552	0.0053	0.00594	0.00565	0.00548	0.00599	0.00523	0.00562	0.00575	0.00526	0.00577	0.00527	0.0057	0.00591	0.00617	0.00608	0.00596	0.00596	0.0059	0.00598	0.00598	0.00626	0.00649	0.00603	0.00573	0.00627	0.00587	0.00656	0.00678	0.00611	0.00603	0.00621	0.00631	0.00591	0.00638	0.00659	0.00583	0.00594
1664.91	0.00537	0.00544	0.00568	0.00542	0.00655	0.00574	0.0054	0.00544		0.0055	0.00543	0.00559	0.00536	0.00603	0.00572	0.00555	0.00609	0.00529	0.00568	0.00583	0.00532	0.00586	0.00533	0.00577	0.00599	0.00625	0.00616	0.00604	0.00604	0.00598	0.00606	0.00606	0.00634	0.00659	0.00612	0.00582	0.00636	0.00595	0.00664	0.0069	0.00619	0.00612	0.0063	0.0064	0.00598	0.00648	0.0067	0.00591	0.00602
1664.2	0.00545	0.00552	0.00577	0.0055	0.00668	0.00583	0.00548	0.00553		0.00558	0.00551	0.00568	0.00544	0.00613	0.00581	0.00564	0.00619	0.00538	0.00577	0.00592	0.00541	0.00597	0.00542	0.00587	0.00608	0.00636	0.00626	0.00614	0.00615	0.00608	0.00616	0.00616	0.00645	0.0067	0.00622	0.00592	0.00646	0.00605	0.00675	0.00704	0.00629	0.00623	0.0064	0.0065	0.00607	0.0066	0.00683	0.00602	0.00612
1663.49	0.00556	0.00562	0.00588	0.0056	0.0068	0.00593	0.00558	0.00563		0.00568	0.00562	0.00579	0.00554	0.00624	0.00591	0.00575	0.0063	0.00548	0.00588	0.00603	0.00551	0.00608	0.00552	0.00598	0.0062	0.00648	0.00638	0.00626	0.00626	0.00619	0.00628	0.00627	0.00657	0.00681	0.00634	0.00603	0.00657	0.00617	0.00687	0.00718	0.00641	0.00634	0.00652	0.00662	0.00618	0.00672	0.00696	0.00613	0.00624
1662.77	0.00568	0.00574	0.00599	0.00572	0.00692	0.00605	0.0057	0.00575		0.0058	0.00574	0.0059	0.00566	0.00636	0.00604	0.00587	0.00641	0.0056	0.006	0.00615	0.00564	0.0062	0.00565	0.0061	0.00634	0.00661	0.00651	0.00639	0.0064	0.00632	0.00641	0.0064	0.00671	0.00693	0.00647	0.00615	0.00669	0.00631	0.00701	0.00734	0.00654	0.00647	0.00664	0.00676	0.00631	0.00686	0.00709	0.00625	0.00637
1662.06	0.00583	0.00589	0.00612	0.00586	0.00704	0.00618	0.00584	0.00589		0.00594	0.00588	0.00603	0.0058	0.0065	0.00617	0.00601	0.00654	0.00574	0.00614	0.00628	0.00578	0.00633	0.00579	0.00623	0.00649	0.00677	0.00666	0.00654	0.00655	0.00647	0.00656	0.00655	0.00687	0.00706	0.00662	0.0063	0.00682	0.00646	0.00715	0.0075	0.00668	0.00662	0.00678	0.00691	0.00646	0.00702	0.00724	0.0064	0.00652
1661.35	0.00599	0.00605	0.00627	0.00602	0.00717	0.00634	0.00601	0.00605		0.0061	0.00605	0.00618	0.00596	0.00665	0.00633	0.00617	0.00668	0.00591	0.00629	0.00643	0.00594	0.00646	0.00595	0.00638	0.00666	0.00694	0.00683	0.00671	0.00672	0.00664	0.00673	0.00672	0.00704	0.0072	0.00678	0.00648	0.00696	0.00663	0.0073	0.00766	0.00683	0.00678	0.00693	0.00708	0.00663	0.00719	0.00741	0.00656	0.00668
1660.63	0.00617	0.00623	0.00643	0.0062	0.0073	0.00651	0.00619	0.00623		0.00628	0.00623	0.00635	0.00614	0.00681	0.0065	0.00634	0.00682	0.00609	0.00646	0.00659	0.00611	0.00659	0.00613	0.00654	0.00684	0.00712	0.007	0.00689	0.0069	0.00683	0.00691	0.0069	0.00723	0.00735	0.00696	0.00667	0.00712	0.00681	0.00746	0.00783	0.007	0.00696	0.00709	0.00725	0.00681	0.00737	0.00759	0.00675	0.00687
1659.92	0.00637	0.00643	0.0066	0.0064	0.00744	0.00669	0.00639	0.00643		0.00648	0.00643	0.00653	0.00634	0.00698	0.00668	0.00653	0.00697	0.00628	0.00664	0.00677	0.0063	0.00673	0.00632	0.00672	0.00703	0.0073	0.00719	0.00709	0.0071	0.00702	0.0071	0.00709	0.00742	0.0075	0.00714	0.00688	0.00728	0.007	0.00763	0.008	0.00719	0.00715	0.00725	0.00744	0.007	0.00754	0.00776	0.00694	0.00706
1659.21	0.00659	0.00664	0.00678	0.00661	0.00758	0.00688	0.0066	0.00664		0.00668	0.00663	0.00673	0.00655	0.00715	0.00687	0.00673	0.00712	0.0065	0.00683	0.00696	0.00651	0.00687	0.00653	0.0069	0.00724	0.00748	0.00738	0.00729	0.0073	0.00722	0.00729	0.00728	0.00761	0.00765	0.00734	0.00709	0.00744	0.0072	0.00779	0.00816	0.00738	0.00734	0.00741	0.00762	0.0072	0.00772	0.00793	0.00714	0.00727
1658.49	0.00681	0.00685	0.00696	0.00682	0.00771	0.00708	0.00682	0.00684		0.00689	0.00685	0.00693	0.00676	0.00732	0.00707	0.00694	0.00726	0.00671	0.00702	0.00714	0.00672	0.007	0.00675	0.00708	0.00744	0.00766	0.00757	0.00749	0.00749	0.00742	0.00749	0.00748	0.00779	0.00779	0.00752	0.0073	0.00759	0.0074	0.00795	0.0083	0.00757	0.00753	0.00757	0.0078	0.0074	0.00789	0.0081	0.00735	0.00747
1657.78	0.00702	0.00705	0.00713	0.00703	0.00782	0.00726	0.00702	0.00705		0.00709	0.00705	0.00712	0.00697	0.00748	0.00725	0.00713	0.0074	0.00692	0.0072	0.00731	0.00692	0.00713	0.00695	0.00726	0.00763	0.00783	0.00775	0.00768	0.00768	0.00761	0.00768	0.00767	0.00795	0.00793	0.0077	0.0075	0.00774	0.0076	0.0081	0.00843	0.00775	0.00772	0.00773	0.00797	0.0076	0.00804	0.00824	0.00754	0.00766
1657.07	0.00721	0.00723	0.00729	0.00721	0.00791	0.00742	0.00721	0.00722		0.00726	0.00723	0.00728	0.00715	0.00762	0.00741	0.0073	0.00752	0.00711	0.00736	0.00747	0.0071	0.00725	0.00714	0.00741	0.0078	0.00798	0.00792	0.00785	0.00785	0.00778	0.00786	0.00784	0.0081	0.00805	0.00787	0.00768	0.00787	0.00778	0.00822	0.00853	0.00791	0.00788	0.00787	0.00811	0.00777	0.00817	0.00836	0.00772	0.00784
1656.36	0.00737	0.00737	0.00741	0.00735	0.00798	0.00755	0.00736	0.00737		0.0074	0.00738	0.00742	0.0073	0.00772	0.00754	0.00744	0.00762	0.00726	0.00749	0.00759	0.00724	0.00735	0.00729	0.00754	0.00794	0.0081	0.00805	0.00799	0.00798	0.00792	0.008	0.00797	0.00822	0.00816	0.008	0.00783	0.00799	0.00792	0.00832	0.0086	0.00803	0.00802	0.00799	0.00822	0.00791	0.00828	0.00845	0.00786	0.00797
1655.64	0.00747	0.00747	0.0075	0.00745	0.00802	0.00764	0.00746	0.00746		0.0075	0.00748	0.00751	0.00739	0.0078	0.00762	0.00753	0.0077	0.00736	0.00758	0.00767	0.00734	0.00744	0.00739	0.00762	0.00804	0.00817	0.00814	0.00809	0.00808	0.00802	0.0081	0.00807	0.00831	0.00824	0.00809	0.00793	0.00809	0.00802	0.00839	0.00864	0.00813	0.00811	0.00809	0.0083	0.00801	0.00835	0.00851	0.00797	0.00807
1654.93	0.00753	0.00753	0.00757	0.0075	0.00805	0.00769	0.00752	0.00752		0.00755	0.00753	0.00756	0.00745	0.00785	0.00767	0.00758	0.00778	0.00741	0.00763	0.00771	0.0074	0.00754	0.00744	0.00766	0.00811	0.00823	0.0082	0.00816	0.00814	0.00808	0.00816	0.00814	0.00836	0.00833	0.00815	0.008	0.00819	0.00808	0.00844	0.00867	0.00818	0.00817	0.00816	0.00835	0.00807	0.00839	0.00853	0.00803	0.00813
1654.22	0.00756	0.00755	0.00762	0.00752	0.00809	0.00772	0.00754	0.00754		0.00757	0.00755	0.00758	0.00747	0.00787	0.00768	0.0076	0.00786	0.00743	0.00765	0.00772	0.00741	0.00764	0.00746	0.00768	0.00815	0.00827	0.00824	0.0082	0.00817	0.00811	0.0082	0.00817	0.00839	0.00841	0.00818	0.00804	0.00827	0.00811	0.00847	0.00869	0.00821	0.0082	0.00821	0.00838	0.00811	0.00842	0.00854	0.00807	0.00816
1653.5	0.00755	0.00755	0.00766	0.00751	0.00812	0.00773	0.00753	0.00754		0.00756	0.00755	0.00758	0.00746	0.00789	0.00768	0.0076	0.00794	0.00742	0.00765	0.00772	0.0074	0.00776	0.00745	0.00768	0.00817	0.00829	0.00826	0.00821	0.00819	0.00812	0.00822	0.00818	0.0084	0.0085	0.00819	0.00805	0.00836	0.00812	0.0085	0.00871	0.00821	0.00821	0.00825	0.00839	0.00811	0.00844	0.00854	0.00809	0.00816
1652.79	0.00753	0.00753	0.00769	0.00749	0.00816	0.00773	0.00752	0.00753		0.00755	0.00753	0.00758	0.00744	0.00789	0.00766	0.00759	0.00803	0.00741	0.00764	0.00771	0.00737	0.0079	0.00743	0.00767	0.00818	0.00831	0.00826	0.0082	0.0082	0.00813	0.00823	0.00819	0.00842	0.00861	0.0082	0.00807	0.00844	0.00812	0.00852	0.00873	0.00821	0.00821	0.00828	0.00842	0.00812	0.00847	0.00856	0.00809	0.00817
1652.08	0.00751	0.0075	0.00771	0.00747	0.00821	0.00772	0.0075	0.00752		0.00753	0.00751	0.00757	0.00742	0.00789	0.00765	0.00757	0.00811	0.00739	0.00763	0.00771	0.00733	0.00804	0.0074	0.00765	0.00817	0.00832	0.00825	0.00818	0.0082	0.00814	0.00822	0.00819	0.00845	0.00872	0.00821	0.00808	0.00852	0.00812	0.00854	0.00876	0.00819	0.00821	0.00831	0.00846	0.00813	0.00851	0.00858	0.0081	0.00818
1651.36	0.00749	0.00748	0.00772	0.00745	0.00823	0.00771	0.00747	0.0075		0.00751	0.0075	0.00755	0.0074	0.00788	0.00763	0.00755	0.00817	0.00737	0.00762	0.00771	0.00732	0.00816	0.00739	0.00765	0.00816	0.00832	0.00823	0.00817	0.0082	0.00814	0.00821	0.00818	0.00847	0.0088	0.00821	0.00808	0.00859	0.00812	0.00855	0.00878	0.00819	0.00821	0.00833	0.00847	0.00813	0.00853	0.0086	0.0081	0.00818
1650.65	0.00748	0.00746	0.00773	0.00744	0.00826	0.00771	0.00746	0.00749		0.0075	0.00749	0.00755	0.00739	0.0079	0.00763	0.00756	0.00821	0.00736	0.00762	0.00772	0.00733	0.00827	0.00738	0.00767	0.00815	0.00833	0.00823	0.00817	0.00821	0.00813	0.0082	0.00818	0.00849	0.00887	0.00823	0.00809	0.00865	0.00813	0.00856	0.00881	0.00821	0.00821	0.00835	0.00848	0.00812	0.00854	0.00864	0.0081	0.00817
1649.94	0.0075	0.00748	0.00777	0.00746	0.00833	0.00774	0.00748	0.00751		0.00752	0.00751	0.00757	0.00742	0.00794	0.00765	0.00759	0.00828	0.00738	0.00765	0.00776	0.00736	0.00839	0.00741	0.00771	0.00818	0.00837	0.00825	0.00821	0.00825	0.00815	0.00823	0.00821	0.00853	0.00896	0.00826	0.00812	0.00872	0.00816	0.00859	0.00888	0.00824	0.00824	0.00838	0.00851	0.00814	0.00858	0.0087	0.00812	0.00819
1649.23	0.00755	0.00753	0.00784	0.00751	0.00844	0.0078	0.00753	0.00756		0.00757	0.00756	0.00763	0.00747	0.00802	0.00771	0.00765	0.00839	0.00744	0.00771	0.00783	0.00742	0.00852	0.00747	0.00778	0.00823	0.00845	0.0083	0.00827	0.00831	0.00821	0.00828	0.00828	0.0086	0.00906	0.00833	0.00819	0.00881	0.00822	0.00866	0.00899	0.0083	0.00829	0.00845	0.00858	0.00819	0.00865	0.00879	0.00818	0.00824
1648.51	0.00764	0.00761	0.00794	0.0076	0.00859	0.00789	0.00762	0.00765		0.00765	0.00765	0.00772	0.00756	0.00813	0.00781	0.00775	0.00851	0.00753	0.00781	0.00793	0.00752	0.00865	0.00756	0.00788	0.00833	0.00855	0.00839	0.00836	0.00841	0.00829	0.00837	0.00837	0.00871	0.00916	0.00843	0.00828	0.00892	0.00831	0.00876	0.00913	0.0084	0.00837	0.00853	0.00868	0.00828	0.00876	0.00891	0.00827	0.00832
1647.8	0.00777	0.00774	0.00806	0.00772	0.00876	0.00801	0.00774	0.00777		0.00777	0.00778	0.00785	0.00768	0.00827	0.00794	0.00788	0.00865	0.00765	0.00794	0.00806	0.00765	0.00879	0.00769	0.00802	0.00845	0.00869	0.00851	0.00848	0.00853	0.00841	0.0085	0.00849	0.00884	0.00928	0.00855	0.00839	0.00905	0.00843	0.00888	0.00931	0.00852	0.00849	0.00864	0.00881	0.00839	0.00889	0.00906	0.00838	0.00843
1647.09	0.00793	0.0079	0.00821	0.00788	0.00897	0.00818	0.0079	0.00793		0.00793	0.00794	0.00801	0.00785	0.00845	0.0081	0.00804	0.00882	0.00782	0.0081	0.00823	0.00781	0.00892	0.00785	0.00819	0.0086	0.00887	0.00866	0.00863	0.00869	0.00856	0.00865	0.00865	0.00901	0.00941	0.00871	0.00855	0.00919	0.00858	0.00904	0.00951	0.00866	0.00863	0.00877	0.00897	0.00854	0.00906	0.00924	0.00854	0.00858
1646.37	0.00814	0.0081	0.00838	0.00808	0.0092	0.00837	0.00811	0.00813		0.00813	0.00814	0.00821	0.00805	0.00865	0.0083	0.00825	0.009	0.00803	0.0083	0.00843	0.008	0.00906	0.00805	0.00839	0.00879	0.00908	0.00884	0.0088	0.00888	0.00875	0.00884	0.00883	0.00921	0.00955	0.0089	0.00875	0.00935	0.00876	0.00922	0.00974	0.00883	0.0088	0.00893	0.00916	0.00873	0.00926	0.00946	0.00873	0.00876
1645.66	0.00838	0.00833	0.00858	0.00831	0.00944	0.00859	0.00834	0.00837		0.00836	0.00837	0.00843	0.00828	0.00888	0.00852	0.00848	0.00919	0.00827	0.00852	0.00865	0.00823	0.0092	0.00829	0.00861	0.00899	0.00931	0.00903	0.00899	0.00909	0.00896	0.00905	0.00905	0.00942	0.00971	0.0091	0.00897	0.00952	0.00896	0.00941	0.00997	0.00901	0.00899	0.0091	0.00937	0.00894	0.00949	0.00969	0.00895	0.00897
1644.95	0.00863	0.00857	0.00878	0.00856	0.00967	0.00882	0.00859	0.00861		0.0086	0.00862	0.00867	0.00854	0.00911	0.00875	0.00872	0.00939	0.00853	0.00874	0.00888	0.00847	0.00935	0.00854	0.00884	0.00921	0.00953	0.00923	0.0092	0.0093	0.00918	0.00927	0.00927	0.00965	0.00987	0.00932	0.0092	0.00969	0.00917	0.0096	0.0102	0.00921	0.0092	0.00928	0.00957	0.00916	0.00971	0.00992	0.00917	0.00919
1644.23	0.00889	0.00882	0.00898	0.00881	0.0099	0.00905	0.00885	0.00886		0.00885	0.00887	0.0089	0.0088	0.00934	0.00899	0.00897	0.00958	0.0088	0.00898	0.00912	0.00872	0.0095	0.0088	0.00907	0.00942	0.00975	0.00943	0.00942	0.00952	0.0094	0.00948	0.00949	0.00987	0.01002	0.00954	0.00944	0.00986	0.00939	0.00979	0.01041	0.00941	0.0094	0.00946	0.00977	0.00939	0.00992	0.01014	0.00939	0.00941
1643.52	0.00915	0.00906	0.00919	0.00906	0.01011	0.00928	0.0091	0.00911		0.00909	0.00912	0.00914	0.00906	0.00956	0.00923	0.00921	0.00977	0.00906	0.0092	0.00935	0.00898	0.00966	0.00906	0.0093	0.00964	0.00997	0.00964	0.00964	0.00974	0.00961	0.00969	0.0097	0.01008	0.01017	0.00976	0.00968	0.01003	0.0096	0.00997	0.01062	0.00961	0.00959	0.00964	0.00997	0.00961	0.01013	0.01036	0.00961	0.00962
1642.81	0.0094	0.0093	0.00938	0.00929	0.01033	0.0095	0.00934	0.00934		0.00933	0.00937	0.00937	0.00931	0.00978	0.00945	0.00944	0.00996	0.00931	0.00942	0.00956	0.00922	0.00982	0.00931	0.00952	0.00984	0.01017	0.00983	0.00984	0.00994	0.00981	0.00989	0.00991	0.01028	0.01032	0.00996	0.0099	0.0102	0.0098	0.01014	0.0108	0.0098	0.00978	0.00981	0.01016	0.00982	0.01032	0.01055	0.00983	0.00982
1642.1	0.00963	0.00952	0.00957	0.00951	0.01053	0.0097	0.00957	0.00956		0.00954	0.00959	0.00958	0.00953	0.00998	0.00965	0.00966	0.01014	0.00955	0.00963	0.00976	0.00944	0.00998	0.00953	0.00973	0.01003	0.01036	0.01002	0.01003	0.01013	0.01	0.01008	0.01009	0.01046	0.01046	0.01015	0.0101	0.01036	0.00999	0.0103	0.01097	0.00998	0.00995	0.00998	0.01033	0.01001	0.01049	0.01073	0.01002	0.01
1641.38	0.00983	0.00971	0.00974	0.00971	0.01071	0.00989	0.00977	0.00976		0.00974	0.00979	0.00978	0.00974	0.01016	0.00983	0.00985	0.01031	0.00976	0.00981	0.00994	0.00964	0.01014	0.00974	0.00991	0.0102	0.01053	0.01018	0.01019	0.0103	0.01017	0.01025	0.01026	0.01062	0.0106	0.01032	0.01029	0.01052	0.01016	0.01045	0.01112	0.01014	0.01011	0.01014	0.01049	0.01018	0.01065	0.01088	0.0102	0.01017
1640.67	0.01003	0.0099	0.00991	0.0099	0.01089	0.01006	0.00996	0.00994		0.00992	0.00998	0.00996	0.00993	0.01033	0.01	0.01004	0.01048	0.00996	0.00999	0.01011	0.00983	0.01031	0.00993	0.01009	0.01037	0.01069	0.01034	0.01035	0.01047	0.01033	0.01041	0.01043	0.01077	0.01074	0.01048	0.01046	0.01067	0.01032	0.01058	0.01125	0.01029	0.01027	0.0103	0.01064	0.01035	0.0108	0.01103	0.01036	0.01032
1639.96	0.01024	0.01008	0.01008	0.0101	0.01106	0.01024	0.01016	0.01013		0.01011	0.01017	0.01015	0.01013	0.01051	0.01018	0.01022	0.01067	0.01017	0.01016	0.01029	0.01003	0.01049	0.01013	0.01027	0.01054	0.01086	0.0105	0.01052	0.01063	0.01049	0.01058	0.0106	0.01092	0.01088	0.01064	0.01065	0.01084	0.01048	0.01072	0.01139	0.01044	0.01042	0.01047	0.01079	0.01052	0.01096	0.01117	0.01054	0.01048
1639.24	0.01046	0.0103	0.01028	0.01032	0.01124	0.01044	0.01038	0.01035		0.01032	0.01039	0.01036	0.01035	0.01069	0.01037	0.01043	0.01087	0.0104	0.01036	0.01048	0.01025	0.0107	0.01036	0.01047	0.01072	0.01103	0.01067	0.0107	0.01082	0.01068	0.01076	0.01078	0.01109	0.01104	0.01083	0.01085	0.01103	0.01067	0.01086	0.01153	0.01061	0.01059	0.01065	0.01095	0.0107	0.01112	0.01132	0.01073	0.01066
1638.53	0.01073	0.01054	0.01051	0.01057	0.01142	0.01067	0.01064	0.01059		0.01057	0.01064	0.0106	0.01061	0.0109	0.01059	0.01068	0.01108	0.01067	0.01058	0.0107	0.01052	0.01094	0.01062	0.01069	0.01094	0.01123	0.01087	0.01092	0.01102	0.0109	0.01097	0.01099	0.01127	0.01121	0.01103	0.01109	0.01122	0.01088	0.01102	0.01167	0.01081	0.01079	0.01086	0.01112	0.01091	0.0113	0.01147	0.01095	0.01087
1637.82	0.01105	0.01084	0.01077	0.01087	0.01161	0.01094	0.01094	0.01088		0.01086	0.01094	0.01088	0.01092	0.01113	0.01085	0.01096	0.01131	0.01099	0.01084	0.01095	0.01083	0.01119	0.01094	0.01094	0.01119	0.01144	0.0111	0.01118	0.01126	0.01114	0.01122	0.01123	0.01148	0.01139	0.01127	0.01136	0.01143	0.01113	0.0112	0.01182	0.01104	0.01102	0.01109	0.01131	0.01116	0.01149	0.01164	0.0112	0.01111
1637.1	0.01141	0.01118	0.01108	0.01122	0.01182	0.01125	0.01129	0.01122		0.01119	0.01129	0.01121	0.01128	0.01139	0.01115	0.01129	0.01156	0.01136	0.01114	0.01123	0.01118	0.01147	0.0113	0.01122	0.01148	0.01169	0.01137	0.01146	0.01153	0.01143	0.0115	0.01151	0.01171	0.01159	0.01155	0.01168	0.01166	0.01142	0.0114	0.01198	0.01131	0.01129	0.01135	0.01153	0.01145	0.0117	0.01183	0.0115	0.01139
1636.39	0.01181	0.01155	0.01143	0.01162	0.01203	0.01159	0.01169	0.0116		0.01157	0.01168	0.01157	0.01168	0.01167	0.01149	0.01166	0.01184	0.01178	0.01148	0.01154	0.01158	0.01177	0.0117	0.01154	0.01181	0.01196	0.01167	0.01178	0.01183	0.01175	0.01182	0.01182	0.01197	0.01181	0.01185	0.01204	0.0119	0.01174	0.01161	0.01214	0.0116	0.01159	0.01165	0.01177	0.01178	0.01194	0.01203	0.01183	0.01171
1635.68	0.01225	0.01197	0.0118	0.01204	0.01224	0.01196	0.01213	0.01201		0.01198	0.01211	0.01197	0.01212	0.01198	0.01185	0.01207	0.01214	0.01223	0.01184	0.01189	0.01202	0.0121	0.01215	0.01189	0.01216	0.01224	0.01199	0.01212	0.01215	0.0121	0.01216	0.01216	0.01224	0.01205	0.01218	0.01242	0.01215	0.01209	0.01184	0.01231	0.01191	0.01192	0.01196	0.01203	0.01213	0.01219	0.01224	0.01219	0.01205
1634.97	0.01271	0.0124	0.01219	0.01249	0.01245	0.01235	0.01258	0.01244		0.01241	0.01256	0.01238	0.01258	0.01229	0.01222	0.01248	0.01244	0.0127	0.01222	0.01224	0.01247	0.01244	0.01261	0.01225	0.01251	0.01252	0.0123	0.01246	0.01248	0.01245	0.0125	0.01251	0.01251	0.01228	0.0125	0.01282	0.0124	0.01244	0.01205	0.01246	0.01223	0.01224	0.01226	0.01229	0.0125	0.01244	0.01244	0.01256	0.0124
1634.25	0.01316	0.01282	0.01256	0.01292	0.01263	0.01272	0.01302	0.01287		0.01283	0.013	0.01277	0.01303	0.01259	0.01259	0.01288	0.01273	0.01316	0.01259	0.01258	0.01291	0.01279	0.01307	0.0126	0.01285	0.01278	0.0126	0.01279	0.0128	0.01279	0.01283	0.01284	0.01276	0.01251	0.01281	0.0132	0.01264	0.01277	0.01225	0.01259	0.01252	0.01255	0.01256	0.01255	0.01286	0.01268	0.01263	0.01292	0.01273
1633.54	0.01359	0.01322	0.01293	0.01334	0.01282	0.01308	0.01344	0.01328		0.01324	0.01342	0.01316	0.01347	0.01289	0.01294	0.01327	0.01303	0.01361	0.01294	0.0129	0.01334	0.01314	0.01351	0.01294	0.01317	0.01303	0.01288	0.0131	0.0131	0.01311	0.01313	0.01315	0.01301	0.01272	0.01311	0.01357	0.01287	0.01308	0.01244	0.01271	0.0128	0.01284	0.01283	0.0128	0.0132	0.0129	0.01281	0.01325	0.01306
1632.83	0.01402	0.01362	0.01329	0.01375	0.01302	0.01343	0.01386	0.01368		0.01363	0.01384	0.01354	0.01389	0.0132	0.01329	0.01366	0.01333	0.01404	0.01329	0.01323	0.01376	0.0135	0.01394	0.01328	0.01349	0.01329	0.01316	0.01341	0.0134	0.01343	0.01343	0.01345	0.01324	0.01294	0.0134	0.01393	0.01311	0.01339	0.01263	0.01284	0.01307	0.01313	0.01309	0.01303	0.01353	0.01312	0.01299	0.01358	0.01337
1632.11	0.01444	0.01401	0.01366	0.01416	0.01324	0.01379	0.01428	0.01408		0.01403	0.01425	0.01391	0.01431	0.0135	0.01365	0.01405	0.01364	0.01447	0.01363	0.01356	0.01418	0.01385	0.01436	0.01362	0.01381	0.01354	0.01344	0.01372	0.01368	0.01373	0.01373	0.01375	0.01348	0.01315	0.01369	0.01428	0.01334	0.01369	0.01282	0.01297	0.01333	0.01341	0.01334	0.01326	0.01386	0.01333	0.01318	0.0139	0.01368
1631.4	0.01485	0.01439	0.01401	0.01456	0.01345	0.01414	0.01467	0.01447		0.0144	0.01464	0.01428	0.01472	0.0138	0.01399	0.01442	0.01393	0.01488	0.01397	0.01389	0.01458	0.01418	0.01477	0.01395	0.01411	0.01378	0.0137	0.01401	0.01396	0.01403	0.01401	0.01404	0.01371	0.01335	0.01397	0.01462	0.01355	0.01397	0.01301	0.01312	0.01358	0.01369	0.01357	0.01348	0.01417	0.01354	0.01336	0.01421	0.01398
1630.69	0.01522	0.01474	0.01434	0.01492	0.01366	0.01446	0.01504	0.01483		0.01475	0.01501	0.01463	0.01509	0.01408	0.0143	0.01477	0.0142	0.01526	0.01429	0.01419	0.01495	0.01448	0.01515	0.01426	0.0144	0.01401	0.01395	0.01428	0.01421	0.0143	0.01427	0.01431	0.01392	0.01353	0.01423	0.01493	0.01374	0.01424	0.01318	0.01325	0.01382	0.01394	0.01377	0.01368	0.01446	0.01374	0.01352	0.01449	0.01425
1629.97	0.01557	0.01506	0.01463	0.01526	0.01385	0.01474	0.01537	0.01516		0.01507	0.01534	0.01494	0.01543	0.01434	0.01459	0.01509	0.01443	0.0156	0.01458	0.01447	0.01529	0.01472	0.0155	0.01454	0.01465	0.01421	0.01417	0.01451	0.01444	0.01453	0.0145	0.01455	0.0141	0.01366	0.01447	0.0152	0.01389	0.01448	0.01334	0.01336	0.01404	0.01417	0.01395	0.01386	0.01471	0.01391	0.01366	0.01475	0.01449
1629.26	0.01586	0.01534	0.01488	0.01555	0.01402	0.01499	0.01566	0.01544		0.01535	0.01563	0.01522	0.01572	0.01458	0.01485	0.01537	0.01463	0.01591	0.01483	0.01471	0.01559	0.0149	0.0158	0.0148	0.01485	0.01437	0.01436	0.01471	0.01463	0.01473	0.01469	0.01474	0.01425	0.01376	0.01466	0.01543	0.01401	0.01468	0.01347	0.01346	0.01423	0.01436	0.01411	0.01402	0.01491	0.01406	0.01378	0.01496	0.01469
1628.55	0.01611	0.01558	0.01509	0.0158	0.01417	0.01521	0.0159	0.01569		0.01559	0.01588	0.01546	0.01597	0.01478	0.01507	0.01561	0.01479	0.01616	0.01506	0.01493	0.01585	0.01504	0.01606	0.01502	0.01501	0.01451	0.0145	0.01487	0.01478	0.01489	0.01485	0.01489	0.01437	0.01383	0.01482	0.01561	0.01411	0.01485	0.01358	0.01353	0.01438	0.01452	0.01423	0.01415	0.01507	0.01417	0.01388	0.01512	0.01485
1627.83	0.0163	0.01578	0.01526	0.016	0.01429	0.01538	0.0161	0.01589		0.01578	0.01609	0.01565	0.01618	0.01496	0.01526	0.01581	0.01492	0.01637	0.01524	0.01511	0.01607	0.01514	0.01627	0.01521	0.01513	0.0146	0.01461	0.01498	0.01489	0.01501	0.01495	0.015	0.01446	0.01387	0.01494	0.01575	0.01418	0.01497	0.01367	0.0136	0.01449	0.01465	0.01433	0.01425	0.01519	0.01427	0.01396	0.01525	0.01497
1627.12	0.01644	0.01592	0.01539	0.01614	0.01439	0.01551	0.01625	0.01604		0.01593	0.01624	0.0158	0.01633	0.01509	0.0154	0.01596	0.01501	0.01652	0.01539	0.01525	0.01624	0.01521	0.01643	0.01536	0.01519	0.01466	0.01466	0.01504	0.01495	0.01507	0.01501	0.01506	0.01451	0.01388	0.01501	0.01582	0.01423	0.01504	0.01373	0.01364	0.01456	0.01472	0.01439	0.01432	0.01526	0.01433	0.01401	0.01533	0.01504
1626.41	0.01652	0.01602	0.01547	0.01624	0.01446	0.01559	0.01635	0.01613		0.01603	0.01634	0.0159	0.01643	0.01519	0.01551	0.01606	0.01507	0.01662	0.01549	0.01535	0.01635	0.01525	0.01653	0.01546	0.0152	0.01468	0.01467	0.01505	0.01496	0.01508	0.01502	0.01507	0.01453	0.01388	0.01504	0.01585	0.01424	0.01507	0.01376	0.01365	0.01458	0.01476	0.01442	0.01435	0.01527	0.01436	0.01402	0.01536	0.01506
1625.7	0.01653	0.01606	0.01551	0.01627	0.01449	0.01562	0.01638	0.01618		0.01608	0.01638	0.01595	0.01647	0.01523	0.01556	0.0161	0.01509	0.01665	0.01554	0.0154	0.0164	0.01526	0.01657	0.01552	0.01516	0.01466	0.01464	0.01501	0.01493	0.01505	0.01498	0.01503	0.01449	0.01385	0.01501	0.0158	0.01422	0.01505	0.01376	0.01364	0.01456	0.01474	0.01441	0.01434	0.01523	0.01435	0.014	0.01534	0.01502
1624.98	0.01648	0.01605	0.0155	0.01624	0.01448	0.0156	0.01635	0.01616		0.01605	0.01635	0.01594	0.01644	0.01523	0.01556	0.01608	0.01506	0.01662	0.01554	0.01539	0.01639	0.01523	0.01655	0.01552	0.01506	0.01457	0.01456	0.01492	0.01484	0.01495	0.01489	0.01493	0.01441	0.01378	0.01493	0.01569	0.01416	0.01497	0.01372	0.01358	0.01449	0.01466	0.01435	0.01427	0.01513	0.01428	0.01392	0.01525	0.01494
1624.27	0.01635	0.01596	0.01544	0.01615	0.0144	0.01551	0.01624	0.01607		0.01596	0.01625	0.01585	0.01633	0.01516	0.0155	0.016	0.01498	0.01651	0.01548	0.01533	0.01632	0.01516	0.01645	0.01547	0.0149	0.01443	0.01442	0.01477	0.01469	0.0148	0.01474	0.01478	0.01426	0.01367	0.01478	0.01551	0.01406	0.01484	0.01362	0.01347	0.01438	0.01454	0.01426	0.01415	0.01497	0.01415	0.0138	0.01509	0.01478
1623.56	0.01614	0.01581	0.01531	0.01597	0.01426	0.01535	0.01606	0.0159		0.0158	0.01606	0.0157	0.01614	0.01502	0.01537	0.01583	0.01484	0.01632	0.01534	0.01519	0.01617	0.01506	0.01626	0.01533	0.01468	0.01423	0.01422	0.01457	0.01448	0.01458	0.01452	0.01456	0.01404	0.01351	0.01456	0.01524	0.0139	0.01463	0.01347	0.01329	0.0142	0.01435	0.01411	0.01397	0.01474	0.01395	0.0136	0.01487	0.01457
1622.84	0.01586	0.01557	0.01512	0.01572	0.01404	0.01512	0.0158	0.01566		0.01556	0.0158	0.01547	0.01588	0.0148	0.01516	0.01559	0.01464	0.01605	0.01514	0.01498	0.01593	0.01491	0.016	0.01512	0.0144	0.01396	0.01396	0.0143	0.01421	0.01431	0.01424	0.01428	0.01378	0.01332	0.01429	0.01491	0.0137	0.01437	0.01327	0.01304	0.01396	0.01411	0.01391	0.01373	0.01446	0.0137	0.01335	0.01458	0.01431
1622.13	0.0155	0.01528	0.01489	0.0154	0.01375	0.01484	0.01546	0.01535		0.01526	0.01547	0.01517	0.01555	0.01451	0.01489	0.01527	0.0144	0.0157	0.01487	0.01471	0.01562	0.01472	0.01566	0.01484	0.01408	0.01366	0.01366	0.01398	0.0139	0.01399	0.01391	0.01396	0.01347	0.01309	0.01396	0.01454	0.01345	0.01406	0.01301	0.01274	0.01367	0.01382	0.01367	0.01344	0.01413	0.0134	0.01304	0.01425	0.014
1621.42	0.01508	0.01492	0.0146	0.01503	0.01341	0.0145	0.01508	0.01499		0.01491	0.01508	0.01482	0.01516	0.01417	0.01456	0.0149	0.0141	0.01529	0.01455	0.01438	0.01524	0.01449	0.01526	0.0145	0.01371	0.0133	0.01332	0.01362	0.01354	0.01363	0.01354	0.01359	0.01312	0.01284	0.01359	0.01412	0.01317	0.01372	0.01272	0.01238	0.01335	0.0135	0.0134	0.01311	0.01376	0.01306	0.01269	0.01389	0.01366
1620.7	0.01462	0.01452	0.01427	0.01461	0.01302	0.01412	0.01464	0.01458		0.0145	0.01465	0.01442	0.01472	0.01378	0.01418	0.01449	0.01377	0.01484	0.01419	0.01401	0.01482	0.01421	0.0148	0.01411	0.01331	0.0129	0.01296	0.01322	0.01315	0.01325	0.01313	0.01319	0.01272	0.01255	0.01319	0.01368	0.01287	0.01334	0.01239	0.01198	0.01301	0.01315	0.01309	0.01275	0.01335	0.01269	0.01231	0.01349	0.01328
1619.99	0.01412	0.01408	0.01391	0.01415	0.0126	0.0137	0.01417	0.01413		0.01406	0.01418	0.01398	0.01424	0.01336	0.01377	0.01403	0.01339	0.01435	0.01379	0.0136	0.01436	0.0139	0.01432	0.01369	0.01289	0.01247	0.01257	0.0128	0.01273	0.01284	0.01271	0.01277	0.0123	0.01223	0.01276	0.01322	0.01252	0.01294	0.01203	0.01154	0.01264	0.01278	0.01275	0.01235	0.01291	0.01228	0.01189	0.01307	0.01287
1619.28	0.0136	0.01362	0.01351	0.01367	0.01214	0.01326	0.01368	0.01366		0.0136	0.01369	0.01352	0.01375	0.01291	0.01333	0.01356	0.01297	0.01384	0.01337	0.01316	0.01389	0.01354	0.01381	0.01324	0.01246	0.01203	0.01216	0.01238	0.01231	0.01242	0.01229	0.01234	0.01186	0.01187	0.01232	0.01273	0.01215	0.01252	0.01165	0.01109	0.01225	0.01238	0.01238	0.01193	0.01247	0.01185	0.01144	0.01263	0.01245
1618.57	0.01309	0.01315	0.0131	0.01319	0.01166	0.01281	0.01318	0.01319		0.01313	0.01319	0.01305	0.01325	0.01246	0.01288	0.01307	0.01253	0.01332	0.01293	0.01271	0.0134	0.01314	0.0133	0.01278	0.01203	0.0116	0.01176	0.01196	0.01189	0.01199	0.01187	0.0119	0.01143	0.01148	0.01187	0.01224	0.01174	0.0121	0.01126	0.01063	0.01185	0.01198	0.012	0.01152	0.01203	0.01141	0.01098	0.01218	0.01202
1617.85	0.01259	0.01269	0.01268	0.01271	0.01118	0.01236	0.01269	0.01272		0.01266	0.01269	0.01257	0.01276	0.01201	0.01244	0.01258	0.01208	0.0128	0.01248	0.01225	0.01291	0.01271	0.0128	0.01233	0.01161	0.01117	0.01137	0.01155	0.01147	0.01157	0.01145	0.01147	0.01099	0.01108	0.01143	0.01176	0.01132	0.01169	0.01087	0.01019	0.01145	0.01158	0.01162	0.01111	0.0116	0.01097	0.01054	0.01173	0.01161
1617.14	0.01208	0.01222	0.01225	0.01223	0.0107	0.0119	0.01219	0.01224		0.01219	0.0122	0.0121	0.01226	0.01155	0.01198	0.0121	0.0116	0.01229	0.01203	0.01179	0.01243	0.01224	0.01229	0.01187	0.01119	0.01074	0.01097	0.01113	0.01105	0.01115	0.01103	0.01104	0.01056	0.01065	0.01099	0.01127	0.01089	0.01127	0.01048	0.00974	0.01104	0.01117	0.01121	0.01069	0.01117	0.01052	0.01009	0.01128	0.01119
1616.43	0.01158	0.01175	0.01179	0.01175	0.01021	0.01143	0.0117	0.01176		0.01171	0.0117	0.01161	0.01176	0.01108	0.01153	0.01161	0.01111	0.01178	0.01158	0.01134	0.01194	0.01174	0.01179	0.0114	0.01075	0.01029	0.01056	0.0107	0.01061	0.01071	0.0106	0.0106	0.01012	0.0102	0.01054	0.01078	0.01042	0.01084	0.01007	0.0093	0.01063	0.01075	0.01078	0.01025	0.01072	0.01006	0.00964	0.01083	0.01076
1615.71	0.01109	0.01129	0.01133	0.01127	0.00971	0.01097	0.01122	0.01128		0.01125	0.01122	0.01114	0.01128	0.01061	0.01108	0.01113	0.0106	0.01128	0.01114	0.01089	0.01147	0.01121	0.0113	0.01094	0.0103	0.00984	0.01015	0.01027	0.01018	0.01028	0.01016	0.01016	0.00968	0.00974	0.01009	0.01029	0.00995	0.01042	0.00966	0.00886	0.01022	0.01034	0.01035	0.00982	0.01028	0.00961	0.0092	0.01038	0.01033
1615	0.01062	0.01085	0.01088	0.01082	0.00923	0.01052	0.01076	0.01083		0.0108	0.01075	0.01069	0.01081	0.01015	0.01064	0.01068	0.01009	0.01081	0.01071	0.01045	0.01102	0.01068	0.01083	0.0105	0.00987	0.0094	0.00974	0.00985	0.00976	0.00985	0.00973	0.00972	0.00926	0.00928	0.00965	0.00983	0.00948	0.01	0.00925	0.00842	0.00983	0.00993	0.00993	0.00939	0.00984	0.00917	0.00877	0.00993	0.00991
1614.29	0.01017	0.01041	0.01042	0.01037	0.00877	0.01007	0.01031	0.01038		0.01036	0.0103	0.01024	0.01036	0.00969	0.01021	0.01022	0.00959	0.01035	0.01028	0.01002	0.01058	0.01014	0.01037	0.01006	0.00943	0.00897	0.00932	0.00942	0.00933	0.00943	0.00929	0.00929	0.00883	0.00882	0.00921	0.00936	0.00902	0.00958	0.00883	0.00801	0.00942	0.00951	0.00949	0.00896	0.0094	0.00874	0.00834	0.00948	0.00948
1613.57	0.00971	0.00998	0.00996	0.00991	0.00832	0.00962	0.00986	0.00992		0.00991	0.00983	0.00978	0.00989	0.00923	0.00976	0.00976	0.00909	0.00989	0.00983	0.00957	0.01011	0.0096	0.0099	0.00961	0.00899	0.00853	0.0089	0.00898	0.00889	0.00899	0.00885	0.00885	0.00839	0.00836	0.00876	0.00889	0.00855	0.00914	0.00842	0.0076	0.009	0.00909	0.00904	0.00853	0.00895	0.00831	0.00792	0.00902	0.00904
1612.86	0.00923	0.00952	0.00948	0.00944	0.00788	0.00916	0.00939	0.00945		0.00944	0.00935	0.00931	0.00941	0.00877	0.00931	0.00928	0.00858	0.0094	0.00937	0.00911	0.00964	0.00905	0.00942	0.00914	0.00853	0.00809	0.00845	0.00853	0.00843	0.00853	0.00839	0.00839	0.00795	0.0079	0.0083	0.00839	0.00808	0.00868	0.008	0.0072	0.00856	0.00865	0.00858	0.00809	0.00848	0.00786	0.00749	0.00855	0.00858
1612.15	0.00874	0.00905	0.00898	0.00895	0.00744	0.00868	0.0089	0.00896		0.00896	0.00885	0.00882	0.00892	0.0083	0.00884	0.00878	0.00808	0.0089	0.0089	0.00864	0.00914	0.00851	0.00891	0.00866	0.00806	0.00764	0.008	0.00806	0.00797	0.00807	0.00792	0.00792	0.0075	0.00745	0.00783	0.00789	0.00761	0.00822	0.00757	0.00681	0.00811	0.00819	0.00811	0.00764	0.008	0.00742	0.00707	0.00806	0.00811
1611.44	0.00823	0.00855	0.00848	0.00844	0.00701	0.00819	0.00839	0.00845		0.00845	0.00833	0.00832	0.0084	0.00782	0.00835	0.00828	0.00759	0.00838	0.00841	0.00816	0.00862	0.00797	0.00839	0.00818	0.00758	0.00718	0.00754	0.00759	0.00749	0.00759	0.00745	0.00744	0.00705	0.007	0.00736	0.00738	0.00715	0.00774	0.00715	0.00642	0.00764	0.00772	0.00764	0.0072	0.00751	0.00698	0.00666	0.00756	0.00764
1610.72	0.0077	0.00804	0.00797	0.00792	0.00659	0.00769	0.00786	0.00793		0.00794	0.00781	0.00782	0.00787	0.00735	0.00786	0.00776	0.0071	0.00785	0.00791	0.00767	0.00809	0.00744	0.00786	0.00769	0.0071	0.00673	0.00708	0.00712	0.00702	0.00711	0.00698	0.00696	0.0066	0.00656	0.00688	0.00688	0.0067	0.00726	0.00674	0.00604	0.00718	0.00725	0.00718	0.00675	0.00703	0.00654	0.00625	0.00707	0.00716
1610.01	0.00717	0.00751	0.00745	0.00739	0.00618	0.00719	0.00733	0.0074		0.00741	0.00728	0.0073	0.00734	0.00688	0.00736	0.00724	0.00662	0.0073	0.00741	0.00718	0.00756	0.00693	0.00732	0.0072	0.00663	0.00629	0.00662	0.00665	0.00656	0.00664	0.00652	0.0065	0.00617	0.00614	0.00642	0.00639	0.00626	0.00679	0.00633	0.00568	0.00672	0.00678	0.00672	0.00632	0.00655	0.00611	0.00586	0.00658	0.00668
1609.3	0.00664	0.00699	0.00695	0.00687	0.00579	0.00669	0.0068	0.00687		0.00689	0.00675	0.0068	0.00681	0.00641	0.00687	0.00673	0.00615	0.00677	0.00691	0.0067	0.00702	0.00643	0.00678	0.00672	0.00616	0.00585	0.00619	0.00618	0.00611	0.00618	0.00607	0.00604	0.00575	0.00573	0.00598	0.00591	0.00583	0.00632	0.00594	0.00532	0.00627	0.00632	0.00627	0.0059	0.00608	0.0057	0.00547	0.00611	0.00622
1608.58	0.00613	0.00648	0.00645	0.00636	0.00541	0.0062	0.00628	0.00636		0.00638	0.00623	0.0063	0.00629	0.00597	0.00638	0.00624	0.00571	0.00624	0.00643	0.00623	0.0065	0.00595	0.00626	0.00625	0.00572	0.00544	0.00576	0.00573	0.00568	0.00574	0.00564	0.00561	0.00535	0.00533	0.00555	0.00546	0.00543	0.00587	0.00555	0.00498	0.00584	0.00588	0.00585	0.0055	0.00563	0.00531	0.0051	0.00567	0.00577
1607.87	0.00565	0.00599	0.00597	0.00587	0.00505	0.00574	0.00579	0.00587		0.0059	0.00574	0.00582	0.0058	0.00553	0.00592	0.00576	0.00529	0.00575	0.00596	0.00578	0.006	0.00549	0.00577	0.00579	0.0053	0.00504	0.00536	0.00531	0.00527	0.00533	0.00523	0.00519	0.00497	0.00496	0.00514	0.00503	0.00505	0.00544	0.00519	0.00466	0.00543	0.00547	0.00544	0.00512	0.00521	0.00494	0.00475	0.00524	0.00535
1607.16	0.00519	0.00553	0.00552	0.0054	0.0047	0.0053	0.00533	0.0054		0.00543	0.00527	0.00537	0.00533	0.00512	0.00547	0.00531	0.00488	0.00527	0.00551	0.00535	0.00553	0.00506	0.0053	0.00536	0.0049	0.00467	0.00498	0.0049	0.00488	0.00494	0.00484	0.0048	0.00461	0.0046	0.00475	0.00462	0.00469	0.00503	0.00484	0.00435	0.00504	0.00507	0.00505	0.00476	0.00481	0.00459	0.00442	0.00484	0.00495
1606.44	0.00476	0.00508	0.00509	0.00497	0.00436	0.00488	0.00489	0.00497		0.005	0.00484	0.00495	0.0049	0.00473	0.00505	0.00489	0.00451	0.00484	0.00509	0.00494	0.00508	0.00465	0.00486	0.00495	0.00452	0.00432	0.00461	0.00452	0.00451	0.00457	0.00448	0.00443	0.00427	0.00427	0.00439	0.00425	0.00436	0.00465	0.00451	0.00406	0.00467	0.0047	0.00468	0.00441	0.00444	0.00426	0.00411	0.00446	0.00458
1605.73	0.00436	0.00467	0.0047	0.00456	0.00406	0.0045	0.00449	0.00456		0.00459	0.00444	0.00456	0.00449	0.00437	0.00466	0.0045	0.00416	0.00444	0.0047	0.00457	0.00467	0.00428	0.00446	0.00457	0.00417	0.004	0.00427	0.00417	0.00417	0.00424	0.00414	0.00409	0.00396	0.00397	0.00406	0.00391	0.00406	0.0043	0.00421	0.00379	0.00433	0.00436	0.00435	0.0041	0.0041	0.00397	0.00383	0.00413	0.00424
1605.02	0.00399	0.00429	0.00433	0.00419	0.00378	0.00415	0.00411	0.00418		0.00421	0.00407	0.0042	0.00412	0.00404	0.00429	0.00414	0.00385	0.00407	0.00433	0.00423	0.00429	0.00394	0.00409	0.00421	0.00384	0.0037	0.00396	0.00384	0.00385	0.00393	0.00384	0.00379	0.00368	0.0037	0.00377	0.00362	0.00378	0.00398	0.00393	0.00354	0.00402	0.00405	0.00404	0.00381	0.00379	0.0037	0.00357	0.00382	0.00393
1604.31	0.00365	0.00393	0.00399	0.00384	0.00352	0.00382	0.00377	0.00383		0.00386	0.00373	0.00387	0.00377	0.00373	0.00395	0.0038	0.00355	0.00373	0.00399	0.0039	0.00393	0.00362	0.00374	0.00388	0.00354	0.00341	0.00366	0.00353	0.00355	0.00364	0.00355	0.00349	0.00341	0.00344	0.00349	0.00333	0.00351	0.00368	0.00366	0.00331	0.00372	0.00375	0.00374	0.00353	0.00349	0.00344	0.00332	0.00353	0.00363
1603.59	0.00333	0.0036	0.00366	0.00352	0.00325	0.0035	0.00344	0.0035		0.00353	0.00341	0.00354	0.00344	0.00343	0.00363	0.00348	0.00325	0.0034	0.00366	0.00358	0.00359	0.00331	0.00341	0.00357	0.00325	0.00313	0.00337	0.00324	0.00326	0.00335	0.00326	0.00321	0.00315	0.00316	0.00321	0.00305	0.00323	0.00338	0.00339	0.00307	0.00342	0.00345	0.00344	0.00325	0.00319	0.00317	0.00307	0.00323	0.00334
1602.88	0.00303	0.00329	0.00333	0.0032	0.00298	0.00319	0.00313	0.00319		0.00322	0.0031	0.00322	0.00314	0.00313	0.00332	0.00317	0.00295	0.00309	0.00334	0.00327	0.00328	0.00301	0.00311	0.00326	0.00297	0.00287	0.00309	0.00296	0.00298	0.00306	0.00299	0.00293	0.00288	0.00289	0.00293	0.00277	0.00295	0.00308	0.00312	0.00283	0.00313	0.00315	0.00315	0.00298	0.00291	0.00289	0.00281	0.00294	0.00304
1602.17	0.00275	0.00299	0.00303	0.00291	0.00271	0.0029	0.00285	0.0029		0.00293	0.00281	0.00293	0.00285	0.00286	0.00303	0.00288	0.00267	0.00281	0.00304	0.00297	0.00298	0.00272	0.00282	0.00298	0.00271	0.00261	0.00282	0.0027	0.00272	0.00278	0.00273	0.00266	0.00263	0.00262	0.00266	0.0025	0.00269	0.00281	0.00285	0.00259	0.00284	0.00287	0.00288	0.00272	0.00265	0.00264	0.00256	0.00266	0.00277
1601.45	0.00249	0.00271	0.00274	0.00263	0.00246	0.00262	0.00258	0.00262		0.00265	0.00254	0.00265	0.00258	0.00259	0.00275	0.00261	0.00241	0.00254	0.00276	0.00269	0.0027	0.00244	0.00255	0.00271	0.00246	0.00238	0.00257	0.00245	0.00247	0.00252	0.00248	0.00242	0.0024	0.00237	0.00241	0.00225	0.00244	0.00255	0.0026	0.00237	0.00258	0.0026	0.00262	0.00248	0.0024	0.0024	0.00232	0.0024	0.00252
1600.74	0.00224	0.00244	0.00247	0.00238	0.00222	0.00237	0.00232	0.00236		0.0024	0.00228	0.00239	0.00232	0.00234	0.00248	0.00235	0.00218	0.00228	0.00249	0.00243	0.00244	0.00218	0.0023	0.00245	0.00222	0.00215	0.00232	0.00222	0.00223	0.00228	0.00225	0.00218	0.00217	0.00214	0.00218	0.00203	0.00221	0.00231	0.00236	0.00216	0.00234	0.00236	0.00237	0.00225	0.00217	0.00218	0.00211	0.00217	0.00228
1600.03	0.00201	0.00219	0.00222	0.00213	0.002	0.00212	0.00208	0.00212		0.00215	0.00204	0.00215	0.00208	0.0021	0.00223	0.00211	0.00195	0.00204	0.00224	0.00219	0.00219	0.00194	0.00206	0.0022	0.002	0.00192	0.00209	0.00199	0.002	0.00206	0.00203	0.00196	0.00195	0.00192	0.00196	0.00182	0.00199	0.00207	0.00213	0.00194	0.00211	0.00212	0.00213	0.00203	0.00195	0.00196	0.00189	0.00195	0.00205
1599.31	0.00178	0.00195	0.00199	0.0019	0.00178	0.00189	0.00185	0.00188		0.00191	0.00181	0.00191	0.00185	0.00187	0.00198	0.00187	0.00173	0.00181	0.00199	0.00195	0.00194	0.00172	0.00183	0.00196	0.00178	0.00171	0.00187	0.00177	0.00178	0.00184	0.00181	0.00175	0.00173	0.00171	0.00175	0.00161	0.00178	0.00184	0.00191	0.00174	0.00189	0.0019	0.00191	0.00181	0.00174	0.00175	0.00169	0.00174	0.00183
1598.6	0.00156	0.00172	0.00175	0.00167	0.00157	0.00166	0.00163	0.00165		0.00167	0.00159	0.00168	0.00162	0.00164	0.00175	0.00164	0.00152	0.00159	0.00175	0.00172	0.00171	0.00151	0.00161	0.00173	0.00156	0.0015	0.00165	0.00156	0.00157	0.00163	0.00159	0.00154	0.00152	0.00152	0.00154	0.00141	0.00158	0.00162	0.00169	0.00154	0.00167	0.00168	0.00169	0.0016	0.00153	0.00155	0.00149	0.00154	0.00162
1597.89	0.00135	0.00149	0.00152	0.00145	0.00136	0.00144	0.00141	0.00143		0.00145	0.00137	0.00146	0.00141	0.00142	0.00152	0.00143	0.00131	0.00138	0.00152	0.0015	0.00148	0.00131	0.00139	0.0015	0.00136	0.0013	0.00144	0.00135	0.00136	0.00142	0.00139	0.00134	0.00132	0.00133	0.00134	0.00122	0.00138	0.00141	0.00148	0.00135	0.00146	0.00147	0.00147	0.00139	0.00132	0.00135	0.0013	0.00134	0.00141
1597.17	0.00115	0.00127	0.0013	0.00124	0.00116	0.00123	0.0012	0.00122		0.00124	0.00117	0.00125	0.0012	0.00122	0.0013	0.00122	0.00111	0.00117	0.0013	0.00128	0.00127	0.00111	0.00118	0.00129	0.00116	0.00111	0.00124	0.00115	0.00117	0.00123	0.00119	0.00114	0.00113	0.00114	0.00114	0.00104	0.0012	0.00121	0.00127	0.00117	0.00125	0.00126	0.00126	0.0012	0.00112	0.00116	0.00111	0.00114	0.0012
1596.46	0.000965023	0.00107	0.0011	0.00104	0.000978673	0.00104	0.00101	0.00103		0.00104	0.000977847	0.00105	0.00101	0.00103	0.00109	0.00103	0.000933557	0.000984824	0.0011	0.00108	0.00107	0.00093406	0.000992571	0.00108	0.000979845	0.000935233	0.00105	0.000962428	0.000983895	0.00104	0.00101	0.000954834	0.000956757	0.000965598	0.000961133	0.000868142	0.00102	0.00102	0.00108	0.000995726	0.00106	0.00107	0.00107	0.00102	0.000936639	0.000975539	0.000938944	0.000958182	0.00101
1595.75	0.00079806	0.000886367	0.0009101	0.000860108	0.000808504	0.000855827	0.000827793	0.000848326		0.000861657	0.000804575	0.000868457	0.000832181	0.000851025	0.000903141	0.00084914	0.000770506	0.000812157	0.000909439	0.00088882	0.000888999	0.000769947	0.000820901	0.000900783	0.000813405	0.000776417	0.000873915	0.000792794	0.000815723	0.000865966	0.000840759	0.000790181	0.000793713	0.000800433	0.000798778	0.000715013	0.000847489	0.000845737	0.000902516	0.000830224	0.000874944	0.000893454	0.000896851	0.000849752	0.000770568	0.000809616	0.000778651	0.000789601	0.000840524
1595.04	0.000646539	0.000718604	0.000740113	0.000696134	0.000649514	0.000692008	0.000669815	0.000685772		0.000696849	0.000647787	0.000705404	0.000673307	0.000692267	0.000731493	0.000688268	0.000619113	0.000656338	0.000737473	0.000719458	0.000723601	0.000622938	0.00066712	0.000735213	0.000661462	0.000635824	0.000711002	0.000640779	0.000661568	0.000708449	0.000687746	0.00064241	0.000646086	0.000648748	0.000651773	0.00057709	0.000691267	0.000683592	0.00073814	0.000672835	0.000708178	0.000728144	0.000735049	0.000691636	0.000622046	0.00065852	0.000628914	0.000636322	0.00068363
1594.32	0.000510521	0.000568287	0.000586319	0.000549093	0.000506555	0.00054495	0.00053077	0.00054137		0.000548203	0.000508557	0.000558317	0.00053147	0.00054771	0.000579312	0.000542977	0.000481967	0.000517472	0.000583507	0.00056966	0.000574921	0.000494205	0.000529574	0.000587206	0.000523374	0.000511207	0.000564158	0.00050634	0.000522299	0.00056648	0.000547599	0.000509365	0.000514819	0.000515732	0.000519769	0.000454658	0.000552793	0.000538855	0.00058641	0.000529852	0.000557272	0.000579859	0.000586891	0.00054734	0.000489707	0.000521967	0.000493947	0.000501188	0.000540886
1593.61	0.000391609	0.000436101	0.000451023	0.000421519	0.000385949	0.000416967	0.00040967	0.000415789		0.000419583	0.000388378	0.000428804	0.000407712	0.000419328	0.000448184	0.000414927	0.000366266	0.000396092	0.000449454	0.000440645	0.000444422	0.0003847	0.000408331	0.00045662	0.000400999	0.000399712	0.000437492	0.000390004	0.000401359	0.000441251	0.000423704	0.000391907	0.000401046	0.000405875	0.00040425	0.000348785	0.000434779	0.000414523	0.000452209	0.000409035	0.000427074	0.000452771	0.000456942	0.000424291	0.000375143	0.000401952	0.000380387	0.000387526	0.000414158
1592.9	0.000289226	0.000321597	0.000334255	0.000312777	0.000285814	0.000307453	0.000304003	0.000307019		0.000310677	0.000285699	0.000316491	0.000301172	0.000308342	0.000335315	0.000304611	0.000271704	0.000290888	0.00033437	0.00032967	0.000331212	0.000289871	0.0003023	0.000340877	0.000294689	0.000297788	0.000328882	0.000289022	0.000298114	0.000329521	0.000317049	0.000289964	0.000301776	0.000313521	0.00030293	0.000257581	0.000332114	0.000308341	0.000337138	0.000308946	0.000317231	0.000343369	0.000345449	0.000322389	0.000277225	0.000298453	0.000287744	0.000292444	0.000304491
1592.18	0.000200257	0.000222315	0.000232362	0.000218545	0.000198555	0.00021272	0.000210415	0.000211971		0.000216331	0.000196545	0.000218377	0.000208379	0.000212627	0.000235264	0.000210044	0.000190532	0.000199462	0.0002339	0.000231208	0.000231496	0.000203116	0.000208977	0.000236569	0.000202253	0.000204134	0.000231727	0.000198965	0.000207582	0.000227	0.000223269	0.00020078	0.000211228	0.000226983	0.000211496	0.000177427	0.000237185	0.000214588	0.00023664	0.000221133	0.000221914	0.000245008	0.000246358	0.000232979	0.000191241	0.000208339	0.000207575	0.000207775	0.000209965
1591.47	0.000122995	0.000136687	0.000143187	0.000136044	0.000121604	0.000130607	0.000128555	0.000129808		0.000133475	0.000119251	0.000133362	0.000127599	0.000130267	0.000146108	0.000129245	0.000118487	0.000121261	0.000145277	0.000143111	0.000142978	0.000124322	0.000127918	0.000144518	0.000123252	0.000122949	0.000144003	0.000120017	0.000127679	0.000135958	0.000139649	0.000122972	0.000129081	0.000142943	0.000130207	0.000108223	0.0001492	0.000132265	0.000148129	0.000141121	0.000138436	0.000155947	0.000155865	0.000150201	0.000116088	0.000129766	0.000133385	0.000129742	0.000128963
1590.76	5.68889e-05	6.34758e-05	6.63914e-05	6.39358e-05	5.60924e-05	6.0503e-05	5.91089e-05	5.99444e-05		6.19633e-05	5.40816e-05	6.14701e-05	5.87513e-05	5.99874e-05	6.81649e-05	6.01209e-05	5.55134e-05	5.57682e-05	6.77469e-05	6.6168e-05	6.57788e-05	5.69478e-05	5.90545e-05	6.65364e-05	5.71313e-05	5.63175e-05	6.71172e-05	5.42923e-05	5.90072e-05	6.08013e-05	6.59161e-05	5.64042e-05	5.88558e-05	6.63942e-05	6.04987e-05	5.00921e-05	7.03669e-05	6.19204e-05	7.06188e-05	6.79035e-05	6.59611e-05	7.54483e-05	7.39001e-05	7.29964e-05	5.30793e-05	6.11699e-05	6.37839e-05	6.01595e-05	5.98277e-05
1590.04	0	-8.31579e-11	0	0	-8.31528e-11	0	0	0		0	0	0	0	0	0	0	0	0	0	0	0	-1.25458e-10	0	0	0	0	0	0	0	0	0	0	0	0	0	0	0	0	0	0	0	0	0	0	0	0	0	0	1.306e-10
[truncated: 47 more columns]

## Sheet: 55C
Wavenumber	s1	s2	s3	s4	s5	s6	s7	s8	s9	s10	s11	s12	s13	s14	s15	s16	s17	s18	s19	s20	s21	s22	s23	s24	s25	s26	s27	s28	s29	s30	s31	s32	s33	s34	s35	s36	s37	s38	s39	s40	s41	s42	s43	s44	s45	s46	s47	s48	s49
1699.85	0	0	0	0	0	0	0	0	0	0	0	0	0	0	0	0	0	0	0	0	0	0	0	0	0	0	0	0	0	0	0	0	0	0	0	0	0	0	0	0	0	0	0	0	0	0	0	0	0
1699.14	2.76563e-05	5.90218e-06	5.69932e-06	4.46115e-06	-3.59765e-06	-1.35652e-05	7.87414e-06	8.87145e-06	4.14427e-06	4.31158e-06	9.42053e-06	8.94842e-06	1.03463e-05	1.5191e-05	-9.17657e-06	9.15838e-06	-9.91189e-08	8.08061e-06	8.38522e-06	7.29719e-06	-6.23723e-06	9.96991e-06	9.55726e-06	1.13548e-05	-4.15771e-07	5.64617e-06	5.2557e-06	7.63975e-06	-5.21865e-06	3.25504e-06	5.15218e-06	4.82111e-06	5.44018e-06	6.28702e-06	4.49781e-06	5.89071e-06	8.88239e-06	1.10387e-05	1.22841e-05	4.85099e-06	1.97645e-05	8.23347e-06	8.44603e-06	7.92222e-06	4.00775e-06	1.02155e-05	2.38069e-07	9.37367e-06	-5.61083e-06
1698.42	5.29876e-05	6.03497e-06	1.04629e-05	6.46588e-06	-8.59964e-06	-1.67084e-05	9.47842e-06	1.25696e-05	5.69308e-06	5.16822e-06	1.34215e-05	1.36373e-05	1.85808e-05	3.03552e-05	-1.57296e-05	2.0012e-05	4.57128e-06	1.73303e-05	1.76489e-05	1.5712e-05	-6.52328e-06	1.93446e-05	1.79103e-05	2.1938e-05	-3.59867e-06	8.53815e-06	7.11883e-06	1.06293e-05	-5.68199e-06	4.6526e-06	6.10852e-06	5.21043e-06	8.12751e-06	1.06476e-05	7.42554e-06	7.67417e-06	1.35666e-05	1.57784e-05	1.88784e-05	1.0458e-05	2.91787e-05	1.23949e-05	1.23192e-05	1.02116e-05	4.74458e-06	1.64491e-05	2.18436e-06	1.72716e-05	-1.965e-05
1697.71	8.9343e-05	1.57029e-05	2.27916e-05	1.41255e-05	9.45731e-07	-1.41102e-05	1.96309e-05	2.47083e-05	1.65236e-05	1.5747e-05	2.51978e-05	2.45153e-05	2.88066e-05	5.18192e-05	-1.1649e-05	3.27391e-05	1.26064e-05	3.07715e-05	3.15308e-05	2.68316e-05	-2.33786e-06	3.33243e-05	2.90699e-05	3.52802e-05	5.13894e-06	2.17989e-05	1.86313e-05	2.25257e-05	-1.81012e-06	1.34e-05	1.74089e-05	1.42224e-05	1.9481e-05	2.15168e-05	1.64944e-05	1.79898e-05	2.78408e-05	3.06295e-05	3.17262e-05	2.43043e-05	4.87868e-05	2.32845e-05	2.38058e-05	2.20894e-05	1.36097e-05	2.85101e-05	1.05022e-05	3.37218e-05	-1.36573e-05
1697	0.000144584	4.31367e-05	4.70251e-05	3.35369e-05	3.09686e-05	-1.04078e-05	4.67404e-05	5.3392e-05	4.34762e-05	4.2321e-05	5.31802e-05	4.88881e-05	4.59392e-05	8.50776e-05	5.23301e-06	4.91996e-05	2.40418e-05	5.13366e-05	5.26723e-05	4.29603e-05	5.61372e-06	5.58204e-05	4.70126e-05	5.5187e-05	3.14139e-05	5.08895e-05	4.60351e-05	5.04275e-05	6.10957e-06	3.43332e-05	4.59136e-05	3.95279e-05	4.55417e-05	4.40222e-05	3.61098e-05	4.34807e-05	5.85111e-05	6.42082e-05	5.94623e-05	4.90833e-05	8.94235e-05	4.71341e-05	5.04647e-05	5.18405e-05	3.7017e-05	5.27402e-05	2.69967e-05	6.27047e-05	2.42998e-05
1696.29	0.000212969	8.00533e-05	7.72986e-05	6.36975e-05	7.21591e-05	6.09351e-06	8.18925e-05	8.91953e-05	8.0419e-05	7.69702e-05	9.04083e-05	8.19129e-05	7.07447e-05	0.000129833	3.52621e-05	7.04121e-05	4.41028e-05	7.76061e-05	7.75866e-05	6.50275e-05	2.49521e-05	8.31038e-05	7.11153e-05	7.98597e-05	6.60412e-05	8.48008e-05	8.07618e-05	8.52798e-05	2.52947e-05	6.10754e-05	8.19779e-05	7.34357e-05	7.95904e-05	7.38178e-05	6.20628e-05	7.64419e-05	9.44736e-05	0.000103731	9.48037e-05	7.81432e-05	0.000132461	7.58593e-05	8.24436e-05	8.82706e-05	6.74278e-05	8.22554e-05	5.15218e-05	9.34204e-05	7.51399e-05
1695.57	0.000285356	0.000117092	0.000109525	9.97463e-05	0.000111631	3.78618e-05	0.000116454	0.000124434	0.000119297	0.000111827	0.000129004	0.000117456	0.000105572	0.000183786	7.26884e-05	9.9889e-05	7.65961e-05	0.000111203	0.000107224	9.69624e-05	5.88942e-05	0.000114265	0.00010364	0.000110591	9.88577e-05	0.000115353	0.000114646	0.000118944	5.52619e-05	8.79072e-05	0.000115838	0.000106919	0.000113527	0.00010621	8.99183e-05	0.000108736	0.000127462	0.000137475	0.000132143	0.000106277	0.000165898	0.000103265	0.000112477	0.000121854	9.843e-05	0.000111623	8.13778e-05	0.000120104	0.000115779
1694.86	0.000354042	0.000148883	0.00014178	0.000135366	0.000142979	7.84952e-05	0.000146334	0.000156674	0.000154234	0.000143008	0.000163326	0.000151239	0.000148439	0.000239988	0.00011004	0.000137329	0.000118338	0.000151163	0.000142074	0.000138003	0.000102748	0.000149087	0.000142702	0.000146907	0.000126097	0.000141286	0.000143939	0.000148338	8.95091e-05	0.000112072	0.000143882	0.0001353	0.000142261	0.000137674	0.00011654	0.00013674	0.000156159	0.000162252	0.000167775	0.000132598	0.000189908	0.000127475	0.000137939	0.000148486	0.000126791	0.000138215	0.000112599	0.000144038	0.000137945
1694.15	0.000419308	0.000177485	0.000174638	0.000169514	0.000171191	0.000124918	0.000173661	0.000188263	0.000185697	0.000172374	0.000194048	0.000183993	0.000194573	0.000294507	0.000148422	0.00017933	0.000164419	0.000194261	0.000180358	0.000183017	0.000152028	0.000187209	0.000183285	0.000186446	0.00015233	0.000166641	0.000170858	0.000175042	0.000126157	0.000135012	0.000169655	0.000161079	0.000167576	0.000168037	0.000142397	0.000162678	0.000184206	0.000183401	0.000200573	0.00015987	0.000210376	0.000150256	0.000160604	0.000170402	0.00015297	0.00016252	0.000144631	0.000168838	0.000152484
1693.43	0.000491888	0.000214683	0.000215195	0.000209117	0.000208131	0.00017169	0.00020991	0.000230038	0.000223852	0.000209916	0.000233062	0.000225028	0.000246498	0.000354799	0.000193761	0.000227314	0.000214168	0.00024388	0.000226328	0.000232595	0.000204822	0.000233752	0.000228569	0.000233414	0.00018826	0.00020233	0.000205826	0.000208323	0.000164707	0.000165062	0.000203846	0.000195071	0.000199753	0.000204148	0.00017433	0.000195502	0.000222402	0.000215089	0.000240269	0.000194593	0.000243689	0.000180607	0.000192197	0.000201226	0.000185533	0.00019307	0.000180601	0.000203297	0.000180901
1692.72	0.000578804	0.000265942	0.000266429	0.000259254	0.000259434	0.000220593	0.000259954	0.000286024	0.000275391	0.000261207	0.000286772	0.000279087	0.000306779	0.000426946	0.000249172	0.000282162	0.000270353	0.000302226	0.000281978	0.000288628	0.000263047	0.000290044	0.000281879	0.000289768	0.000238181	0.000251601	0.000253816	0.000252632	0.000207488	0.000205853	0.000250553	0.000242052	0.000244059	0.000250275	0.000215714	0.000239678	0.000273962	0.000261182	0.000292226	0.000238547	0.000293444	0.000221729	0.000237097	0.000247492	0.000228869	0.000233844	0.000223064	0.000249684	0.000230683
1692.01	0.000680383	0.000328788	0.000325967	0.000320028	0.000324573	0.000279082	0.000321335	0.000353018	0.000340071	0.000325207	0.00035282	0.000344243	0.000375038	0.000509841	0.000314141	0.000342382	0.000335109	0.000367503	0.000344936	0.000351115	0.000329305	0.000352976	0.000343301	0.000353105	0.000299761	0.000310024	0.00031264	0.000306856	0.000258065	0.000254899	0.000307185	0.000299516	0.000298358	0.000305563	0.00026488	0.000294576	0.000335114	0.000315758	0.000354069	0.000289363	0.000351635	0.00027056	0.000290776	0.000305649	0.000281819	0.000282616	0.000272778	0.000304789	0.000296429
1691.29	0.000795608	0.00040216	0.000392907	0.000390433	0.000403068	0.000350108	0.000393547	0.000430282	0.000416659	0.000400631	0.000429244	0.000418905	0.00045283	0.000602533	0.000389622	0.000408673	0.000408821	0.000439636	0.000415234	0.000421242	0.000404567	0.000422422	0.000414478	0.000423546	0.000371156	0.00037534	0.000380279	0.00037095	0.000317794	0.000310648	0.000372388	0.000365613	0.000360479	0.000368765	0.000320929	0.000359575	0.000404728	0.000376325	0.000424206	0.000346194	0.000415513	0.000326272	0.000351143	0.000372574	0.000344166	0.00033834	0.000329907	0.000367784	0.000373958
1690.58	0.000922548	0.000486819	0.000468208	0.000470022	0.000494225	0.000432233	0.000477435	0.000518839	0.000504973	0.000486847	0.000516237	0.000503085	0.000542562	0.000706643	0.00047855	0.000483289	0.000491187	0.000520385	0.000495062	0.00050069	0.000488684	0.000500801	0.00049711	0.000503327	0.000452335	0.000448331	0.00045608	0.000444809	0.000386119	0.000373583	0.000446291	0.000440053	0.000430341	0.000439788	0.00038468	0.000433413	0.000483413	0.000444596	0.000502875	0.000409965	0.000487184	0.000390114	0.000419728	0.000447462	0.000415938	0.000401282	0.00039456	0.000439225	0.000462318
1689.87	0.00106	0.000583428	0.000553589	0.000559568	0.000597547	0.000524387	0.000572904	0.000619328	0.000605544	0.000584212	0.000614985	0.00059836	0.000645279	0.000824952	0.000582666	0.000568229	0.000582884	0.000611464	0.000586449	0.000590819	0.000582251	0.000590483	0.000591711	0.000594164	0.000544383	0.000530798	0.000541205	0.000528059	0.000462658	0.000444988	0.000529457	0.000523652	0.000509703	0.000519978	0.000457673	0.000515213	0.00057161	0.000523084	0.00059195	0.000482344	0.00056917	0.000463353	0.000498827	0.000531252	0.000497112	0.000472078	0.000467718	0.000520022	0.000562828
1689.16	0.00121	0.000693697	0.000651748	0.000661424	0.000714092	0.000627143	0.000680729	0.000733481	0.000719335	0.000695038	0.000727783	0.000707846	0.000762226	0.000960048	0.000701714	0.000665898	0.000686382	0.000715236	0.000691397	0.000693833	0.000687971	0.000693859	0.000699741	0.000698056	0.000649538	0.000625338	0.000639221	0.000622257	0.000548398	0.000527162	0.000623873	0.000619055	0.000601614	0.000611761	0.000541943	0.000606752	0.00067131	0.000614347	0.000694998	0.00056563	0.000664158	0.000547563	0.000590607	0.000626904	0.00058936	0.000552872	0.000551498	0.000612427	0.000678559
1688.44	0.00138	0.000819582	0.000764739	0.000777852	0.000844862	0.000741958	0.000802766	0.000863553	0.000846725	0.000821077	0.000856479	0.000833111	0.000895158	0.00111	0.000835033	0.000778888	0.000804688	0.000834108	0.000811648	0.000811923	0.000809121	0.00081245	0.000823476	0.000817363	0.000769355	0.000733856	0.000753021	0.000729713	0.000645399	0.000622323	0.000731691	0.000728714	0.000707803	0.000716718	0.000638841	0.000710376	0.00078506	0.000719557	0.000813903	0.000661258	0.000773219	0.000643964	0.000695581	0.000736718	0.000694695	0.000645969	0.000647447	0.00071793	0.000810595
1687.73	0.00156	0.000962293	0.000892961	0.000909586	0.00099048	0.000870105	0.000941282	0.00101	0.000988354	0.000962432	0.001	0.000973698	0.00104	0.00128	0.000982432	0.000908185	0.000938798	0.00096856	0.000947633	0.00094552	0.000946134	0.000946232	0.000963112	0.000952978	0.000904378	0.000857303	0.000882846	0.000851915	0.000754734	0.000731647	0.000854362	0.000853248	0.000827923	0.000835344	0.000748511	0.000827289	0.000914402	0.000838469	0.00094742	0.00076955	0.000896427	0.00075324	0.000813401	0.00086102	0.000813995	0.000752241	0.00075575	0.000837066	0.000958575
1687.02	0.00176	0.00112	0.00104	0.00106	0.00115	0.00101	0.0011	0.00118	0.00115	0.00112	0.00116	0.00113	0.00121	0.00147	0.00115	0.00105	0.00109	0.00112	0.0011	0.00109	0.0011	0.0011	0.00112	0.0011	0.00106	0.000999364	0.00103	0.000992224	0.000874945	0.000857227	0.00099518	0.000994866	0.000963606	0.000969519	0.000872418	0.000960888	0.00106	0.000974624	0.0011	0.000892363	0.00104	0.000878511	0.000948072	0.001	0.00095005	0.000873931	0.000876585	0.000973757	0.00113
1686.3	0.00199	0.00131	0.0012	0.00122	0.00135	0.00116	0.00128	0.00138	0.00133	0.0013	0.00135	0.00131	0.00139	0.00167	0.00133	0.00121	0.00125	0.00128	0.00127	0.00126	0.00125	0.00127	0.00129	0.00127	0.00124	0.00117	0.0012	0.00116	0.00101	0.001	0.00116	0.00116	0.00112	0.00112	0.00102	0.00112	0.00124	0.00114	0.00127	0.00103	0.00121	0.00103	0.00111	0.00117	0.00111	0.00102	0.00101	0.00113	0.00133
1685.59	0.00224	0.00153	0.0014	0.00141	0.00157	0.00134	0.00149	0.0016	0.00154	0.00152	0.00156	0.00152	0.0016	0.0019	0.00154	0.0014	0.00143	0.00147	0.00146	0.00145	0.00144	0.00146	0.00148	0.00147	0.00144	0.00136	0.00139	0.00135	0.00116	0.00117	0.00135	0.00135	0.0013	0.0013	0.00118	0.0013	0.00144	0.00132	0.00147	0.0012	0.00141	0.0012	0.00129	0.00136	0.00129	0.00118	0.00117	0.00132	0.00157
1684.88	0.00252	0.00176	0.00161	0.00163	0.00182	0.00157	0.00172	0.00184	0.00178	0.00175	0.0018	0.00175	0.00184	0.00216	0.00179	0.0016	0.00165	0.00169	0.00168	0.00167	0.00167	0.00167	0.0017	0.00168	0.00167	0.00157	0.00161	0.00156	0.00136	0.00136	0.00156	0.00156	0.0015	0.0015	0.00137	0.0015	0.00165	0.00152	0.00168	0.00138	0.00161	0.00138	0.00149	0.00157	0.0015	0.00136	0.00136	0.00152	0.00183
1684.16	0.00281	0.00201	0.00184	0.00187	0.00208	0.00183	0.00196	0.00209	0.00203	0.002	0.00205	0.002	0.0021	0.00244	0.00206	0.00183	0.0019	0.00193	0.00192	0.00191	0.00193	0.00191	0.00194	0.00192	0.00192	0.00179	0.00183	0.00178	0.00158	0.00157	0.00178	0.00179	0.00172	0.00172	0.00158	0.00172	0.00187	0.00173	0.00191	0.00158	0.00182	0.00159	0.0017	0.00179	0.00172	0.00156	0.00157	0.00173	0.00209
1683.45	0.0031	0.00227	0.00209	0.00212	0.00234	0.00209	0.00221	0.00235	0.00229	0.00225	0.00231	0.00226	0.00237	0.00273	0.00232	0.00208	0.00217	0.00219	0.00218	0.00217	0.00221	0.00216	0.00221	0.00217	0.00216	0.00202	0.00207	0.002	0.00182	0.00179	0.00201	0.00203	0.00194	0.00195	0.0018	0.00194	0.00211	0.00195	0.00215	0.0018	0.00203	0.0018	0.00192	0.00203	0.00195	0.00177	0.0018	0.00195	0.00234
1682.74	0.00339	0.00253	0.00234	0.00238	0.00259	0.00235	0.00247	0.00262	0.00255	0.00251	0.00258	0.00252	0.00265	0.00302	0.00259	0.00234	0.00244	0.00246	0.00245	0.00244	0.00248	0.00241	0.00247	0.00244	0.0024	0.00226	0.00231	0.00224	0.00205	0.00202	0.00224	0.00228	0.00217	0.00219	0.00203	0.00217	0.00235	0.00218	0.0024	0.00202	0.00225	0.00203	0.00216	0.00227	0.00219	0.002	0.00202	0.00218	0.0026
1682.02	0.00368	0.00279	0.0026	0.00263	0.00285	0.0026	0.00273	0.00289	0.00281	0.00277	0.00284	0.00279	0.00293	0.00331	0.00285	0.00261	0.00271	0.00273	0.00273	0.00271	0.00275	0.00267	0.00274	0.0027	0.00265	0.00251	0.00255	0.00248	0.00228	0.00226	0.00248	0.00252	0.0024	0.00244	0.00226	0.0024	0.0026	0.00242	0.00266	0.00225	0.00249	0.00227	0.0024	0.00251	0.00243	0.00223	0.00225	0.00242	0.00285
1681.31	0.00395	0.00304	0.00285	0.00288	0.00311	0.00284	0.00298	0.00316	0.00307	0.00303	0.0031	0.00305	0.0032	0.00359	0.00311	0.00286	0.00297	0.00299	0.00299	0.00297	0.00301	0.00292	0.003	0.00295	0.00289	0.00275	0.00279	0.00272	0.00251	0.00249	0.00271	0.00277	0.00263	0.00267	0.00249	0.00263	0.00284	0.00265	0.00291	0.00248	0.00272	0.0025	0.00264	0.00275	0.00267	0.00245	0.00247	0.00266	0.00311
1680.6	0.0042	0.00327	0.00307	0.00311	0.00334	0.00307	0.00322	0.0034	0.0033	0.00326	0.00333	0.00329	0.00345	0.00385	0.00336	0.00309	0.00321	0.00322	0.00323	0.0032	0.00325	0.00315	0.00323	0.00319	0.00312	0.00297	0.00301	0.00294	0.00272	0.00271	0.00293	0.00299	0.00284	0.00289	0.0027	0.00285	0.00307	0.00287	0.00314	0.00269	0.00294	0.00272	0.00285	0.00297	0.00288	0.00266	0.00268	0.00287	0.00334
1679.89	0.00441	0.00348	0.00327	0.00331	0.00355	0.00327	0.00342	0.00362	0.00351	0.00347	0.00354	0.00349	0.00366	0.00407	0.00357	0.00329	0.00341	0.00342	0.00343	0.0034	0.00344	0.00335	0.00344	0.0034	0.00332	0.00316	0.00321	0.00314	0.00291	0.00289	0.00312	0.00318	0.00304	0.00308	0.00289	0.00304	0.00326	0.00306	0.00334	0.00287	0.00313	0.00291	0.00305	0.00316	0.00307	0.00284	0.00286	0.00306	0.00355
1679.17	0.00459	0.00365	0.00343	0.00348	0.00373	0.00344	0.0036	0.00381	0.00369	0.00364	0.00371	0.00367	0.00384	0.00425	0.00375	0.00346	0.00358	0.00359	0.0036	0.00357	0.00361	0.00352	0.00362	0.00358	0.00349	0.00333	0.00339	0.0033	0.00306	0.00305	0.00329	0.00334	0.0032	0.00323	0.00304	0.0032	0.00343	0.00323	0.00351	0.00303	0.0033	0.00306	0.00321	0.00333	0.00323	0.00299	0.00301	0.00322	0.00372
1678.46	0.00475	0.00381	0.00357	0.00362	0.00389	0.00359	0.00375	0.00398	0.00385	0.0038	0.00387	0.00383	0.004	0.00441	0.00391	0.0036	0.00373	0.00373	0.00374	0.00371	0.00375	0.00368	0.00378	0.00374	0.00365	0.00348	0.00354	0.00345	0.00319	0.00318	0.00343	0.00348	0.00335	0.00337	0.00318	0.00335	0.00358	0.00337	0.00366	0.00316	0.00346	0.0032	0.00335	0.00347	0.00337	0.00312	0.00314	0.00336	0.00386
1677.75	0.00489	0.00397	0.0037	0.00377	0.00404	0.00374	0.00391	0.00415	0.00401	0.00395	0.00402	0.00398	0.00416	0.00456	0.00406	0.00374	0.00387	0.00386	0.00388	0.00385	0.00389	0.00382	0.00393	0.0039	0.00381	0.00362	0.00369	0.00358	0.00332	0.0033	0.00357	0.00361	0.0035	0.0035	0.00331	0.00349	0.00373	0.00351	0.00379	0.00329	0.0036	0.00332	0.00348	0.00361	0.0035	0.00324	0.00327	0.0035	0.00401
1677.03	0.00505	0.00414	0.00384	0.00392	0.00421	0.0039	0.00407	0.00432	0.00419	0.00412	0.00419	0.00414	0.00432	0.00472	0.00422	0.00389	0.00402	0.004	0.00403	0.004	0.00403	0.00398	0.00409	0.00407	0.00398	0.00377	0.00385	0.00373	0.00345	0.00343	0.00372	0.00375	0.00366	0.00364	0.00344	0.00364	0.00388	0.00365	0.00394	0.00343	0.00376	0.00346	0.00362	0.00376	0.00364	0.00337	0.00341	0.00364	0.00416
1676.32	0.00522	0.00432	0.004	0.00409	0.0044	0.00408	0.00425	0.00452	0.00438	0.0043	0.00437	0.00433	0.0045	0.00489	0.00441	0.00405	0.00418	0.00416	0.00419	0.00416	0.00419	0.00415	0.00426	0.00425	0.00417	0.00394	0.00403	0.00389	0.00361	0.00358	0.00389	0.00391	0.00384	0.00379	0.0036	0.00381	0.00406	0.00381	0.00409	0.00358	0.00393	0.0036	0.00378	0.00392	0.0038	0.00351	0.00357	0.0038	0.00435
1675.61	0.00541	0.00453	0.00418	0.00429	0.00462	0.00429	0.00446	0.00473	0.00459	0.00451	0.00458	0.00453	0.00471	0.0051	0.00462	0.00423	0.00437	0.00434	0.00437	0.00436	0.00438	0.00434	0.00447	0.00446	0.00439	0.00413	0.00424	0.00409	0.0038	0.00375	0.00408	0.00409	0.00404	0.00398	0.00378	0.00401	0.00426	0.004	0.00427	0.00376	0.00413	0.00378	0.00397	0.00411	0.00398	0.00368	0.00376	0.00399	0.00455
1674.89	0.00562	0.00476	0.00439	0.00451	0.00485	0.00452	0.00469	0.00496	0.00482	0.00473	0.0048	0.00476	0.00494	0.00532	0.00485	0.00445	0.00459	0.00455	0.00458	0.00458	0.00459	0.00456	0.0047	0.00469	0.00462	0.00435	0.00446	0.0043	0.004	0.00395	0.00429	0.0043	0.00426	0.00418	0.00399	0.00423	0.00448	0.00421	0.00447	0.00396	0.00435	0.00398	0.00418	0.00432	0.00419	0.00388	0.00396	0.0042	0.00477
1674.18	0.00584	0.00499	0.00461	0.00473	0.00508	0.00474	0.00492	0.0052	0.00506	0.00496	0.00504	0.005	0.00517	0.00555	0.00508	0.00468	0.00481	0.00477	0.00481	0.00481	0.00482	0.00479	0.00493	0.00493	0.00485	0.00457	0.00469	0.00453	0.00421	0.00416	0.00452	0.00452	0.00449	0.0044	0.00421	0.00446	0.00471	0.00443	0.00469	0.00418	0.00458	0.0042	0.00441	0.00455	0.00441	0.00409	0.00417	0.00443	0.00499
1673.47	0.00606	0.00522	0.00484	0.00496	0.0053	0.00497	0.00515	0.00542	0.00528	0.00519	0.00526	0.00522	0.0054	0.00577	0.00531	0.0049	0.00504	0.005	0.00504	0.00505	0.00504	0.00502	0.00516	0.00516	0.00508	0.0048	0.00492	0.00475	0.00443	0.00438	0.00473	0.00475	0.00472	0.00461	0.00443	0.00468	0.00494	0.00466	0.0049	0.0044	0.00482	0.00442	0.00463	0.00478	0.00463	0.0043	0.00438	0.00465	0.00521
1672.76	0.00627	0.00543	0.00506	0.00519	0.00551	0.00519	0.00537	0.00562	0.0055	0.0054	0.00548	0.00544	0.00562	0.00598	0.00554	0.00513	0.00526	0.00522	0.00526	0.00527	0.00526	0.00524	0.00537	0.00537	0.0053	0.00502	0.00515	0.00497	0.00465	0.0046	0.00495	0.00497	0.00494	0.00483	0.00465	0.0049	0.00516	0.00488	0.00511	0.00462	0.00504	0.00465	0.00486	0.005	0.00485	0.00451	0.0046	0.00487	0.00542
1672.04	0.00646	0.00563	0.00526	0.0054	0.00571	0.00541	0.00557	0.00581	0.00569	0.0056	0.00568	0.00564	0.00582	0.00618	0.00576	0.00534	0.00547	0.00542	0.00547	0.00548	0.00547	0.00545	0.00557	0.00556	0.0055	0.00523	0.00536	0.00518	0.00487	0.00482	0.00515	0.00517	0.00515	0.00503	0.00487	0.00511	0.00537	0.00509	0.00531	0.00483	0.00525	0.00486	0.00507	0.00521	0.00506	0.00471	0.00481	0.00508	0.00563
1671.33	0.00664	0.00581	0.00545	0.00559	0.00589	0.00561	0.00574	0.00596	0.00587	0.00578	0.00585	0.00582	0.00599	0.00636	0.00596	0.00554	0.00567	0.0056	0.00565	0.00567	0.00565	0.00564	0.00574	0.00573	0.00569	0.00542	0.00555	0.00537	0.00506	0.00501	0.00534	0.00536	0.00534	0.00521	0.00506	0.0053	0.00556	0.00529	0.00549	0.00502	0.00545	0.00505	0.00526	0.0054	0.00525	0.00489	0.005	0.00527	0.00582
1670.62	0.00679	0.00597	0.00561	0.00575	0.00604	0.00579	0.0059	0.00609	0.00602	0.00594	0.00601	0.00598	0.00614	0.00652	0.00614	0.00571	0.00583	0.00574	0.00581	0.00584	0.00581	0.0058	0.00589	0.00588	0.00584	0.00558	0.00573	0.00554	0.00523	0.00517	0.0055	0.00552	0.00551	0.00537	0.00523	0.00547	0.00573	0.00545	0.00564	0.00518	0.00562	0.00521	0.00542	0.00556	0.00541	0.00504	0.00517	0.00543	0.00598
1669.9	0.00692	0.00611	0.00573	0.00589	0.00618	0.00594	0.00603	0.0062	0.00615	0.00607	0.00614	0.00611	0.00627	0.00665	0.00629	0.00585	0.00596	0.00586	0.00593	0.00598	0.00593	0.00593	0.00602	0.006	0.00598	0.00571	0.00587	0.00569	0.00537	0.0053	0.00564	0.00565	0.00566	0.00549	0.00536	0.00562	0.00588	0.00559	0.00576	0.00531	0.00578	0.00534	0.00556	0.0057	0.00554	0.00515	0.0053	0.00556	0.00611
1669.19	0.00704	0.00623	0.00583	0.00601	0.0063	0.00607	0.00615	0.00629	0.00626	0.00619	0.00626	0.00623	0.00638	0.00677	0.00644	0.00597	0.00607	0.00596	0.00604	0.00609	0.00603	0.00605	0.00613	0.00611	0.0061	0.00583	0.006	0.00581	0.00548	0.00539	0.00575	0.00576	0.00579	0.00559	0.00547	0.00575	0.006	0.0057	0.00585	0.00542	0.00592	0.00544	0.00567	0.00582	0.00565	0.00524	0.00541	0.00568	0.00622
1668.48	0.00714	0.00634	0.0059	0.00611	0.0064	0.00617	0.00625	0.00638	0.00636	0.0063	0.00636	0.00634	0.00649	0.00689	0.00656	0.00607	0.00616	0.00604	0.00613	0.0062	0.0061	0.00616	0.00623	0.00622	0.00621	0.00592	0.00611	0.00591	0.00557	0.00547	0.00585	0.00585	0.0059	0.00567	0.00556	0.00587	0.00611	0.0058	0.00593	0.0055	0.00605	0.00552	0.00576	0.00592	0.00574	0.0053	0.0055	0.00579	0.0063
1667.76	0.00723	0.00644	0.00597	0.0062	0.00649	0.00626	0.00636	0.00646	0.00645	0.00639	0.00646	0.00643	0.00659	0.00699	0.00667	0.00617	0.00624	0.0061	0.00621	0.0063	0.00616	0.00626	0.00633	0.00632	0.00631	0.00601	0.00621	0.006	0.00564	0.00553	0.00594	0.00593	0.00601	0.00574	0.00564	0.00597	0.00621	0.00588	0.00599	0.00557	0.00616	0.00559	0.00585	0.00601	0.00581	0.00535	0.00557	0.00588	0.00637
1667.05	0.0073	0.00654	0.00603	0.00628	0.00657	0.00634	0.00645	0.00654	0.00653	0.00648	0.00655	0.00652	0.00668	0.00708	0.00676	0.00625	0.00631	0.00616	0.00628	0.00639	0.00621	0.00634	0.00642	0.00642	0.00641	0.00608	0.0063	0.00608	0.00571	0.00559	0.00602	0.006	0.0061	0.00581	0.00571	0.00607	0.00631	0.00596	0.00604	0.00564	0.00627	0.00565	0.00593	0.0061	0.00588	0.0054	0.00563	0.00597	0.00643
1666.34	0.00737	0.00663	0.00609	0.00636	0.00666	0.00643	0.00655	0.00663	0.00662	0.00657	0.00665	0.00662	0.00678	0.00716	0.00686	0.00633	0.00638	0.00623	0.00635	0.00648	0.00627	0.00643	0.00651	0.00652	0.00651	0.00616	0.00639	0.00616	0.00578	0.00565	0.00611	0.00607	0.0062	0.00588	0.00578	0.00617	0.0064	0.00603	0.00609	0.00571	0.00637	0.00572	0.00601	0.00618	0.00595	0.00544	0.0057	0.00606	0.0065
1665.63	0.00744	0.00672	0.00615	0.00645	0.00675	0.00652	0.00665	0.00672	0.0067	0.00666	0.00674	0.00671	0.00687	0.00724	0.00695	0.00641	0.00646	0.00629	0.00643	0.00656	0.00633	0.00653	0.00661	0.00662	0.00662	0.00625	0.00649	0.00624	0.00586	0.00571	0.0062	0.00615	0.00631	0.00596	0.00586	0.00627	0.0065	0.00611	0.00616	0.00578	0.00648	0.00579	0.00609	0.00627	0.00603	0.0055	0.00579	0.00616	0.00658
1664.91	0.00752	0.00682	0.00623	0.00655	0.00685	0.00662	0.00676	0.00682	0.0068	0.00676	0.00685	0.00682	0.00696	0.00733	0.00706	0.0065	0.00654	0.00637	0.00651	0.00666	0.00641	0.00662	0.00671	0.00673	0.00674	0.00634	0.00658	0.00634	0.00596	0.0058	0.0063	0.00624	0.00642	0.00605	0.00596	0.00639	0.00661	0.0062	0.00623	0.00588	0.00658	0.00587	0.00619	0.00636	0.00612	0.00558	0.00588	0.00627	0.00667
1664.2	0.00759	0.00693	0.00632	0.00665	0.00695	0.00673	0.00687	0.00692	0.0069	0.00687	0.00695	0.00692	0.00706	0.00742	0.00717	0.0066	0.00664	0.00646	0.0066	0.00675	0.0065	0.00673	0.00681	0.00684	0.00686	0.00645	0.00669	0.00645	0.00608	0.0059	0.00641	0.00634	0.00655	0.00615	0.00607	0.00651	0.00672	0.00631	0.00631	0.00598	0.0067	0.00598	0.0063	0.00647	0.00622	0.00567	0.00599	0.00638	0.00677
1663.49	0.00767	0.00703	0.00642	0.00676	0.00706	0.00685	0.00698	0.00702	0.00701	0.00699	0.00706	0.00704	0.00715	0.0075	0.00727	0.0067	0.00674	0.00656	0.0067	0.00686	0.0066	0.00684	0.00692	0.00695	0.00698	0.00656	0.0068	0.00657	0.00621	0.00602	0.00653	0.00646	0.00667	0.00627	0.00619	0.00664	0.00683	0.00642	0.00641	0.0061	0.00682	0.00609	0.00642	0.00659	0.00633	0.00578	0.00612	0.00651	0.00687
1662.77	0.00774	0.00714	0.00653	0.00688	0.00717	0.00698	0.00709	0.00712	0.00712	0.0071	0.00717	0.00715	0.00725	0.00757	0.00737	0.00682	0.00685	0.00667	0.00681	0.00697	0.00671	0.00695	0.00702	0.00707	0.0071	0.00668	0.00692	0.00669	0.00635	0.00616	0.00665	0.00658	0.00681	0.00639	0.00633	0.00678	0.00695	0.00655	0.00652	0.00623	0.00695	0.00623	0.00654	0.00671	0.00646	0.00591	0.00626	0.00664	0.00698
1662.06	0.00783	0.00725	0.00666	0.007	0.00729	0.0071	0.00721	0.00723	0.00724	0.00722	0.00728	0.00727	0.00735	0.00764	0.00747	0.00695	0.00697	0.0068	0.00693	0.0071	0.00684	0.00707	0.00714	0.00719	0.00722	0.0068	0.00704	0.00682	0.0065	0.00631	0.00678	0.00672	0.00694	0.00653	0.00648	0.00692	0.00708	0.00669	0.00664	0.00638	0.00709	0.00638	0.00668	0.00684	0.00659	0.00606	0.00641	0.00677	0.00709
1661.35	0.00791	0.00735	0.0068	0.00713	0.00739	0.00723	0.00733	0.00734	0.00735	0.00734	0.00739	0.00739	0.00746	0.00772	0.00758	0.00708	0.0071	0.00694	0.00707	0.00723	0.00697	0.0072	0.00726	0.00731	0.00734	0.00694	0.00717	0.00696	0.00665	0.00647	0.00691	0.00686	0.00708	0.00668	0.00664	0.00706	0.00721	0.00684	0.00678	0.00653	0.00723	0.00654	0.00683	0.00698	0.00674	0.00623	0.00657	0.00692	0.0072
1660.63	0.008	0.00746	0.00695	0.00726	0.0075	0.00736	0.00744	0.00745	0.00747	0.00746	0.0075	0.00752	0.00757	0.00781	0.00768	0.00723	0.00723	0.00708	0.00721	0.00736	0.00711	0.00733	0.00739	0.00744	0.00746	0.00708	0.00729	0.0071	0.00682	0.00665	0.00705	0.007	0.00721	0.00684	0.00681	0.0072	0.00734	0.00699	0.00692	0.0067	0.00737	0.00671	0.00698	0.00713	0.0069	0.00641	0.00673	0.00706	0.00732
1659.92	0.00808	0.00757	0.0071	0.00739	0.00761	0.00748	0.00756	0.00757	0.00759	0.00758	0.00761	0.00764	0.00768	0.00789	0.00778	0.00737	0.00736	0.00723	0.00735	0.00749	0.00725	0.00746	0.00752	0.00756	0.00758	0.00723	0.00742	0.00725	0.00699	0.00683	0.00719	0.00716	0.00735	0.007	0.00699	0.00734	0.00746	0.00715	0.00706	0.00687	0.0075	0.0069	0.00713	0.00727	0.00705	0.0066	0.00691	0.0072	0.00744
1659.21	0.00816	0.00768	0.00725	0.00752	0.00772	0.00761	0.00768	0.00769	0.00771	0.0077	0.00772	0.00776	0.00778	0.00798	0.00787	0.00751	0.0075	0.00738	0.00749	0.00762	0.0074	0.00758	0.00764	0.00769	0.00769	0.00737	0.00754	0.00739	0.00717	0.00702	0.00733	0.00731	0.00748	0.00717	0.00717	0.00748	0.00759	0.00731	0.00721	0.00705	0.00762	0.00708	0.00728	0.00742	0.00721	0.00679	0.00708	0.00735	0.00756
1658.49	0.00822	0.00778	0.00741	0.00765	0.00783	0.00773	0.00779	0.00781	0.00782	0.00781	0.00783	0.00788	0.00788	0.00805	0.00796	0.00764	0.00762	0.00753	0.00763	0.00773	0.00754	0.0077	0.00776	0.00781	0.0078	0.00752	0.00765	0.00753	0.00734	0.00721	0.00747	0.00746	0.00761	0.00733	0.00735	0.00762	0.00771	0.00747	0.00736	0.00723	0.00773	0.00726	0.00743	0.00755	0.00736	0.00699	0.00725	0.00749	0.00767
1657.78	0.00828	0.00788	0.00755	0.00777	0.00793	0.00784	0.0079	0.00792	0.00793	0.00792	0.00793	0.00798	0.00797	0.00812	0.00803	0.00776	0.00774	0.00766	0.00775	0.00784	0.00768	0.00782	0.00786	0.00791	0.00791	0.00766	0.00776	0.00767	0.00751	0.00739	0.0076	0.0076	0.00773	0.00749	0.00752	0.00774	0.00782	0.00761	0.00749	0.00739	0.00783	0.00744	0.00757	0.00768	0.0075	0.00718	0.00742	0.00762	0.00778
1657.07	0.00833	0.00797	0.00768	0.00788	0.00802	0.00794	0.00799	0.00801	0.00802	0.00801	0.00801	0.00806	0.00804	0.00818	0.0081	0.00786	0.00785	0.00778	0.00786	0.00794	0.00779	0.00792	0.00796	0.00801	0.008	0.00778	0.00787	0.00779	0.00766	0.00755	0.00772	0.00772	0.00784	0.00762	0.00767	0.00785	0.00792	0.00774	0.00761	0.00754	0.00792	0.00759	0.00769	0.00779	0.00763	0.00735	0.00757	0.00773	0.00787
1656.36	0.00838	0.00805	0.00779	0.00797	0.00809	0.00802	0.00807	0.00807	0.00808	0.00808	0.00807	0.00813	0.0081	0.00823	0.00815	0.00795	0.00793	0.00787	0.00795	0.00801	0.00788	0.00799	0.00802	0.00807	0.00807	0.00789	0.00795	0.00789	0.00778	0.00768	0.00781	0.00783	0.00792	0.00773	0.00779	0.00794	0.008	0.00785	0.00771	0.00767	0.00799	0.00772	0.00779	0.00788	0.00774	0.00748	0.00769	0.00783	0.00795
1655.64	0.00842	0.00811	0.00786	0.00803	0.00814	0.00809	0.00812	0.00811	0.00813	0.00813	0.00812	0.00818	0.00814	0.00827	0.00819	0.00801	0.00799	0.00792	0.00801	0.00806	0.00794	0.00805	0.00806	0.00811	0.00813	0.00797	0.00802	0.00797	0.00788	0.00778	0.00788	0.0079	0.00799	0.00781	0.00788	0.00802	0.00806	0.00794	0.00778	0.00776	0.00805	0.00781	0.00787	0.00795	0.00782	0.00758	0.00778	0.0079	0.00802
1654.93	0.00845	0.00816	0.00792	0.00808	0.00819	0.00814	0.00816	0.00814	0.00817	0.00817	0.00816	0.00821	0.00816	0.0083	0.00824	0.00805	0.00802	0.00795	0.00804	0.00809	0.00798	0.00809	0.00808	0.00813	0.00818	0.00803	0.00807	0.00804	0.00794	0.00784	0.00794	0.00796	0.00805	0.00786	0.00795	0.00808	0.00811	0.008	0.00783	0.00782	0.00811	0.00787	0.00793	0.008	0.00787	0.00763	0.00785	0.00795	0.00807
1654.22	0.00847	0.0082	0.00794	0.00812	0.00823	0.00818	0.00819	0.00815	0.0082	0.00821	0.00819	0.00823	0.00818	0.00833	0.00828	0.00808	0.00804	0.00796	0.00805	0.00811	0.00799	0.00812	0.00809	0.00814	0.00823	0.00807	0.00812	0.00809	0.00799	0.00787	0.00798	0.00799	0.00809	0.00789	0.00799	0.00812	0.00815	0.00805	0.00786	0.00786	0.00816	0.00791	0.00796	0.00804	0.00791	0.00766	0.00789	0.00799	0.00813
1653.5	0.00849	0.00824	0.00796	0.00815	0.00827	0.00821	0.00822	0.00817	0.00823	0.00823	0.00821	0.00826	0.00819	0.00835	0.00832	0.00809	0.00805	0.00795	0.00805	0.00812	0.00799	0.00813	0.0081	0.00815	0.00827	0.00811	0.00816	0.00812	0.00801	0.00789	0.00801	0.00802	0.00814	0.00791	0.00801	0.00816	0.00819	0.00809	0.00787	0.00789	0.00821	0.00793	0.00799	0.00807	0.00793	0.00766	0.00791	0.00801	0.00818
1652.79	0.00851	0.00828	0.00796	0.00818	0.00831	0.00823	0.00826	0.00819	0.00826	0.00826	0.00825	0.00828	0.00822	0.00838	0.00836	0.00811	0.00806	0.00795	0.00806	0.00814	0.00799	0.00815	0.00812	0.00817	0.00831	0.00814	0.00821	0.00816	0.00803	0.0079	0.00804	0.00804	0.00818	0.00792	0.00803	0.0082	0.00823	0.00813	0.00789	0.00791	0.00826	0.00795	0.00802	0.00809	0.00794	0.00766	0.00793	0.00804	0.00821
1652.08	0.00853	0.00831	0.00797	0.00821	0.00833	0.00824	0.0083	0.00823	0.00829	0.00829	0.00828	0.00831	0.00826	0.00842	0.00838	0.00813	0.00808	0.00797	0.00808	0.00817	0.00799	0.00819	0.00816	0.00822	0.00834	0.00817	0.00824	0.00819	0.00805	0.00791	0.00807	0.00806	0.00823	0.00793	0.00805	0.00824	0.00826	0.00815	0.00791	0.00793	0.00831	0.00797	0.00805	0.00812	0.00796	0.00767	0.00795	0.00807	0.00821
1651.36	0.00853	0.00834	0.00798	0.00824	0.00834	0.00826	0.00833	0.00826	0.00832	0.00831	0.00831	0.00834	0.00831	0.00845	0.0084	0.00816	0.00811	0.00799	0.0081	0.0082	0.00801	0.00822	0.00821	0.00827	0.00836	0.00818	0.00827	0.00821	0.00807	0.00792	0.00809	0.00807	0.00826	0.00795	0.00807	0.00827	0.00829	0.00817	0.00793	0.00795	0.00834	0.00798	0.00807	0.00814	0.00797	0.00768	0.00798	0.0081	0.00819
1650.65	0.00853	0.00837	0.008	0.00827	0.00837	0.00831	0.00837	0.0083	0.00835	0.00834	0.00833	0.00838	0.00835	0.00848	0.00843	0.00819	0.00815	0.00802	0.00813	0.00824	0.00804	0.00826	0.00826	0.00834	0.0084	0.0082	0.00829	0.00823	0.00812	0.00794	0.00812	0.00809	0.0083	0.00798	0.0081	0.0083	0.00832	0.00818	0.00794	0.00798	0.00836	0.00801	0.00809	0.00816	0.00799	0.0077	0.00802	0.00813	0.00818
1649.94	0.00855	0.00842	0.00804	0.00832	0.00841	0.00837	0.00843	0.00837	0.00841	0.0084	0.00839	0.00843	0.00841	0.00852	0.00849	0.00824	0.0082	0.00806	0.00817	0.00829	0.00808	0.00832	0.00833	0.00842	0.00846	0.00824	0.00835	0.00829	0.00818	0.00798	0.00817	0.00813	0.00837	0.00802	0.00815	0.00837	0.00837	0.00822	0.00798	0.00803	0.00841	0.00805	0.00813	0.0082	0.00803	0.00774	0.00808	0.00819	0.0082
1649.23	0.0086	0.0085	0.0081	0.0084	0.0085	0.00846	0.00853	0.00847	0.00849	0.00848	0.00847	0.00852	0.00849	0.00858	0.00856	0.00831	0.00827	0.00811	0.00823	0.00836	0.00814	0.0084	0.00842	0.00851	0.00855	0.00832	0.00843	0.00837	0.00827	0.00806	0.00826	0.0082	0.00846	0.0081	0.00823	0.00846	0.00845	0.0083	0.00804	0.00812	0.00849	0.00813	0.00821	0.00827	0.0081	0.00781	0.00816	0.00828	0.00826
1648.51	0.00866	0.00861	0.00819	0.0085	0.00861	0.00857	0.00865	0.00859	0.0086	0.0086	0.00858	0.00863	0.0086	0.00865	0.00866	0.00841	0.00836	0.00819	0.00832	0.00845	0.00822	0.0085	0.00853	0.00864	0.00868	0.00842	0.00853	0.00847	0.0084	0.00816	0.00837	0.0083	0.00859	0.00821	0.00834	0.00858	0.00856	0.00841	0.00812	0.00823	0.0086	0.00823	0.00831	0.00837	0.0082	0.00791	0.00827	0.0084	0.00836
1647.8	0.00875	0.00875	0.0083	0.00863	0.00875	0.00871	0.0088	0.00874	0.00874	0.00874	0.00872	0.00877	0.00872	0.00875	0.00878	0.00852	0.00847	0.00829	0.00843	0.00857	0.00833	0.00862	0.00866	0.00878	0.00883	0.00855	0.00866	0.00861	0.00855	0.0083	0.00851	0.00844	0.00874	0.00834	0.00848	0.00874	0.00869	0.00854	0.00823	0.00837	0.00873	0.00837	0.00844	0.0085	0.00832	0.00805	0.00841	0.00854	0.00847
1647.09	0.00885	0.00891	0.00845	0.00878	0.00891	0.00887	0.00898	0.00892	0.00891	0.00891	0.00888	0.00893	0.00886	0.00886	0.00892	0.00867	0.0086	0.00842	0.00856	0.00871	0.00846	0.00876	0.00882	0.00895	0.00901	0.00871	0.00882	0.00878	0.00873	0.00848	0.00867	0.0086	0.00891	0.00851	0.00866	0.00892	0.00884	0.0087	0.00836	0.00854	0.00889	0.00854	0.0086	0.00865	0.00847	0.00822	0.00858	0.00872	0.00862
1646.37	0.00897	0.00909	0.00862	0.00896	0.00909	0.00904	0.00919	0.00912	0.00909	0.0091	0.00907	0.00912	0.00902	0.00899	0.00908	0.00883	0.00875	0.00858	0.00872	0.00888	0.00861	0.00894	0.009	0.00915	0.00921	0.0089	0.009	0.00897	0.00894	0.00869	0.00887	0.00879	0.00911	0.0087	0.00887	0.00913	0.00902	0.0089	0.00853	0.00875	0.00908	0.00875	0.00879	0.00883	0.00865	0.00842	0.00877	0.00892	0.00879
1645.66	0.0091	0.00928	0.00882	0.00916	0.00928	0.00922	0.0094	0.00934	0.00929	0.00931	0.00927	0.00933	0.0092	0.00914	0.00924	0.00902	0.00893	0.00877	0.00891	0.00907	0.00878	0.00913	0.00921	0.00937	0.00941	0.0091	0.00919	0.00918	0.00917	0.00892	0.00908	0.00899	0.00933	0.00892	0.0091	0.00936	0.00922	0.00911	0.00871	0.00897	0.00928	0.00898	0.009	0.00904	0.00886	0.00866	0.00899	0.00914	0.00896
1644.95	0.00922	0.00947	0.00902	0.00936	0.00947	0.00941	0.00962	0.00955	0.00949	0.00951	0.00946	0.00953	0.00938	0.00929	0.00941	0.00923	0.00911	0.00896	0.00911	0.00926	0.00897	0.00933	0.00942	0.00959	0.00961	0.00931	0.00938	0.00939	0.00941	0.00917	0.00929	0.00921	0.00954	0.00914	0.00934	0.00959	0.00942	0.00933	0.0089	0.00921	0.00948	0.00923	0.00922	0.00924	0.00907	0.00891	0.00922	0.00936	0.00913
1644.23	0.00935	0.00966	0.00923	0.00956	0.00965	0.00961	0.00983	0.00976	0.00968	0.00972	0.00965	0.00973	0.00957	0.00944	0.00957	0.00943	0.0093	0.00916	0.00931	0.00946	0.00915	0.00953	0.00963	0.00981	0.0098	0.00952	0.00957	0.0096	0.00966	0.00943	0.0095	0.00942	0.00975	0.00937	0.00959	0.00982	0.00962	0.00955	0.00909	0.00945	0.00968	0.00947	0.00944	0.00945	0.00929	0.00917	0.00945	0.00958	0.0093
1643.52	0.00947	0.00985	0.00944	0.00976	0.00983	0.0098	0.01003	0.00997	0.00987	0.00991	0.00983	0.00993	0.00975	0.00958	0.00974	0.00963	0.00949	0.00936	0.0095	0.00965	0.00934	0.00972	0.00983	0.01002	0.01	0.00973	0.00976	0.00982	0.00991	0.00969	0.00972	0.00964	0.00996	0.00959	0.00984	0.01004	0.00982	0.00977	0.00927	0.00969	0.00988	0.00972	0.00966	0.00965	0.00951	0.00942	0.00968	0.00981	0.00947
1642.81	0.0096	0.01003	0.00964	0.00997	0.01002	0.01	0.01023	0.01016	0.01006	0.01011	0.01002	0.01011	0.00993	0.00973	0.00991	0.00983	0.00968	0.00954	0.00969	0.00985	0.00952	0.00991	0.01002	0.01022	0.01019	0.00994	0.00996	0.01004	0.01016	0.00994	0.00993	0.00985	0.01018	0.00981	0.01008	0.01026	0.01001	0.00999	0.00945	0.00993	0.01008	0.00997	0.00988	0.00986	0.00972	0.00967	0.00991	0.01002	0.00964
1642.1	0.00973	0.01022	0.00984	0.01016	0.0102	0.0102	0.01043	0.01035	0.01024	0.0103	0.0102	0.0103	0.0101	0.00988	0.01008	0.01002	0.00986	0.00972	0.00986	0.01003	0.0097	0.0101	0.01021	0.01041	0.01039	0.01014	0.01015	0.01025	0.0104	0.01017	0.01013	0.01005	0.01038	0.01002	0.01031	0.01048	0.01021	0.0102	0.00962	0.01015	0.01029	0.0102	0.01009	0.01006	0.00992	0.00989	0.01013	0.01023	0.0098
1641.38	0.00985	0.01041	0.01002	0.01036	0.01038	0.0104	0.01061	0.01052	0.01041	0.01048	0.01037	0.01047	0.01027	0.01003	0.01026	0.01021	0.01003	0.00989	0.01004	0.01022	0.00986	0.01028	0.01038	0.01059	0.01058	0.01034	0.01034	0.01045	0.01062	0.0104	0.01033	0.01025	0.01058	0.01021	0.01053	0.01069	0.0104	0.0104	0.00978	0.01037	0.01049	0.01041	0.01029	0.01025	0.01012	0.0101	0.01033	0.01044	0.00997
1640.67	0.00998	0.0106	0.01021	0.01055	0.01055	0.01059	0.0108	0.01069	0.01058	0.01065	0.01054	0.01065	0.01043	0.01018	0.01044	0.0104	0.0102	0.01005	0.01021	0.0104	0.01002	0.01046	0.01056	0.01077	0.01076	0.01053	0.01052	0.01065	0.01084	0.01061	0.01053	0.01043	0.01078	0.0104	0.01074	0.0109	0.01059	0.01059	0.00993	0.01058	0.01069	0.01062	0.01048	0.01043	0.01031	0.01031	0.01053	0.01064	0.01013
1639.96	0.01011	0.01078	0.01039	0.01074	0.01072	0.01078	0.01098	0.01085	0.01075	0.01083	0.01072	0.01082	0.0106	0.01033	0.01061	0.01059	0.01037	0.01022	0.01038	0.01058	0.01018	0.01065	0.01073	0.01095	0.01095	0.01073	0.01071	0.01086	0.01107	0.01083	0.01073	0.01062	0.01098	0.0106	0.01096	0.01111	0.01078	0.0108	0.0101	0.01079	0.0109	0.01083	0.01068	0.01063	0.0105	0.01052	0.01074	0.01084	0.01029
1639.24	0.01023	0.01097	0.01059	0.01094	0.0109	0.01098	0.01117	0.01102	0.01093	0.011	0.01089	0.01099	0.01077	0.01047	0.01079	0.01079	0.01056	0.01041	0.01055	0.01077	0.01035	0.01084	0.01091	0.01113	0.01115	0.01094	0.01091	0.01107	0.01131	0.01107	0.01094	0.01082	0.01119	0.01081	0.01119	0.01133	0.01097	0.01101	0.01027	0.01102	0.0111	0.01107	0.01089	0.01083	0.0107	0.01075	0.01096	0.01105	0.01046
1638.53	0.01036	0.01116	0.01081	0.01115	0.01108	0.0112	0.01136	0.01118	0.0111	0.01119	0.01107	0.01116	0.01094	0.01062	0.01097	0.011	0.01075	0.0106	0.01074	0.01097	0.01054	0.01104	0.0111	0.01132	0.01134	0.01117	0.01111	0.0113	0.01158	0.01134	0.01117	0.01103	0.01141	0.01104	0.01145	0.01156	0.01117	0.01124	0.01047	0.01128	0.01131	0.01132	0.01112	0.01104	0.01092	0.01102	0.01121	0.01127	0.01064
1637.82	0.0105	0.01136	0.01105	0.01137	0.01127	0.01142	0.01155	0.01135	0.01129	0.01138	0.01125	0.01134	0.01111	0.01077	0.01116	0.01123	0.01096	0.01082	0.01094	0.01118	0.01075	0.01125	0.01128	0.01151	0.01155	0.01141	0.01132	0.01155	0.01188	0.01165	0.01141	0.01127	0.01165	0.01129	0.01173	0.01181	0.01138	0.0115	0.01069	0.01157	0.01153	0.01161	0.01136	0.01127	0.01117	0.01133	0.01149	0.0115	0.01084
1637.1	0.01064	0.01156	0.01132	0.01161	0.01147	0.01166	0.01176	0.01152	0.01148	0.01158	0.01144	0.01153	0.01129	0.01093	0.01135	0.01148	0.01119	0.01107	0.01116	0.0114	0.01099	0.01148	0.01148	0.0117	0.01175	0.01168	0.01155	0.01182	0.0122	0.01199	0.01167	0.01154	0.0119	0.01158	0.01206	0.01208	0.01161	0.01179	0.01094	0.0119	0.01177	0.01194	0.01164	0.01152	0.01145	0.01168	0.01181	0.01176	0.01106
1636.39	0.01079	0.01178	0.01161	0.01187	0.01167	0.01191	0.01197	0.0117	0.01168	0.01179	0.01163	0.01172	0.01147	0.01111	0.01156	0.01175	0.01143	0.01133	0.0114	0.01164	0.01124	0.01172	0.01169	0.0119	0.01197	0.01198	0.01181	0.01211	0.01257	0.01237	0.01195	0.01183	0.01218	0.01189	0.01242	0.01237	0.01186	0.01211	0.01121	0.01226	0.01203	0.0123	0.01194	0.0118	0.01177	0.01208	0.01217	0.01204	0.0113
1635.68	0.01096	0.012	0.01193	0.01215	0.01189	0.01218	0.01219	0.01188	0.01189	0.01201	0.01184	0.01194	0.01167	0.0113	0.01179	0.01205	0.0117	0.01162	0.01167	0.0119	0.01153	0.01198	0.01191	0.01212	0.01219	0.01229	0.01208	0.01243	0.01296	0.01279	0.01227	0.01215	0.01248	0.01224	0.01281	0.01268	0.01214	0.01247	0.01151	0.01265	0.01231	0.01269	0.01227	0.0121	0.0121	0.01252	0.01256	0.01234	0.01156
1634.97	0.01113	0.01224	0.01226	0.01244	0.0121	0.01246	0.01242	0.01207	0.01211	0.01223	0.01206	0.01216	0.01189	0.0115	0.01202	0.01237	0.01199	0.01193	0.01195	0.01218	0.01183	0.01226	0.01215	0.01235	0.01242	0.01263	0.01237	0.01276	0.01337	0.01323	0.01259	0.01248	0.01279	0.0126	0.01322	0.01301	0.01242	0.01283	0.01183	0.01307	0.0126	0.01311	0.01261	0.01242	0.01246	0.01297	0.01297	0.01266	0.01181
1634.25	0.01129	0.01247	0.01259	0.01273	0.01231	0.01273	0.01264	0.01226	0.01232	0.01245	0.01227	0.01238	0.0121	0.01168	0.01224	0.01269	0.01227	0.01224	0.01224	0.01246	0.01212	0.01254	0.0124	0.01259	0.01264	0.01295	0.01266	0.01309	0.01377	0.01366	0.01292	0.0128	0.0131	0.01296	0.01363	0.01333	0.01271	0.0132	0.01215	0.01348	0.01289	0.01352	0.01295	0.01274	0.01281	0.01343	0.01338	0.01298	0.01205
1633.54	0.01145	0.01268	0.01291	0.013	0.01251	0.013	0.01286	0.01244	0.01253	0.01267	0.01248	0.01259	0.0123	0.01186	0.01245	0.01299	0.01255	0.01254	0.01251	0.01274	0.0124	0.01281	0.01264	0.01282	0.01286	0.01327	0.01294	0.0134	0.01415	0.01407	0.01323	0.01311	0.0134	0.01331	0.01402	0.01365	0.01299	0.01354	0.01245	0.01387	0.01318	0.01391	0.01328	0.01304	0.01314	0.01386	0.01377	0.01329	0.01227
1632.83	0.0116	0.01289	0.01322	0.01326	0.01271	0.01326	0.01307	0.01263	0.01273	0.01288	0.01269	0.0128	0.0125	0.01203	0.01265	0.01328	0.01281	0.01284	0.01278	0.013	0.01268	0.01307	0.01289	0.01305	0.01307	0.01358	0.01321	0.01371	0.01452	0.01447	0.01355	0.01342	0.0137	0.01365	0.01441	0.01396	0.01327	0.01388	0.01275	0.01426	0.01345	0.01429	0.0136	0.01334	0.01347	0.01429	0.01415	0.0136	0.01249
1632.11	0.01175	0.0131	0.01351	0.01351	0.01291	0.01351	0.01328	0.01282	0.01294	0.01309	0.01289	0.01301	0.0127	0.0122	0.01285	0.01356	0.01307	0.01312	0.01303	0.01325	0.01294	0.01333	0.01312	0.01329	0.01328	0.01389	0.01348	0.01401	0.01488	0.01485	0.01386	0.01371	0.01399	0.01399	0.01477	0.01426	0.01354	0.0142	0.01305	0.01464	0.01372	0.01466	0.01392	0.01362	0.01378	0.0147	0.01453	0.0139	0.01271
1631.4	0.01189	0.0133	0.0138	0.01375	0.01311	0.01375	0.01348	0.013	0.01313	0.01329	0.01308	0.0132	0.01288	0.01236	0.01303	0.01382	0.01331	0.01338	0.01327	0.01349	0.01319	0.01357	0.01334	0.01351	0.01348	0.01419	0.01373	0.0143	0.01521	0.01521	0.01415	0.01398	0.01428	0.01432	0.01511	0.01455	0.01379	0.0145	0.01333	0.01499	0.01397	0.015	0.01421	0.01388	0.01408	0.0151	0.01488	0.01419	0.01293
1630.69	0.01201	0.01348	0.01406	0.01397	0.01329	0.01397	0.01367	0.01318	0.01332	0.01348	0.01327	0.01339	0.01304	0.01251	0.0132	0.01406	0.01353	0.01363	0.01349	0.0137	0.01342	0.01379	0.01355	0.01373	0.01368	0.01446	0.01396	0.01457	0.01552	0.01554	0.01443	0.01424	0.01455	0.01462	0.01542	0.01481	0.01403	0.01478	0.0136	0.01532	0.01421	0.01531	0.01449	0.01413	0.01436	0.01546	0.01521	0.01446	0.01313
1629.97	0.01212	0.01364	0.01429	0.01417	0.01345	0.01416	0.01384	0.01334	0.01349	0.01365	0.01343	0.01355	0.01319	0.01264	0.01335	0.01428	0.01373	0.01385	0.01369	0.01389	0.01363	0.01399	0.01373	0.01392	0.01386	0.01472	0.01418	0.01481	0.01579	0.01584	0.01469	0.01447	0.01479	0.01489	0.0157	0.01505	0.01425	0.01503	0.01385	0.01562	0.01442	0.0156	0.01474	0.01436	0.01461	0.01579	0.0155	0.0147	0.01332
1629.26	0.01223	0.01378	0.0145	0.01434	0.0136	0.01434	0.01399	0.01349	0.01364	0.01381	0.01358	0.01371	0.01333	0.01277	0.01349	0.01446	0.01391	0.01404	0.01387	0.01405	0.01383	0.01417	0.0139	0.01409	0.01402	0.01494	0.01437	0.01502	0.01602	0.0161	0.01491	0.01467	0.015	0.01514	0.01594	0.01525	0.01444	0.01524	0.01408	0.01588	0.0146	0.01584	0.01495	0.01455	0.01484	0.01608	0.01576	0.01492	0.01349
1628.55	0.01232	0.01391	0.01469	0.01449	0.01374	0.01451	0.01413	0.01363	0.01378	0.01395	0.01372	0.01384	0.01345	0.01288	0.01361	0.01462	0.01407	0.01421	0.01402	0.01419	0.014	0.01433	0.01405	0.01424	0.01417	0.01513	0.01455	0.0152	0.01621	0.01631	0.01511	0.01485	0.01519	0.01535	0.01614	0.01542	0.0146	0.01543	0.01428	0.0161	0.01476	0.01606	0.01514	0.01473	0.01504	0.01633	0.01598	0.01511	0.01365
1627.83	0.01241	0.01403	0.01485	0.01462	0.01385	0.01464	0.01424	0.01375	0.0139	0.01407	0.01384	0.01397	0.01356	0.01298	0.01372	0.01476	0.0142	0.01436	0.01416	0.01431	0.01416	0.01446	0.01418	0.01436	0.01429	0.01528	0.0147	0.01534	0.01636	0.01649	0.01527	0.015	0.01534	0.01552	0.0163	0.01556	0.01473	0.01558	0.01446	0.01628	0.01489	0.01623	0.0153	0.01487	0.01521	0.01653	0.01615	0.01526	0.01379
1627.12	0.01248	0.01412	0.01497	0.01472	0.01395	0.01474	0.01434	0.01386	0.014	0.01417	0.01395	0.01407	0.01365	0.01306	0.01381	0.01487	0.01432	0.01448	0.01428	0.01441	0.01428	0.01456	0.01429	0.01446	0.01439	0.0154	0.01481	0.01545	0.01645	0.01661	0.01539	0.01512	0.01545	0.01565	0.01641	0.01565	0.01483	0.01569	0.01461	0.01641	0.015	0.01635	0.01543	0.01499	0.01535	0.01667	0.01628	0.01539	0.01391
1626.41	0.01253	0.01419	0.01505	0.01479	0.01402	0.0148	0.0144	0.01395	0.01407	0.01425	0.01402	0.01415	0.01372	0.01313	0.01387	0.01494	0.0144	0.01457	0.01437	0.01449	0.01438	0.01463	0.01437	0.01453	0.01446	0.01547	0.01489	0.01551	0.01649	0.01667	0.01547	0.01521	0.01552	0.01574	0.01646	0.01569	0.01489	0.01576	0.01472	0.01649	0.01506	0.01641	0.01552	0.01508	0.01545	0.01676	0.01635	0.01547	0.01399
1625.7	0.01256	0.01422	0.01509	0.01481	0.01406	0.01482	0.01443	0.014	0.01411	0.01429	0.01407	0.01419	0.01376	0.01317	0.0139	0.01496	0.01444	0.01462	0.01442	0.01452	0.01443	0.01466	0.01441	0.01456	0.01449	0.01548	0.01492	0.01551	0.01646	0.01666	0.0155	0.01525	0.01552	0.01577	0.01645	0.01568	0.01491	0.01576	0.01479	0.01649	0.01507	0.01642	0.01556	0.01511	0.01549	0.01679	0.01636	0.01551	0.01405
1624.98	0.01255	0.01421	0.01507	0.01477	0.01405	0.01479	0.01441	0.01402	0.01411	0.01429	0.01407	0.01418	0.01377	0.01317	0.01389	0.01492	0.01444	0.01461	0.01442	0.0145	0.01444	0.01463	0.0144	0.01453	0.01448	0.01543	0.0149	0.01545	0.01635	0.01657	0.01547	0.01523	0.01546	0.01573	0.01635	0.01559	0.01486	0.0157	0.01481	0.01643	0.01502	0.01634	0.01553	0.01509	0.01547	0.01673	0.01629	0.01548	0.01407
1624.27	0.01251	0.01414	0.01499	0.01468	0.014	0.0147	0.01433	0.01397	0.01405	0.01422	0.01402	0.01411	0.01372	0.01311	0.01382	0.01481	0.01437	0.01454	0.01436	0.01442	0.0144	0.01453	0.01433	0.01444	0.01442	0.0153	0.01482	0.01532	0.01617	0.0164	0.01537	0.01514	0.01533	0.01562	0.01617	0.01543	0.01476	0.01555	0.01477	0.01627	0.01489	0.01618	0.01544	0.015	0.01539	0.01659	0.01615	0.01537	0.01404
1623.56	0.01242	0.01401	0.01483	0.01451	0.01387	0.01453	0.01417	0.01387	0.01392	0.01409	0.0139	0.01398	0.01362	0.013	0.01368	0.01463	0.01423	0.01441	0.01423	0.01427	0.01429	0.01437	0.01419	0.01428	0.01428	0.0151	0.01466	0.0151	0.01589	0.01612	0.01518	0.01498	0.01512	0.01543	0.0159	0.01519	0.01458	0.01532	0.01467	0.01602	0.01469	0.01593	0.01526	0.01484	0.01523	0.01635	0.01591	0.01518	0.01395
1622.84	0.01228	0.01381	0.01461	0.01427	0.01368	0.01429	0.01394	0.01371	0.01373	0.01389	0.01372	0.01378	0.01345	0.01283	0.01347	0.01438	0.01403	0.01421	0.01405	0.01405	0.01411	0.01415	0.01399	0.01405	0.01407	0.01482	0.01443	0.0148	0.01551	0.01576	0.01493	0.01474	0.01483	0.01516	0.01554	0.01486	0.01433	0.01501	0.0145	0.01569	0.01443	0.01559	0.015	0.0146	0.015	0.01603	0.01559	0.01492	0.01379
1622.13	0.01209	0.01354	0.01432	0.01396	0.01342	0.01398	0.01364	0.01347	0.01348	0.01361	0.01347	0.01351	0.01323	0.01262	0.01321	0.01408	0.01379	0.01397	0.01381	0.01378	0.01388	0.01386	0.01373	0.01376	0.01378	0.01447	0.01413	0.01444	0.01505	0.01531	0.0146	0.01444	0.01447	0.01482	0.0151	0.01446	0.01402	0.01464	0.01427	0.01528	0.01411	0.01517	0.01468	0.01431	0.0147	0.01563	0.0152	0.01459	0.01357
1621.42	0.01186	0.01321	0.01398	0.0136	0.01311	0.01361	0.01329	0.01317	0.01317	0.01328	0.01316	0.01319	0.01296	0.01237	0.01291	0.01373	0.01349	0.01367	0.01351	0.01346	0.0136	0.01353	0.01342	0.01341	0.01344	0.01407	0.01378	0.01402	0.01454	0.0148	0.0142	0.01407	0.01405	0.01443	0.0146	0.01401	0.01366	0.0142	0.014	0.0148	0.01372	0.0147	0.01429	0.01395	0.01433	0.01516	0.01475	0.01419	0.01329
1620.7	0.0116	0.01283	0.01359	0.01318	0.01274	0.01319	0.01288	0.01282	0.0128	0.01289	0.0128	0.01282	0.01263	0.0121	0.01257	0.01333	0.01315	0.01333	0.01318	0.01308	0.01327	0.01315	0.01304	0.01301	0.01304	0.01361	0.01338	0.01356	0.01398	0.01425	0.01375	0.01366	0.01358	0.01398	0.01405	0.0135	0.01324	0.01373	0.01367	0.01427	0.01329	0.01417	0.01385	0.01355	0.01392	0.01465	0.01425	0.01375	0.01298
1619.99	0.01131	0.01241	0.01316	0.01274	0.01234	0.01274	0.01244	0.01241	0.0124	0.01247	0.01239	0.01241	0.01227	0.01178	0.0122	0.01289	0.01277	0.01296	0.0128	0.01267	0.01291	0.01273	0.01262	0.01256	0.0126	0.01311	0.01294	0.01305	0.01339	0.01366	0.01327	0.01321	0.01308	0.01349	0.01348	0.01297	0.01279	0.01322	0.01331	0.01371	0.01283	0.0136	0.01337	0.01311	0.01347	0.01409	0.01372	0.01326	0.01263
1619.28	0.01101	0.01196	0.01272	0.01227	0.01191	0.01227	0.01196	0.01198	0.01197	0.01202	0.01197	0.01197	0.01187	0.01143	0.01181	0.01243	0.01238	0.01255	0.0124	0.01224	0.01253	0.01228	0.01218	0.01208	0.01214	0.0126	0.01247	0.01253	0.01279	0.01306	0.01276	0.01274	0.01255	0.01299	0.01289	0.01242	0.01231	0.01269	0.01292	0.01313	0.01234	0.01303	0.01287	0.01264	0.013	0.01352	0.01316	0.01275	0.01226
1618.57	0.01069	0.01152	0.01226	0.01181	0.01149	0.0118	0.01148	0.01153	0.01153	0.01157	0.01154	0.01153	0.01147	0.01104	0.01139	0.01197	0.01196	0.01214	0.012	0.0118	0.01213	0.01183	0.01172	0.0116	0.01168	0.01209	0.01201	0.01201	0.01219	0.01247	0.01225	0.01226	0.01202	0.01247	0.01231	0.01187	0.01183	0.01217	0.01251	0.01256	0.01185	0.01246	0.01237	0.01218	0.01252	0.01295	0.01261	0.01224	0.01188
1617.85	0.01037	0.01107	0.01181	0.01134	0.01106	0.01132	0.011	0.01108	0.01109	0.01111	0.0111	0.01107	0.01105	0.01064	0.01097	0.0115	0.01154	0.01172	0.01158	0.01136	0.01173	0.01138	0.01125	0.0111	0.01121	0.01158	0.01154	0.0115	0.01161	0.01189	0.01174	0.01179	0.01148	0.01196	0.01173	0.01132	0.01135	0.01165	0.0121	0.01199	0.01137	0.01189	0.01186	0.01171	0.01205	0.01239	0.01206	0.01173	0.0115
1617.14	0.01003	0.01061	0.01134	0.01086	0.01062	0.01083	0.01051	0.0106	0.01063	0.01065	0.01064	0.01061	0.01061	0.01024	0.01055	0.01101	0.0111	0.01128	0.01115	0.0109	0.01131	0.0109	0.01077	0.01058	0.01073	0.01106	0.01105	0.01098	0.01103	0.01131	0.01122	0.01131	0.01094	0.01144	0.01115	0.01077	0.01086	0.01113	0.01167	0.01142	0.01087	0.01133	0.01135	0.01123	0.01156	0.01182	0.01151	0.0112	0.01111
1616.43	0.00968	0.01014	0.01087	0.01037	0.01016	0.01034	0.01001	0.01011	0.01016	0.01017	0.01017	0.01014	0.01016	0.00983	0.01011	0.01052	0.01065	0.01084	0.01071	0.01042	0.01088	0.01042	0.01028	0.01006	0.01023	0.01053	0.01055	0.01045	0.01045	0.01074	0.01068	0.01081	0.01039	0.01092	0.01058	0.01022	0.01036	0.01059	0.01123	0.01084	0.01037	0.01076	0.01083	0.01075	0.01106	0.01125	0.01095	0.01067	0.0107
1615.71	0.00932	0.00968	0.0104	0.00989	0.0097	0.00986	0.00953	0.00963	0.0097	0.00969	0.00971	0.00968	0.00973	0.00944	0.00968	0.01004	0.01023	0.01042	0.01028	0.00997	0.01047	0.00995	0.00981	0.00956	0.00974	0.01002	0.01005	0.00993	0.0099	0.01019	0.01016	0.01033	0.00985	0.01041	0.01002	0.00968	0.00986	0.01007	0.0108	0.01029	0.00986	0.01021	0.01032	0.01027	0.01057	0.01071	0.0104	0.01015	0.01028
1615	0.00898	0.00923	0.00996	0.00943	0.00926	0.0094	0.00907	0.00918	0.00926	0.00925	0.00927	0.00924	0.00933	0.00908	0.00928	0.0096	0.00982	0.01001	0.00987	0.00954	0.01008	0.0095	0.00937	0.0091	0.00927	0.00952	0.00958	0.00944	0.00937	0.00966	0.00965	0.00986	0.00934	0.00992	0.0095	0.00917	0.00939	0.00956	0.01037	0.00976	0.00938	0.0097	0.00983	0.00981	0.0101	0.0102	0.00988	0.00965	0.00986
1614.29	0.00863	0.0088	0.00952	0.00899	0.00883	0.00894	0.00863	0.00874	0.00883	0.00881	0.00885	0.00881	0.00893	0.00871	0.00888	0.00916	0.00942	0.00962	0.00947	0.00912	0.00969	0.00906	0.00894	0.00865	0.00882	0.00904	0.00911	0.00896	0.00886	0.00916	0.00916	0.00941	0.00884	0.00944	0.00898	0.00868	0.00894	0.00907	0.00994	0.00924	0.00891	0.00919	0.00935	0.00935	0.00963	0.00969	0.00936	0.00917	0.00944
1613.57	0.00828	0.00837	0.00908	0.00854	0.00841	0.00848	0.00819	0.00831	0.00841	0.00838	0.00843	0.00838	0.00853	0.00834	0.00847	0.00872	0.00901	0.00921	0.00905	0.00869	0.00928	0.00862	0.00851	0.00821	0.00836	0.00856	0.00864	0.00848	0.00834	0.00865	0.00867	0.00895	0.00835	0.00897	0.00847	0.00818	0.00848	0.00858	0.00951	0.00873	0.00844	0.00869	0.00887	0.00889	0.00916	0.00919	0.00884	0.00869	0.00903
1612.86	0.00792	0.00795	0.00863	0.0081	0.008	0.00803	0.00776	0.00789	0.00799	0.00795	0.00802	0.00795	0.00812	0.00797	0.00806	0.00827	0.00858	0.00878	0.00863	0.00826	0.00887	0.00818	0.00808	0.00777	0.00792	0.00809	0.00817	0.008	0.00782	0.00813	0.00819	0.00848	0.00786	0.00848	0.00795	0.0077	0.00803	0.00808	0.00906	0.0082	0.00797	0.00818	0.00839	0.00843	0.00868	0.00868	0.00832	0.00821	0.00862
1612.15	0.00756	0.00753	0.00818	0.00765	0.00759	0.00758	0.00734	0.00747	0.00757	0.00753	0.00761	0.00753	0.00772	0.00759	0.00765	0.00781	0.00816	0.00835	0.0082	0.00783	0.00845	0.00774	0.00765	0.00734	0.00748	0.00761	0.00771	0.00752	0.00731	0.00762	0.00771	0.00801	0.00738	0.00799	0.00744	0.00722	0.00758	0.00758	0.0086	0.00768	0.0075	0.00766	0.00791	0.00796	0.00819	0.00816	0.0078	0.00773	0.0082
1611.44	0.0072	0.00712	0.00772	0.00721	0.00718	0.00714	0.00692	0.00706	0.00716	0.00711	0.0072	0.00712	0.00732	0.00722	0.00724	0.00735	0.00772	0.00791	0.00777	0.00739	0.00801	0.0073	0.00723	0.00692	0.00704	0.00714	0.00724	0.00705	0.0068	0.0071	0.00723	0.00753	0.00691	0.0075	0.00693	0.00675	0.00714	0.00709	0.00813	0.00717	0.00704	0.00715	0.00742	0.0075	0.00771	0.00763	0.00728	0.00725	0.00779
1610.72	0.00685	0.00671	0.00726	0.00677	0.00678	0.0067	0.00652	0.00666	0.00675	0.00669	0.00679	0.00671	0.00692	0.00684	0.00683	0.00689	0.00729	0.00747	0.00733	0.00696	0.00758	0.00686	0.00681	0.00651	0.00662	0.00668	0.00679	0.00658	0.0063	0.00659	0.00676	0.00706	0.00645	0.00701	0.00642	0.00629	0.00669	0.0066	0.00767	0.00665	0.00659	0.00664	0.00694	0.00703	0.00722	0.00709	0.00676	0.00678	0.00737
1610.01	0.00649	0.00631	0.0068	0.00634	0.00638	0.00627	0.00612	0.00627	0.00635	0.00629	0.00639	0.0063	0.00652	0.00647	0.00644	0.00644	0.00686	0.00702	0.0069	0.00654	0.00714	0.00643	0.0064	0.00611	0.0062	0.00622	0.00634	0.00612	0.00582	0.00608	0.0063	0.00659	0.006	0.00653	0.00593	0.00584	0.00626	0.00612	0.00721	0.00615	0.00615	0.00614	0.00646	0.00657	0.00674	0.00656	0.00626	0.00632	0.00695
1609.3	0.00614	0.00592	0.00635	0.00592	0.00599	0.00585	0.00573	0.00589	0.00596	0.0059	0.00601	0.00591	0.00614	0.0061	0.00605	0.00601	0.00644	0.00659	0.00647	0.00612	0.0067	0.00601	0.006	0.00572	0.0058	0.00578	0.00591	0.00568	0.00536	0.0056	0.00585	0.00614	0.00557	0.00606	0.00546	0.00541	0.00584	0.00566	0.00675	0.00567	0.00573	0.00566	0.006	0.00612	0.00627	0.00605	0.00577	0.00587	0.00653
1608.58	0.0058	0.00555	0.00592	0.00552	0.00562	0.00545	0.00535	0.00553	0.00559	0.00552	0.00563	0.00553	0.00576	0.00574	0.00567	0.00559	0.00603	0.00616	0.00605	0.00572	0.00628	0.00561	0.00562	0.00534	0.0054	0.00535	0.00549	0.00526	0.00491	0.00514	0.00543	0.0057	0.00516	0.00561	0.00502	0.005	0.00543	0.00523	0.0063	0.00522	0.00532	0.00521	0.00557	0.00569	0.00582	0.00555	0.00531	0.00544	0.00612
1607.87	0.00546	0.00518	0.0055	0.00514	0.00526	0.00507	0.005	0.00518	0.00524	0.00516	0.00528	0.00517	0.0054	0.00539	0.00531	0.0052	0.00563	0.00575	0.00565	0.00533	0.00587	0.00522	0.00524	0.00498	0.00503	0.00495	0.0051	0.00486	0.0045	0.00471	0.00502	0.00528	0.00476	0.00518	0.0046	0.0046	0.00505	0.00482	0.00586	0.00478	0.00492	0.00478	0.00515	0.00527	0.00538	0.00509	0.00488	0.00503	0.00573
1607.16	0.00513	0.00484	0.00511	0.00478	0.00491	0.0047	0.00466	0.00484	0.00489	0.00481	0.00493	0.00482	0.00505	0.00506	0.00495	0.00482	0.00525	0.00535	0.00526	0.00496	0.00547	0.00485	0.00489	0.00464	0.00466	0.00456	0.00472	0.00448	0.00412	0.00431	0.00463	0.00488	0.00439	0.00477	0.00421	0.00423	0.00467	0.00443	0.00544	0.00438	0.00455	0.00438	0.00475	0.00487	0.00497	0.00465	0.00447	0.00464	0.00535
1606.44	0.00481	0.00451	0.00473	0.00443	0.00458	0.00436	0.00434	0.00452	0.00456	0.00448	0.0046	0.00449	0.00472	0.00474	0.00461	0.00446	0.00488	0.00497	0.0049	0.00461	0.00509	0.0045	0.00455	0.00431	0.00432	0.0042	0.00436	0.00412	0.00376	0.00394	0.00427	0.0045	0.00403	0.00439	0.00384	0.00389	0.00432	0.00407	0.00505	0.004	0.00419	0.004	0.00438	0.0045	0.00458	0.00424	0.00409	0.00427	0.00499
1605.73	0.0045	0.0042	0.00438	0.00411	0.00426	0.00403	0.00404	0.00422	0.00425	0.00416	0.00429	0.00418	0.00441	0.00445	0.0043	0.00413	0.00454	0.00461	0.00455	0.00427	0.00473	0.00417	0.00422	0.004	0.004	0.00387	0.00403	0.00379	0.00343	0.00359	0.00393	0.00415	0.00371	0.00403	0.00351	0.00357	0.00399	0.00374	0.00468	0.00365	0.00386	0.00365	0.00403	0.00415	0.00421	0.00387	0.00373	0.00393	0.00465
1605.02	0.0042	0.0039	0.00405	0.0038	0.00396	0.00373	0.00376	0.00393	0.00396	0.00386	0.004	0.00388	0.00411	0.00418	0.00401	0.00382	0.00422	0.00428	0.00422	0.00396	0.00439	0.00386	0.00392	0.00371	0.00369	0.00356	0.00371	0.00348	0.00313	0.00328	0.00361	0.00382	0.00341	0.0037	0.0032	0.00327	0.00368	0.00343	0.00433	0.00333	0.00355	0.00333	0.0037	0.00382	0.00387	0.00352	0.0034	0.00362	0.00433
1604.31	0.00391	0.00362	0.00373	0.00351	0.00367	0.00344	0.00349	0.00365	0.00367	0.00358	0.00371	0.00359	0.00382	0.00392	0.00373	0.00352	0.00391	0.00395	0.00391	0.00367	0.00406	0.00356	0.00364	0.00344	0.0034	0.00326	0.00341	0.00319	0.00285	0.00298	0.00332	0.0035	0.00312	0.00339	0.00292	0.00299	0.00338	0.00313	0.004	0.00304	0.00325	0.00304	0.00339	0.00351	0.00355	0.0032	0.0031	0.00332	0.00402
1603.59	0.00364	0.00335	0.00344	0.00324	0.0034	0.00317	0.00322	0.00339	0.0034	0.00331	0.00344	0.00332	0.00354	0.00364	0.00345	0.00324	0.00361	0.00365	0.00361	0.00338	0.00375	0.00328	0.00336	0.00318	0.00313	0.00298	0.00313	0.00291	0.00259	0.00271	0.00304	0.0032	0.00285	0.0031	0.00265	0.00273	0.0031	0.00286	0.00368	0.00276	0.00297	0.00276	0.0031	0.00321	0.00325	0.0029	0.00282	0.00303	0.00371
1602.88	0.00337	0.00309	0.00315	0.00297	0.00313	0.00291	0.00297	0.00313	0.00314	0.00305	0.00317	0.00306	0.00327	0.00335	0.00317	0.00297	0.00333	0.00335	0.00332	0.0031	0.00346	0.00301	0.00309	0.00293	0.00287	0.00272	0.00286	0.00265	0.00234	0.00245	0.00277	0.00292	0.00259	0.00282	0.00239	0.00247	0.00283	0.0026	0.00337	0.00249	0.00271	0.0025	0.00282	0.00293	0.00296	0.00262	0.00255	0.00276	0.00341
1602.17	0.00312	0.00284	0.00288	0.00272	0.00288	0.00266	0.00272	0.00288	0.00289	0.0028	0.00292	0.00281	0.00301	0.00306	0.0029	0.00271	0.00305	0.00308	0.00305	0.00284	0.00318	0.00276	0.00284	0.00268	0.00262	0.00247	0.0026	0.00241	0.00211	0.00221	0.00252	0.00266	0.00234	0.00256	0.00216	0.00224	0.00258	0.00235	0.00308	0.00225	0.00246	0.00226	0.00257	0.00266	0.00269	0.00237	0.0023	0.0025	0.00313
1601.45	0.00287	0.0026	0.00263	0.00248	0.00264	0.00242	0.00249	0.00264	0.00265	0.00256	0.00267	0.00257	0.00276	0.0028	0.00265	0.00247	0.00279	0.00281	0.00279	0.00259	0.00291	0.00251	0.0026	0.00245	0.00238	0.00224	0.00236	0.00217	0.00189	0.00199	0.00227	0.00241	0.00211	0.00231	0.00194	0.00201	0.00233	0.00212	0.0028	0.00202	0.00223	0.00203	0.00232	0.00241	0.00244	0.00213	0.00207	0.00226	0.00286
1600.74	0.00262	0.00236	0.00238	0.00224	0.0024	0.00219	0.00226	0.0024	0.00242	0.00232	0.00244	0.00233	0.00252	0.00256	0.0024	0.00223	0.00253	0.00255	0.00254	0.00236	0.00265	0.00228	0.00236	0.00222	0.00215	0.00201	0.00212	0.00195	0.00169	0.00177	0.00204	0.00217	0.00189	0.00208	0.00173	0.0018	0.0021	0.0019	0.00253	0.0018	0.002	0.00182	0.00209	0.00217	0.00219	0.0019	0.00185	0.00203	0.0026
1600.03	0.00237	0.00213	0.00214	0.00202	0.00216	0.00196	0.00203	0.00216	0.00219	0.00209	0.0022	0.0021	0.00228	0.00233	0.00217	0.002	0.00229	0.0023	0.00229	0.00213	0.00239	0.00205	0.00213	0.002	0.00193	0.00179	0.00189	0.00173	0.00149	0.00157	0.00182	0.00194	0.00168	0.00185	0.00153	0.0016	0.00188	0.00169	0.00228	0.00159	0.00178	0.00161	0.00186	0.00194	0.00196	0.00169	0.00164	0.0018	0.00235
1599.31	0.00213	0.0019	0.00191	0.00179	0.00193	0.00174	0.00181	0.00193	0.00196	0.00186	0.00197	0.00187	0.00204	0.0021	0.00194	0.00178	0.00204	0.00206	0.00205	0.0019	0.00214	0.00182	0.0019	0.00178	0.00171	0.00158	0.00167	0.00153	0.0013	0.00138	0.0016	0.00171	0.00147	0.00163	0.00134	0.00141	0.00166	0.00149	0.00203	0.0014	0.00157	0.00142	0.00164	0.00172	0.00173	0.00148	0.00144	0.00159	0.0021
1598.6	0.00189	0.00167	0.00168	0.00157	0.0017	0.00153	0.0016	0.00171	0.00173	0.00164	0.00174	0.00165	0.00181	0.00187	0.00171	0.00157	0.00181	0.00182	0.00181	0.00167	0.00189	0.0016	0.00168	0.00157	0.00149	0.00137	0.00146	0.00132	0.00112	0.0012	0.00139	0.0015	0.00128	0.00142	0.00115	0.00122	0.00145	0.00129	0.00179	0.00121	0.00136	0.00123	0.00143	0.0015	0.00152	0.00128	0.00125	0.00138	0.00186
1597.89	0.00165	0.00145	0.00147	0.00136	0.00148	0.00132	0.00138	0.00149	0.00151	0.00142	0.00152	0.00143	0.00158	0.00164	0.00149	0.00136	0.00158	0.00159	0.00158	0.00145	0.00166	0.00139	0.00146	0.00136	0.00129	0.00118	0.00126	0.00113	0.000953565	0.00102	0.0012	0.00129	0.0011	0.00122	0.00097628	0.00104	0.00125	0.00111	0.00156	0.00103	0.00116	0.00105	0.00123	0.00129	0.00131	0.00109	0.00106	0.00118	0.00162
1597.17	0.00143	0.00125	0.00126	0.00116	0.00127	0.00112	0.00118	0.00128	0.00129	0.00122	0.00131	0.00123	0.00136	0.00141	0.00128	0.00116	0.00136	0.00137	0.00135	0.00124	0.00143	0.00118	0.00125	0.00116	0.0011	0.000996211	0.00106	0.000948304	0.000796513	0.000855787	0.00102	0.00109	0.000923428	0.00103	0.000814434	0.000869265	0.00106	0.000934595	0.00134	0.000862157	0.00098003	0.00087588	0.00104	0.0011	0.00111	0.000921321	0.000893466	0.001	0.00139
1596.46	0.00121	0.00106	0.00106	0.000974005	0.00108	0.00094043	0.000996587	0.00108	0.0011	0.00103	0.00111	0.00104	0.00115	0.0012	0.00108	0.000977758	0.00116	0.00116	0.00115	0.00105	0.00121	0.000992965	0.00106	0.000983331	0.000917714	0.000824106	0.000887805	0.000785136	0.000653641	0.000706151	0.000848209	0.000911328	0.000763473	0.000857456	0.000667909	0.000715615	0.000879255	0.000775646	0.00113	0.000710513	0.000813567	0.000721392	0.000866571	0.000914921	0.00092879	0.00076231	0.000738529	0.000831826	0.00118
1595.75	0.00102	0.000880893	0.00088175	0.000805075	0.000903069	0.000777924	0.000830801	0.000899647	0.000921668	0.000854143	0.000931318	0.000866234	0.000956624	0.001	0.000897035	0.000808534	0.000968614	0.000972939	0.00095812	0.000868591	0.00102	0.000820519	0.000878859	0.000816905	0.000754726	0.000669456	0.00072728	0.000639374	0.000525829	0.000571996	0.000694895	0.000746308	0.000619352	0.000698318	0.000538024	0.00057834	0.000719098	0.000632177	0.000938303	0.000574868	0.000663457	0.000583425	0.000708026	0.000750868	0.000762672	0.000619313	0.000600212	0.000678933	0.000983358
1595.04	0.000845783	0.000719798	0.000720131	0.000654243	0.000742071	0.000630922	0.000681136	0.000737044	0.00076202	0.000697951	0.000769672	0.000710577	0.000781201	0.000818251	0.000728813	0.000653568	0.00079449	0.000799174	0.00078591	0.000706035	0.000835948	0.00066543	0.000716983	0.000665145	0.000607206	0.000533925	0.000581201	0.000509008	0.000412594	0.00045286	0.000556894	0.000598645	0.000491706	0.000555557	0.000424102	0.000457377	0.000576228	0.000503996	0.000763131	0.000454507	0.000529078	0.000461918	0.000565845	0.000602931	0.000613991	0.000492714	0.000478126	0.00054096	0.000804256
1594.32	0.000685856	0.000573827	0.00057542	0.000521078	0.000595796	0.000497865	0.000545764	0.000592513	0.000617144	0.000558886	0.000621596	0.000569553	0.000622376	0.0006566	0.000578404	0.000514345	0.000637639	0.000639966	0.000630938	0.000562486	0.000671347	0.000527133	0.000571404	0.000527771	0.000475468	0.000416407	0.000451354	0.000393939	0.00031383	0.000348639	0.000434681	0.000468316	0.000380771	0.00043037	0.000325267	0.00035231	0.000451111	0.000392026	0.00060584	0.000348898	0.000410993	0.000356665	0.000441235	0.000472485	0.000483076	0.000382333	0.000371791	0.000418979	0.000641908
1593.61	0.000538961	0.000444035	0.000447803	0.000405004	0.000465425	0.000380158	0.000425358	0.000465359	0.000486401	0.000436971	0.000487352	0.000444366	0.000483263	0.00051717	0.000448934	0.000393915	0.000499116	0.000496947	0.000495043	0.000438516	0.000524139	0.000406774	0.000443888	0.000406855	0.000361255	0.000315834	0.000341741	0.000295894	0.000230608	0.000260011	0.000329397	0.000356541	0.000286907	0.000323886	0.000241707	0.000263067	0.000344566	0.000297363	0.000467539	0.000259303	0.000311046	0.000267944	0.000335519	0.000360871	0.000370602	0.000288708	0.000281231	0.000315532	0.000498355
1592.9	0.000404894	0.000328987	0.000335567	0.000303389	0.000349875	0.000278604	0.00031932	0.00035196	0.000367705	0.000329354	0.000366649	0.000334754	0.00036347	0.000394658	0.000338142	0.000291418	0.000375672	0.000371002	0.000376075	0.000329748	0.000393637	0.000303304	0.000333916	0.000303224	0.00026428	0.000230213	0.000251273	0.000214022	0.000162827	0.000186176	0.000239946	0.000261959	0.000207919	0.000234576	0.000172192	0.000188344	0.000254477	0.000217727	0.000347433	0.000185511	0.00022794	0.000193914	0.00024653	0.000265343	0.000274002	0.000210534	0.000204365	0.000229678	0.000373059
1592.18	0.000283633	0.000226845	0.000235114	0.000212607	0.000245121	0.000191485	0.000225195	0.000248036	0.00025818	0.000231475	0.000257792	0.000236874	0.000257834	0.000281741	0.000240179	0.000202131	0.000262715	0.00026017	0.00026807	0.000230562	0.000276675	0.000212655	0.000237315	0.000214108	0.000181548	0.000156687	0.000173515	0.000144842	0.000108288	0.000124701	0.000163155	0.000180336	0.000140181	0.000159009	0.000113986	0.000125844	0.000176113	0.000148582	0.000242116	0.000124454	0.000156669	0.000130957	0.000169471	0.000181574	0.000188624	0.000144136	0.000137794	0.00015686	0.000262373
1591.47	0.000176628	0.000138639	0.000145221	0.000131781	0.000150309	0.000117355	0.000141782	0.000153906	0.000159189	0.000142718	0.000160893	0.00014828	0.0001624	0.000176868	0.000151848	0.000123783	0.000160774	0.000162399	0.000168129	0.000140915	0.000171891	0.00013245	0.000150269	0.000135859	0.000110966	9.46169e-05	0.000105187	8.68632e-05	6.4612e-05	7.41479e-05	9.79451e-05	0.000109634	8.30425e-05	9.5619e-05	6.62374e-05	7.46263e-05	0.000107456	8.8842e-05	0.000149815	7.38573e-05	9.452e-05	7.77752e-05	0.000102626	0.000109474	0.000113646	8.74322e-05	8.11301e-05	9.45972e-05	0.000164183
1590.76	8.34306e-05	6.43564e-05	6.68189e-05	6.12677e-05	6.81531e-05	5.46135e-05	6.75778e-05	7.15382e-05	7.35254e-05	6.54178e-05	7.58281e-05	6.91876e-05	7.6426e-05	8.24977e-05	7.22475e-05	5.67308e-05	7.31885e-05	7.63038e-05	7.79639e-05	6.39377e-05	7.98492e-05	6.21023e-05	7.11921e-05	6.52856e-05	5.11337e-05	4.33933e-05	4.73292e-05	3.94903e-05	2.92704e-05	3.33205e-05	4.42824e-05	5.00158e-05	3.70023e-05	4.35155e-05	2.89333e-05	3.36016e-05	4.89736e-05	3.95976e-05	6.98484e-05	3.28555e-05	4.20896e-05	3.45473e-05	4.65959e-05	4.9896e-05	5.09693e-05	3.98797e-05	3.55646e-05	4.27669e-05	7.73338e-05
1590.04	0	0	0	0	0	0	0	0	0	-8.31532e-11	0	0	0	0	0	0	0	0	0	0	0	0	0	0	0	0	0	0	0	0	0	0	0	0	0	0	0	0	0	0	0	0	0	0	0	0	0	0	0
[truncated: 47 more columns]

## Sheet: 60C
Wavenumber	s1	s2	s3	s4	s5	s6	s7	s8	s9	s10	s11	s12	s13	s14	s15	s16	s17	s18	s19	s20	s21	s22	s23	s24	s25	s26	s27	s28	s29	s30	s31	s32	s33	s34	s35	s36	s37	s38	s39	s40	s41	s42	s43	s44	s45	s46	s47	s48	s49
1699.85	0	0	0	0	0	0	0	0	0	0	0	0	0	0	0	0	0	0	0	0	0	0	0	0	0	0	0	0	0	0	0	0	0	0	0	0	0	0	0	0	0	0	0	0	0	0	0	0	0
1699.14	4.76973e-05	-1.38533e-06	2.16814e-06	2.63614e-05	7.8921e-06	-6.86538e-06	-2.74759e-05	6.94674e-06	8.93443e-06	-4.53923e-06	-1.07235e-06	-6.63038e-06	3.46751e-05	-7.65963e-06	-3.27119e-05	-5.9457e-05	-7.94108e-07	-1.69811e-05	2.61137e-05	1.84568e-05	7.51494e-05	4.94275e-05	2.02751e-05	5.91545e-05	3.96576e-05	8.43836e-05	7.20619e-05	4.01784e-05	4.5693e-05	7.61368e-05	3.94738e-05	5.00786e-05	0.00010186	6.52364e-05	7.12535e-05	8.12777e-05	4.71944e-05	9.60333e-05	5.74079e-05	6.01246e-05	6.33704e-05	7.2218e-05	5.38284e-06	7.07703e-05	4.16233e-05	3.79705e-05	5.32075e-05	2.92393e-05	3.14787e-05
1698.42	0.000123498	1.33165e-05	3.83041e-05	7.04035e-05	4.74243e-05	1.05982e-05	-4.47416e-05	2.6221e-05	2.47526e-05	8.37164e-06	9.95668e-06	4.37923e-06	8.4035e-05	1.26329e-05	-2.309e-05	-5.57846e-05	2.79691e-05	4.47532e-06	7.72843e-05	7.0825e-05	0.000178333	0.000116354	8.04067e-05	0.000128967	6.38073e-05	0.000150329	0.000103866	8.0467e-05	7.99653e-05	0.000131484	6.46181e-05	7.96722e-05	0.000158713	0.000119872	0.000113197	0.000136241	9.1527e-05	0.000170519	9.95777e-05	9.56368e-05	0.000103657	0.000136531	2.3704e-05	0.000132637	7.95143e-05	6.84111e-05	9.55662e-05	5.70105e-05	5.60048e-05
1697.71	0.000224133	5.88898e-05	0.00010345	0.000149501	0.000116766	6.94764e-05	-2.47656e-05	7.33631e-05	6.62423e-05	4.27907e-05	7.61921e-05	4.73981e-05	0.000169398	8.13265e-05	5.24521e-05	5.1786e-05	9.95266e-05	6.71535e-05	0.000162464	0.000157512	0.00030055	0.000204114	0.000179877	0.000217525	0.000103741	0.000239896	0.000168515	0.000146645	0.000127909	0.000210459	0.000103936	0.000119595	0.000253636	0.000184625	0.000178592	0.000203951	0.000148781	0.000263775	0.000166229	0.000149275	0.000159814	0.000212994	5.59358e-05	0.000206016	0.000126976	0.000109907	0.000149861	9.83355e-05	9.29955e-05
1697	0.000342985	0.000131778	0.000184152	0.000264284	0.000207944	0.000166802	3.52374e-05	0.000151332	0.000138578	9.54132e-05	0.000203715	0.000120358	0.000296144	0.00019477	0.00018263	0.000241195	0.000206913	0.000157459	0.000275639	0.000271685	0.000439435	0.000315099	0.000303223	0.000331546	0.000176355	0.000379031	0.00030339	0.000251668	0.000203769	0.000334335	0.000174318	0.000192357	0.000425247	0.000277482	0.000299185	0.000312611	0.000229216	0.000407074	0.000279286	0.000248885	0.000261472	0.000320358	0.000100628	0.000310173	0.000194182	0.000175827	0.000233814	0.000162425	0.000154599
1696.29	0.00048039	0.000202808	0.00025816	0.000390269	0.000320324	0.000294009	0.000113551	0.000257127	0.000231323	0.000165047	0.000353375	0.00021508	0.000450509	0.000338332	0.000349407	0.000460705	0.000335098	0.000267438	0.000409307	0.000428992	0.000619771	0.000459853	0.000432964	0.000479507	0.000249972	0.00053572	0.000450013	0.000396866	0.000284885	0.00044768	0.000248149	0.000271309	0.000568903	0.000386768	0.000428298	0.000431346	0.000322692	0.0005752	0.000394151	0.000361931	0.000379575	0.000450519	0.000170187	0.000438265	0.00027091	0.000261724	0.000337334	0.000242693	0.000234024
1695.57	0.00063646	0.000254299	0.000320449	0.000503037	0.000444875	0.000424871	0.000179331	0.000372745	0.000325261	0.000243619	0.000475991	0.000310839	0.000607185	0.000478465	0.000510727	0.000636435	0.000460074	0.000376973	0.000546471	0.000616026	0.000842468	0.000631755	0.000553319	0.000653407	0.00030804	0.000683173	0.000566263	0.000560531	0.000358369	0.000527282	0.000308555	0.000337322	0.000637484	0.000503157	0.000531844	0.000539916	0.000421436	0.000743277	0.000482567	0.00046461	0.000486447	0.000591308	0.000261058	0.000578591	0.000352534	0.000356612	0.000448484	0.000329373	0.000321886
1694.86	0.000806544	0.000296459	0.00039029	0.000602636	0.000570526	0.000539001	0.00022117	0.000479276	0.000407174	0.000320861	0.000558235	0.000393299	0.000750022	0.000596948	0.000643679	0.00075242	0.00057274	0.000476642	0.000677063	0.000799391	0.00107	0.000805611	0.000667883	0.000826953	0.000355803	0.000810427	0.000644845	0.000716213	0.000424653	0.000588691	0.000356615	0.000386891	0.000660538	0.00061717	0.000604834	0.000633711	0.000520331	0.000891726	0.000546966	0.000547809	0.000565714	0.000726377	0.000358111	0.000712767	0.00043536	0.000447044	0.000554179	0.000413091	0.000410301
1694.15	0.000993404	0.000351736	0.000489094	0.000713977	0.000704372	0.000652251	0.000260734	0.0005853	0.000487225	0.000401541	0.000636769	0.000477066	0.000895655	0.000719949	0.000782058	0.000875113	0.000695898	0.000589268	0.000816941	0.000980595	0.00131	0.000977606	0.000801827	0.000993728	0.000402425	0.000923068	0.00069607	0.000864038	0.000488948	0.00064819	0.000401069	0.000426678	0.00067021	0.000723657	0.000659333	0.000715662	0.000618052	0.00102	0.000602618	0.00061429	0.000619054	0.000848811	0.000458397	0.000831419	0.000515835	0.000530212	0.000649841	0.000493228	0.000497568
1693.43	0.0012	0.000437744	0.000624006	0.000860082	0.000856198	0.000786492	0.000324387	0.000710258	0.000585739	0.000496281	0.000754701	0.000581202	0.00107	0.000874475	0.000957804	0.00105	0.000850265	0.000732286	0.00098252	0.00117	0.00154	0.00116	0.000970646	0.00117	0.000471031	0.00106	0.000770112	0.00102	0.000570953	0.000739922	0.000467594	0.000486494	0.000728521	0.000841193	0.000740338	0.000818011	0.000726582	0.00115	0.000686826	0.000699983	0.000687944	0.000979578	0.00056357	0.000955751	0.000606787	0.000621214	0.000755632	0.000582756	0.000594223
1692.72	0.00143	0.000545315	0.00077663	0.00103	0.00102	0.000942503	0.000413105	0.000855458	0.000705366	0.000605529	0.000912347	0.000706068	0.00128	0.00105	0.00117	0.00127	0.00103	0.000898563	0.00117	0.00138	0.00179	0.00136	0.00116	0.00136	0.000564436	0.00123	0.000885321	0.0012	0.000673254	0.000864761	0.000560613	0.000574442	0.000839997	0.000978788	0.000860488	0.000950134	0.00084948	0.00133	0.000805031	0.000816845	0.000791685	0.00113	0.000678904	0.0011	0.000714533	0.000729842	0.000882836	0.000687711	0.000705561
1692.01	0.00167	0.000653948	0.000922789	0.0012	0.00119	0.00111	0.000513223	0.00101	0.000836263	0.000722766	0.00109	0.000841241	0.00149	0.00124	0.00139	0.00151	0.00121	0.00107	0.00136	0.0016	0.00204	0.00157	0.00136	0.00156	0.000668913	0.00142	0.00102	0.0014	0.000784053	0.000999056	0.000665342	0.000675456	0.000966745	0.00113	0.000998038	0.00109	0.000981695	0.00152	0.000935235	0.000949706	0.000917098	0.0013	0.000809375	0.00126	0.000833805	0.000855274	0.00103	0.000804976	0.000829541
1691.29	0.00192	0.000759627	0.00106	0.00137	0.00136	0.00129	0.000620304	0.00116	0.000976273	0.000847579	0.00127	0.000984246	0.00169	0.00142	0.00161	0.00174	0.00138	0.00125	0.00156	0.00182	0.00229	0.00179	0.00157	0.00177	0.000780279	0.00163	0.00117	0.00162	0.000901179	0.00114	0.000776445	0.000782673	0.0011	0.00129	0.00114	0.00124	0.00112	0.00174	0.00107	0.00109	0.00105	0.00147	0.000955466	0.00143	0.000961786	0.000995816	0.00118	0.000933952	0.000966045
1690.58	0.00219	0.000867043	0.00119	0.00154	0.00155	0.00148	0.000737016	0.00131	0.00113	0.000983861	0.00146	0.00114	0.00189	0.00162	0.00186	0.00199	0.00156	0.00143	0.00177	0.00206	0.00256	0.00201	0.00178	0.00199	0.000900316	0.00186	0.00132	0.00187	0.00103	0.00129	0.000896211	0.000899337	0.00123	0.00146	0.00129	0.00139	0.00128	0.00197	0.0012	0.00126	0.0012	0.00166	0.00111	0.00162	0.0011	0.00115	0.00135	0.00108	0.00112
1689.87	0.00247	0.000976581	0.00131	0.00171	0.00174	0.00168	0.000863963	0.00146	0.0013	0.00113	0.00167	0.00131	0.00209	0.00182	0.00211	0.00224	0.00174	0.00163	0.00198	0.00232	0.00284	0.00225	0.002	0.00223	0.00103	0.0021	0.00148	0.00213	0.00117	0.00145	0.00103	0.00103	0.00136	0.00165	0.00143	0.00155	0.00145	0.00221	0.00135	0.00144	0.00136	0.00186	0.00128	0.00182	0.00125	0.00131	0.00154	0.00123	0.00128
1689.16	0.00278	0.00109	0.00144	0.0019	0.00196	0.0019	0.001	0.00162	0.00148	0.0013	0.0019	0.00149	0.00229	0.00203	0.00239	0.00251	0.00193	0.00183	0.0022	0.00259	0.00314	0.0025	0.00224	0.00248	0.00117	0.00236	0.00167	0.00241	0.00131	0.00164	0.00117	0.00118	0.00151	0.00186	0.00159	0.00171	0.00164	0.00248	0.00151	0.00164	0.00153	0.00209	0.00147	0.00204	0.00141	0.00148	0.00174	0.0014	0.00145
1688.44	0.00311	0.00122	0.0016	0.00209	0.00219	0.00214	0.00116	0.00178	0.00169	0.00148	0.00214	0.0017	0.00251	0.00225	0.00268	0.0028	0.00214	0.00206	0.00243	0.00287	0.00346	0.00277	0.00249	0.00276	0.00132	0.00264	0.00186	0.0027	0.00147	0.00185	0.00132	0.00135	0.00169	0.00209	0.00175	0.00189	0.00184	0.00277	0.00168	0.00186	0.00172	0.00233	0.00166	0.00229	0.00159	0.00167	0.00195	0.00159	0.00163
1687.73	0.00346	0.00136	0.00177	0.0023	0.00245	0.0024	0.00134	0.00196	0.00191	0.00169	0.0024	0.00192	0.00274	0.00248	0.00299	0.00311	0.00235	0.0023	0.00267	0.00318	0.00379	0.00306	0.00275	0.00305	0.00149	0.00294	0.00207	0.003	0.00164	0.00208	0.00149	0.00153	0.00189	0.00234	0.00193	0.00209	0.00205	0.00308	0.00187	0.00209	0.00193	0.00259	0.00186	0.00254	0.00178	0.00187	0.00218	0.0018	0.00183
1687.02	0.00382	0.00152	0.00195	0.00253	0.00271	0.00267	0.00153	0.00214	0.00215	0.0019	0.00268	0.00215	0.00298	0.00272	0.00331	0.00342	0.00257	0.00253	0.00291	0.00348	0.00412	0.00335	0.00302	0.00335	0.00168	0.00326	0.00231	0.0033	0.00182	0.00233	0.00168	0.00174	0.00214	0.00261	0.00214	0.0023	0.00228	0.00341	0.00208	0.00236	0.00216	0.00286	0.00206	0.00282	0.00199	0.00207	0.00243	0.00201	0.00204
1686.3	0.00418	0.00169	0.00214	0.00278	0.00297	0.00295	0.00174	0.00233	0.00241	0.00213	0.003	0.0024	0.00324	0.00298	0.00364	0.00376	0.00281	0.00278	0.00315	0.00378	0.00444	0.00364	0.0033	0.00366	0.0019	0.00361	0.00261	0.00362	0.00203	0.00264	0.0019	0.00198	0.00247	0.0029	0.00239	0.00255	0.00252	0.00378	0.00234	0.00266	0.00242	0.00316	0.00227	0.00312	0.00223	0.0023	0.0027	0.00225	0.00228
1685.59	0.00456	0.00187	0.00234	0.00305	0.00327	0.00328	0.002	0.00256	0.00271	0.00239	0.00336	0.00269	0.00352	0.00328	0.00402	0.00416	0.00308	0.00305	0.00342	0.00411	0.00478	0.00396	0.0036	0.00399	0.00214	0.00398	0.00294	0.00396	0.00226	0.00296	0.00213	0.00224	0.00281	0.00322	0.00266	0.00282	0.00279	0.00417	0.0026	0.00299	0.0027	0.00348	0.0025	0.00344	0.00248	0.00254	0.003	0.00252	0.00255
1684.88	0.00497	0.00205	0.00253	0.00333	0.00361	0.00365	0.00228	0.00282	0.00304	0.0027	0.00373	0.00302	0.00383	0.00362	0.00444	0.00459	0.00339	0.00336	0.00372	0.00452	0.00519	0.00435	0.00392	0.00439	0.00237	0.00432	0.00323	0.00433	0.00248	0.00323	0.00236	0.00248	0.00305	0.00354	0.00289	0.00306	0.00308	0.00454	0.00284	0.0033	0.00296	0.00382	0.00277	0.00377	0.00275	0.00279	0.00331	0.00281	0.00284
1684.16	0.00539	0.00222	0.0027	0.00361	0.00397	0.00403	0.00256	0.0031	0.00339	0.00303	0.00407	0.00338	0.00414	0.00396	0.00486	0.00497	0.0037	0.00369	0.00403	0.00497	0.00564	0.00476	0.00425	0.00481	0.00257	0.00464	0.00347	0.0047	0.00269	0.00345	0.00257	0.00271	0.00319	0.00387	0.00308	0.00328	0.00336	0.00487	0.00304	0.00359	0.00319	0.00416	0.00308	0.00411	0.00301	0.00306	0.00362	0.0031	0.00314
1683.45	0.0058	0.0024	0.00291	0.00389	0.00431	0.00438	0.00283	0.00337	0.00372	0.00335	0.00437	0.00371	0.00444	0.00427	0.00521	0.00529	0.00399	0.00399	0.00431	0.00537	0.00606	0.00515	0.00457	0.00521	0.00279	0.00494	0.0037	0.00504	0.00291	0.00369	0.00279	0.00295	0.00335	0.00421	0.00327	0.00351	0.00366	0.00519	0.00326	0.00387	0.00344	0.0045	0.00337	0.00445	0.00329	0.00332	0.00392	0.00339	0.00343
1682.74	0.00619	0.00263	0.00317	0.00421	0.00465	0.0047	0.00309	0.00364	0.00403	0.00365	0.00467	0.00402	0.00474	0.00458	0.00555	0.0056	0.00429	0.00429	0.00459	0.00573	0.00644	0.00551	0.0049	0.00558	0.00304	0.00525	0.00396	0.00534	0.00315	0.00396	0.00303	0.00322	0.00359	0.00454	0.0035	0.00377	0.00395	0.00551	0.00351	0.00416	0.00371	0.00484	0.00364	0.00477	0.00358	0.00357	0.00423	0.00367	0.00372
1682.02	0.00655	0.00289	0.00349	0.00456	0.00499	0.00502	0.00337	0.00391	0.00435	0.00395	0.00498	0.00432	0.00507	0.0049	0.00588	0.00593	0.00461	0.00461	0.00489	0.00607	0.00679	0.00586	0.00525	0.00594	0.00331	0.00556	0.00424	0.00564	0.00341	0.00426	0.0033	0.0035	0.00388	0.00487	0.00377	0.00406	0.00426	0.00581	0.0038	0.00447	0.00401	0.00517	0.00391	0.0051	0.00388	0.00384	0.00454	0.00396	0.00401
1681.31	0.00688	0.00315	0.0038	0.00491	0.00532	0.00534	0.00366	0.00419	0.00464	0.00424	0.0053	0.00462	0.0054	0.00524	0.00621	0.00628	0.00493	0.00494	0.00518	0.00639	0.0071	0.0062	0.0056	0.00627	0.0036	0.00586	0.00454	0.00593	0.00369	0.00457	0.00358	0.00378	0.00418	0.00518	0.00405	0.00435	0.00456	0.00611	0.0041	0.00477	0.00433	0.00549	0.00419	0.0054	0.00418	0.00413	0.00485	0.00424	0.0043
1680.6	0.00716	0.00342	0.0041	0.00525	0.00561	0.00562	0.00394	0.00447	0.00491	0.0045	0.00559	0.00488	0.00572	0.00557	0.00649	0.00659	0.00525	0.00527	0.00547	0.00668	0.00738	0.00651	0.00594	0.00656	0.00389	0.00614	0.00483	0.00622	0.00398	0.00485	0.00386	0.00405	0.00446	0.00547	0.00433	0.00465	0.00486	0.00638	0.0044	0.00507	0.00465	0.00578	0.00449	0.00568	0.00448	0.00443	0.00515	0.00452	0.00459
1679.89	0.00739	0.00369	0.0044	0.00559	0.00586	0.00587	0.00419	0.00473	0.00515	0.00473	0.00585	0.00511	0.00601	0.00589	0.00673	0.00685	0.00556	0.00558	0.00575	0.00692	0.00761	0.00678	0.00625	0.0068	0.00418	0.00639	0.00513	0.00648	0.00429	0.00512	0.00415	0.00429	0.00475	0.00571	0.00462	0.00493	0.00515	0.00663	0.0047	0.00534	0.00497	0.00604	0.00478	0.00592	0.00477	0.00474	0.00542	0.00477	0.00487
1679.17	0.00757	0.00397	0.00468	0.00591	0.00607	0.00607	0.00442	0.00497	0.00534	0.00492	0.00607	0.00529	0.00628	0.00618	0.00692	0.00705	0.00584	0.00587	0.00602	0.00711	0.00778	0.007	0.00653	0.00699	0.00448	0.00662	0.00542	0.00672	0.0046	0.00536	0.00444	0.00453	0.00503	0.00592	0.0049	0.00521	0.00542	0.00684	0.00499	0.00557	0.00528	0.00627	0.00507	0.00613	0.00504	0.00505	0.00567	0.005	0.00512
1678.46	0.00772	0.00425	0.00495	0.00623	0.00626	0.00624	0.00463	0.00519	0.0055	0.00509	0.00627	0.00544	0.00651	0.00646	0.00708	0.00722	0.0061	0.00614	0.00628	0.00726	0.00792	0.0072	0.0068	0.00715	0.00477	0.00682	0.00571	0.00693	0.00493	0.00559	0.00473	0.00474	0.00529	0.0061	0.00516	0.00548	0.00567	0.00701	0.00525	0.00578	0.00556	0.00646	0.00534	0.00629	0.00529	0.00534	0.00589	0.00521	0.00536
1677.75	0.00786	0.00453	0.0052	0.00653	0.00642	0.0064	0.00484	0.00539	0.00565	0.00524	0.00646	0.00558	0.00673	0.00672	0.00724	0.00738	0.00634	0.00641	0.00653	0.00741	0.00805	0.00738	0.00706	0.00729	0.00505	0.00701	0.00598	0.00711	0.00525	0.00581	0.00501	0.00495	0.00553	0.00626	0.00541	0.00572	0.0059	0.00716	0.0055	0.00596	0.00582	0.00663	0.0056	0.00644	0.00554	0.00562	0.00609	0.0054	0.00559
1677.03	0.00799	0.00479	0.00542	0.0068	0.00659	0.00656	0.00505	0.00559	0.00581	0.0054	0.00666	0.00573	0.00693	0.00698	0.0074	0.00755	0.00657	0.00667	0.00677	0.00755	0.00817	0.00755	0.00731	0.00742	0.00533	0.00719	0.00625	0.0073	0.00557	0.00601	0.00528	0.00515	0.00575	0.00641	0.00564	0.00595	0.00612	0.00729	0.00574	0.00615	0.00609	0.0068	0.00587	0.00659	0.00579	0.00589	0.00629	0.0056	0.00582
1676.32	0.00813	0.00505	0.00562	0.00705	0.00675	0.00674	0.00527	0.0058	0.00598	0.00556	0.00687	0.0059	0.00712	0.00723	0.00756	0.00773	0.00681	0.00692	0.00701	0.00771	0.0083	0.00773	0.00754	0.00755	0.0056	0.00736	0.00651	0.00749	0.00589	0.0062	0.00555	0.00536	0.00596	0.00657	0.00587	0.00617	0.00633	0.00743	0.00596	0.00633	0.00634	0.00698	0.00613	0.00674	0.00605	0.00614	0.0065	0.00582	0.00606
1675.61	0.00827	0.00531	0.00582	0.00729	0.00694	0.00693	0.0055	0.00602	0.00617	0.00576	0.00709	0.00609	0.00731	0.00749	0.00773	0.00791	0.00704	0.00718	0.00724	0.00789	0.00844	0.00792	0.00778	0.00771	0.00587	0.00754	0.00676	0.00769	0.00621	0.0064	0.00581	0.00558	0.00616	0.00675	0.00609	0.00639	0.00654	0.00758	0.00618	0.00653	0.0066	0.00718	0.0064	0.00692	0.0063	0.00638	0.00672	0.00604	0.0063
1674.89	0.00842	0.00557	0.00604	0.00752	0.00713	0.00714	0.00574	0.00624	0.00639	0.00598	0.00731	0.0063	0.00751	0.00772	0.00789	0.00807	0.00727	0.0074	0.00746	0.00807	0.00859	0.00812	0.00799	0.00788	0.00614	0.00774	0.00701	0.00786	0.00651	0.00662	0.00607	0.00581	0.0064	0.00696	0.00633	0.00663	0.00676	0.00776	0.00641	0.00674	0.00686	0.00738	0.00664	0.00711	0.00656	0.00659	0.00695	0.00628	0.00654
1674.18	0.00859	0.00582	0.00626	0.00773	0.00733	0.00733	0.00595	0.00645	0.0066	0.00619	0.00751	0.0065	0.00769	0.00791	0.00804	0.0082	0.00747	0.00759	0.00765	0.00822	0.00874	0.0083	0.00818	0.00805	0.00638	0.00793	0.00725	0.00801	0.00678	0.00685	0.00632	0.00606	0.00665	0.00717	0.00657	0.00686	0.00696	0.00794	0.00664	0.00696	0.00711	0.00759	0.00684	0.00731	0.00681	0.00678	0.00717	0.00651	0.00677
1673.47	0.00875	0.00604	0.00648	0.00791	0.00751	0.00751	0.00615	0.00664	0.00681	0.0064	0.00769	0.0067	0.00785	0.00806	0.00819	0.00834	0.00766	0.00775	0.00782	0.00837	0.00888	0.00847	0.00834	0.00821	0.00659	0.0081	0.00745	0.00814	0.00699	0.00705	0.00654	0.00628	0.00688	0.00737	0.00677	0.00707	0.00715	0.0081	0.00683	0.00716	0.00731	0.00777	0.00703	0.00749	0.00702	0.00694	0.00736	0.00672	0.00696
1672.76	0.00889	0.00623	0.00668	0.00806	0.0077	0.00769	0.00635	0.00683	0.00701	0.00662	0.00787	0.0069	0.00801	0.00821	0.00835	0.0085	0.00783	0.0079	0.00798	0.00853	0.00901	0.00862	0.00848	0.00836	0.00677	0.00824	0.00761	0.00827	0.00714	0.00723	0.00673	0.00647	0.00705	0.00755	0.00695	0.00725	0.00732	0.00824	0.007	0.00732	0.00747	0.00793	0.0072	0.00766	0.00719	0.00709	0.00753	0.00692	0.00714
1672.04	0.00902	0.00639	0.00685	0.00818	0.00786	0.00786	0.00653	0.00701	0.00721	0.00682	0.00804	0.00709	0.00817	0.00836	0.00851	0.00866	0.008	0.00803	0.00813	0.00867	0.00912	0.00876	0.00858	0.00849	0.00692	0.00836	0.00774	0.0084	0.00725	0.00738	0.0069	0.00665	0.0072	0.00771	0.00712	0.00741	0.00747	0.00836	0.00715	0.00747	0.00761	0.00807	0.00736	0.0078	0.00735	0.00723	0.00767	0.00711	0.0073
1671.33	0.00911	0.00653	0.007	0.00827	0.008	0.00801	0.00669	0.00718	0.00738	0.007	0.00819	0.00727	0.00831	0.00849	0.00863	0.00879	0.00814	0.00813	0.00826	0.00879	0.00921	0.00888	0.00866	0.00859	0.00707	0.00847	0.00785	0.00851	0.00734	0.00752	0.00707	0.00682	0.00734	0.00785	0.00728	0.00756	0.00762	0.00846	0.00729	0.0076	0.00773	0.00819	0.0075	0.00793	0.00749	0.00737	0.0078	0.00727	0.00745
1670.62	0.00918	0.00665	0.00713	0.00835	0.0081	0.00813	0.00682	0.00733	0.00753	0.00715	0.00832	0.00743	0.00844	0.0086	0.00872	0.00888	0.00827	0.00821	0.00837	0.00887	0.00927	0.00897	0.00871	0.00866	0.00721	0.00855	0.00795	0.0086	0.0074	0.00765	0.00724	0.00698	0.00747	0.00796	0.00745	0.00771	0.00776	0.00854	0.00744	0.00771	0.00785	0.0083	0.00764	0.00803	0.00761	0.0075	0.00792	0.00743	0.00759
1669.9	0.00922	0.00677	0.00725	0.00842	0.00816	0.00823	0.00693	0.00747	0.00766	0.00729	0.00843	0.00756	0.00856	0.00872	0.00878	0.00895	0.00838	0.00826	0.00847	0.00892	0.00931	0.00904	0.00874	0.0087	0.00734	0.00861	0.00804	0.00867	0.00746	0.00776	0.00739	0.00713	0.00759	0.00805	0.0076	0.00786	0.00789	0.0086	0.00758	0.0078	0.00796	0.00839	0.00777	0.0081	0.00774	0.00762	0.00802	0.00757	0.00773
1669.19	0.00925	0.00689	0.00739	0.0085	0.0082	0.00831	0.00703	0.0076	0.00777	0.00741	0.00854	0.00767	0.00868	0.00883	0.00882	0.009	0.0085	0.00831	0.00857	0.00896	0.00934	0.0091	0.00877	0.00872	0.00748	0.00865	0.00814	0.00871	0.00752	0.00786	0.00755	0.00727	0.00772	0.00813	0.00776	0.008	0.00801	0.00865	0.00772	0.00788	0.00809	0.00846	0.0079	0.00816	0.00786	0.00774	0.0081	0.0077	0.00786
1668.48	0.00927	0.00702	0.00755	0.00858	0.00824	0.00836	0.00711	0.00771	0.00786	0.00751	0.00862	0.00777	0.00879	0.00893	0.00883	0.00902	0.00861	0.00836	0.00866	0.00898	0.00935	0.00915	0.0088	0.00873	0.00763	0.0087	0.00825	0.00873	0.00761	0.00798	0.00771	0.0074	0.00788	0.0082	0.00793	0.00816	0.00813	0.0087	0.00788	0.00795	0.00823	0.00853	0.00802	0.0082	0.00798	0.00786	0.00818	0.00782	0.00798
1667.76	0.00929	0.00717	0.00772	0.00867	0.00827	0.0084	0.00718	0.00781	0.00794	0.0076	0.0087	0.00785	0.00889	0.00901	0.00885	0.00903	0.00872	0.0084	0.00874	0.00899	0.00935	0.00919	0.00884	0.00873	0.00778	0.00874	0.00837	0.00874	0.0077	0.00809	0.00786	0.00754	0.00805	0.00826	0.00809	0.00831	0.00824	0.00874	0.00802	0.00802	0.00835	0.00858	0.00812	0.00824	0.0081	0.00796	0.00825	0.00793	0.00809
1667.05	0.00932	0.0073	0.00788	0.00876	0.0083	0.00844	0.00725	0.0079	0.00801	0.00769	0.00877	0.00792	0.00899	0.0091	0.00887	0.00907	0.00883	0.00844	0.00882	0.009	0.00935	0.00922	0.00887	0.00872	0.00792	0.00878	0.00847	0.00874	0.00779	0.00819	0.008	0.00766	0.00821	0.00831	0.00824	0.00845	0.00833	0.00877	0.00816	0.00807	0.00845	0.00862	0.00822	0.00827	0.0082	0.00804	0.0083	0.00803	0.00818
1666.34	0.00935	0.00742	0.00802	0.00885	0.00834	0.00849	0.00732	0.00799	0.00808	0.00777	0.00884	0.00799	0.00907	0.00919	0.00891	0.00912	0.00893	0.00848	0.00888	0.00901	0.00936	0.00925	0.00889	0.00872	0.00805	0.00883	0.00856	0.00874	0.00786	0.00828	0.00812	0.00777	0.00834	0.00835	0.00837	0.00856	0.00842	0.0088	0.00828	0.00812	0.00855	0.00866	0.00831	0.00829	0.00829	0.00811	0.00835	0.00812	0.00827
1665.63	0.00937	0.0075	0.00813	0.00892	0.00838	0.00854	0.00739	0.00807	0.00815	0.00784	0.0089	0.00806	0.00915	0.00926	0.00895	0.00916	0.00902	0.00851	0.00893	0.00903	0.00935	0.00927	0.00888	0.00873	0.00817	0.00887	0.00862	0.00874	0.00792	0.00835	0.00823	0.00787	0.00845	0.0084	0.00848	0.00865	0.00849	0.00883	0.0084	0.00818	0.00865	0.00871	0.00839	0.00832	0.00836	0.00818	0.0084	0.0082	0.00834
1664.91	0.00938	0.00754	0.00822	0.00896	0.00841	0.00858	0.00745	0.00814	0.00821	0.00791	0.00895	0.00812	0.0092	0.00931	0.00898	0.00918	0.00908	0.00852	0.00896	0.00904	0.00935	0.00929	0.00886	0.00873	0.00825	0.00892	0.00866	0.00875	0.00795	0.00841	0.00831	0.00796	0.00852	0.00844	0.00857	0.00873	0.00856	0.00887	0.0085	0.00823	0.00875	0.00875	0.00846	0.00837	0.00842	0.00823	0.00844	0.00827	0.0084
1664.2	0.0094	0.00757	0.00827	0.00897	0.00844	0.00863	0.00752	0.0082	0.00828	0.00799	0.00899	0.00819	0.00924	0.00933	0.00901	0.0092	0.00912	0.00851	0.00898	0.00906	0.00935	0.0093	0.00883	0.00875	0.0083	0.00896	0.00867	0.00877	0.00795	0.00845	0.00836	0.00803	0.00855	0.00848	0.00864	0.00878	0.0086	0.00891	0.00856	0.00828	0.00882	0.00879	0.00851	0.00842	0.00846	0.00827	0.00848	0.00833	0.00845
1663.49	0.00941	0.00758	0.0083	0.00895	0.00848	0.00868	0.00759	0.00826	0.00836	0.00808	0.00903	0.00827	0.00925	0.00931	0.00904	0.00921	0.00912	0.0085	0.00899	0.00908	0.00935	0.00931	0.0088	0.00877	0.00831	0.00901	0.00866	0.00881	0.00792	0.00847	0.00836	0.00808	0.00854	0.00853	0.00867	0.00881	0.00863	0.00893	0.00858	0.00832	0.00882	0.00882	0.00854	0.00846	0.00848	0.00829	0.00851	0.00838	0.00848
1662.77	0.00942	0.00759	0.00832	0.0089	0.00853	0.00873	0.00768	0.00831	0.00844	0.00817	0.00907	0.00835	0.00925	0.00927	0.00907	0.00922	0.0091	0.00848	0.00898	0.00911	0.00935	0.00931	0.00878	0.00881	0.00829	0.00907	0.00864	0.00886	0.00788	0.00848	0.00834	0.00812	0.0085	0.00858	0.00868	0.00883	0.00863	0.00894	0.00855	0.00835	0.00877	0.00883	0.00856	0.0085	0.00848	0.00829	0.00854	0.00841	0.0085
1662.06	0.00944	0.00762	0.00836	0.00885	0.00859	0.00878	0.00777	0.00836	0.00853	0.00827	0.0091	0.00842	0.00926	0.00921	0.0091	0.00922	0.00907	0.00848	0.00898	0.00913	0.00936	0.00932	0.00878	0.00885	0.00826	0.00914	0.00861	0.00891	0.00785	0.00851	0.00832	0.00816	0.00849	0.00865	0.00869	0.00886	0.00863	0.00897	0.00851	0.0084	0.0087	0.00884	0.00855	0.00855	0.00848	0.00828	0.00857	0.00844	0.00851
1661.35	0.00947	0.00767	0.00842	0.0088	0.00865	0.00883	0.00787	0.00841	0.00861	0.00837	0.00914	0.0085	0.00927	0.00914	0.00913	0.00924	0.00905	0.00851	0.00898	0.00916	0.00937	0.00933	0.00881	0.0089	0.00823	0.00921	0.00858	0.00896	0.00782	0.00854	0.00829	0.0082	0.00849	0.00872	0.00872	0.0089	0.00862	0.00902	0.00848	0.00846	0.00864	0.00887	0.00855	0.00862	0.00849	0.00828	0.00861	0.00846	0.00851
1660.63	0.0095	0.00773	0.0085	0.00876	0.00873	0.00888	0.00798	0.00846	0.0087	0.00846	0.00918	0.00858	0.00927	0.00906	0.00917	0.00928	0.00902	0.00856	0.00898	0.00919	0.00939	0.00934	0.00885	0.00895	0.00818	0.00929	0.00854	0.009	0.0078	0.00857	0.00825	0.00822	0.00848	0.00879	0.00873	0.00894	0.00861	0.00907	0.00845	0.00853	0.00859	0.00889	0.00855	0.00869	0.00849	0.00827	0.00866	0.00848	0.00851
1659.92	0.00951	0.0078	0.00857	0.00871	0.0088	0.00893	0.00808	0.00852	0.00877	0.00855	0.00921	0.00865	0.00928	0.00898	0.0092	0.00931	0.009	0.00862	0.00898	0.00922	0.0094	0.00935	0.0089	0.009	0.00812	0.00935	0.00849	0.00903	0.00777	0.00858	0.00821	0.00824	0.00847	0.00886	0.00875	0.00897	0.00859	0.00911	0.00841	0.00858	0.00853	0.00892	0.00855	0.00875	0.00849	0.00826	0.00869	0.0085	0.0085
1659.21	0.0095	0.00787	0.00863	0.00864	0.00887	0.00898	0.00817	0.00858	0.00883	0.00862	0.00922	0.0087	0.00927	0.0089	0.00921	0.00933	0.00896	0.00866	0.00898	0.00924	0.00941	0.00935	0.00894	0.00905	0.00805	0.00939	0.00844	0.00906	0.00775	0.00858	0.00817	0.00825	0.00843	0.00891	0.00877	0.009	0.00856	0.00913	0.00836	0.00861	0.00847	0.00894	0.00855	0.00881	0.00848	0.00824	0.00873	0.00852	0.00849
1658.49	0.00947	0.00795	0.00869	0.00858	0.00891	0.00901	0.00824	0.00864	0.00888	0.00867	0.00922	0.00874	0.00927	0.00881	0.00921	0.00933	0.00892	0.00869	0.00897	0.00925	0.00941	0.00935	0.00896	0.00909	0.00799	0.00942	0.00839	0.00909	0.00773	0.00858	0.00813	0.00825	0.00839	0.00896	0.0088	0.00903	0.00854	0.00914	0.00831	0.00864	0.00841	0.00895	0.00854	0.00886	0.00847	0.00823	0.00875	0.00854	0.00848
1657.78	0.00942	0.00804	0.00874	0.00852	0.00894	0.00903	0.0083	0.00871	0.0089	0.0087	0.00921	0.00876	0.00926	0.00874	0.0092	0.00932	0.00889	0.00872	0.00896	0.00926	0.0094	0.00935	0.00898	0.00912	0.00795	0.00944	0.00835	0.00911	0.00773	0.00858	0.00809	0.00826	0.00836	0.009	0.00883	0.00907	0.00852	0.00914	0.00828	0.00867	0.00836	0.00896	0.00854	0.0089	0.00846	0.00823	0.00878	0.00855	0.00847
1657.07	0.00937	0.00814	0.00882	0.00849	0.00897	0.00904	0.00834	0.00878	0.00892	0.00873	0.0092	0.00877	0.00927	0.00868	0.00917	0.00932	0.00888	0.00874	0.00896	0.00925	0.00938	0.00934	0.00899	0.00914	0.00792	0.00945	0.00833	0.00912	0.00773	0.00858	0.00807	0.00827	0.00834	0.00902	0.00887	0.00911	0.00851	0.00913	0.00826	0.00869	0.00832	0.00897	0.00855	0.00893	0.00846	0.00824	0.0088	0.00857	0.00848
1656.36	0.00931	0.00825	0.00889	0.00846	0.00897	0.00904	0.00837	0.00886	0.00893	0.00874	0.00919	0.00877	0.00928	0.00864	0.00914	0.00931	0.00887	0.00876	0.00896	0.00924	0.00935	0.00932	0.00899	0.00914	0.00791	0.00946	0.00833	0.00913	0.00774	0.00858	0.00806	0.00828	0.00832	0.00903	0.00892	0.00915	0.00851	0.00912	0.00827	0.00871	0.0083	0.00897	0.00858	0.00894	0.00847	0.00825	0.00881	0.00859	0.00849
1655.64	0.00924	0.00837	0.00896	0.00844	0.00896	0.00903	0.00839	0.00893	0.00892	0.00874	0.00918	0.00877	0.00929	0.00861	0.0091	0.0093	0.00888	0.00876	0.00896	0.00921	0.00931	0.0093	0.00898	0.00912	0.00793	0.00946	0.00835	0.00914	0.00777	0.00857	0.00806	0.00829	0.00833	0.00902	0.00899	0.00921	0.00851	0.0091	0.0083	0.00872	0.00829	0.00896	0.00863	0.00894	0.00849	0.00827	0.00882	0.00862	0.0085
1654.93	0.00916	0.0085	0.00903	0.00843	0.00892	0.00902	0.0084	0.00901	0.00892	0.00873	0.00918	0.00877	0.00932	0.00859	0.00905	0.0093	0.0089	0.00875	0.00895	0.00917	0.00925	0.00926	0.00896	0.00908	0.00797	0.00947	0.00841	0.00916	0.00781	0.00858	0.00809	0.00831	0.00837	0.00901	0.0091	0.00928	0.00851	0.00908	0.00836	0.00873	0.0083	0.00895	0.00869	0.00893	0.00851	0.00829	0.00882	0.00864	0.00852
1654.22	0.00907	0.00865	0.0091	0.00843	0.00888	0.00901	0.00842	0.0091	0.00891	0.00872	0.00919	0.00877	0.00936	0.00859	0.00901	0.0093	0.00893	0.00873	0.00895	0.00911	0.00916	0.00921	0.00893	0.00903	0.00804	0.00948	0.00851	0.0092	0.00787	0.00861	0.00813	0.00835	0.00846	0.009	0.00923	0.00936	0.00853	0.00906	0.00845	0.00874	0.00834	0.00894	0.00877	0.00891	0.00854	0.00833	0.00883	0.00868	0.00855
1653.5	0.00898	0.00881	0.00919	0.00844	0.00883	0.00899	0.00844	0.00921	0.0089	0.00869	0.00921	0.00876	0.00941	0.0086	0.00896	0.00928	0.00896	0.00871	0.00896	0.00905	0.00907	0.00917	0.00888	0.00896	0.00811	0.00949	0.00863	0.00923	0.00794	0.00863	0.00818	0.00839	0.00853	0.00897	0.00938	0.00946	0.00854	0.00905	0.00853	0.00875	0.00841	0.00893	0.00886	0.00888	0.00858	0.00838	0.00883	0.00871	0.00859
1652.79	0.00889	0.009	0.0093	0.00847	0.00877	0.00895	0.00845	0.00932	0.00889	0.00867	0.0092	0.00873	0.00946	0.00861	0.00888	0.00919	0.00899	0.00868	0.00896	0.00898	0.00898	0.00913	0.00883	0.0089	0.0082	0.0095	0.00877	0.00924	0.00804	0.00867	0.00824	0.00845	0.00863	0.00897	0.00954	0.00958	0.00857	0.00905	0.00864	0.00879	0.0085	0.00893	0.00895	0.00887	0.00863	0.00843	0.00885	0.00875	0.00864
1652.08	0.00882	0.00917	0.00943	0.00852	0.00872	0.00888	0.00844	0.0094	0.00886	0.00865	0.00915	0.00869	0.0095	0.0086	0.00877	0.00905	0.00901	0.00865	0.00896	0.00889	0.00891	0.00909	0.00879	0.00884	0.00829	0.0095	0.00888	0.0092	0.00813	0.00872	0.0083	0.00852	0.00874	0.00897	0.00968	0.00971	0.00859	0.00905	0.00875	0.00882	0.00858	0.00894	0.00902	0.00886	0.00868	0.00848	0.00886	0.00878	0.00868
1651.36	0.00879	0.00931	0.00954	0.00856	0.00869	0.00882	0.00842	0.00947	0.00883	0.00864	0.00907	0.00866	0.00951	0.0086	0.00869	0.00893	0.00904	0.00865	0.00897	0.00885	0.00888	0.00907	0.00879	0.0088	0.00833	0.00944	0.00887	0.00913	0.00819	0.00869	0.00831	0.00853	0.00872	0.00894	0.00973	0.00976	0.0086	0.00899	0.00878	0.00878	0.00858	0.00892	0.00909	0.00883	0.00871	0.00849	0.00884	0.00879	0.00868
1650.65	0.00879	0.00943	0.00966	0.00861	0.00869	0.0088	0.00842	0.00952	0.00881	0.00865	0.00903	0.00865	0.00951	0.0086	0.00867	0.0089	0.00907	0.00869	0.00899	0.00884	0.00888	0.00906	0.00881	0.00878	0.00834	0.00936	0.00879	0.00906	0.00823	0.00864	0.00828	0.00851	0.00863	0.0089	0.00972	0.00976	0.00859	0.00891	0.00877	0.00871	0.00854	0.00888	0.00915	0.00878	0.00872	0.00848	0.00879	0.00879	0.00867
1649.94	0.0088	0.00956	0.00976	0.00867	0.0087	0.00881	0.00845	0.00957	0.00881	0.00868	0.00902	0.00866	0.00953	0.00862	0.0087	0.00893	0.0091	0.00874	0.00902	0.00885	0.00887	0.00905	0.00885	0.00876	0.00836	0.00929	0.00875	0.00902	0.00828	0.00861	0.00826	0.00851	0.00859	0.00887	0.00973	0.00976	0.00859	0.00884	0.00878	0.00866	0.00851	0.00885	0.00921	0.00874	0.00873	0.00848	0.00877	0.0088	0.00866
1649.23	0.00882	0.00967	0.00982	0.00871	0.00871	0.00883	0.0085	0.00961	0.00883	0.00871	0.00904	0.00869	0.00952	0.00863	0.00872	0.00895	0.00912	0.00877	0.00903	0.00885	0.00885	0.00904	0.00887	0.00875	0.00838	0.00925	0.00873	0.009	0.00835	0.00861	0.00825	0.00853	0.00857	0.00886	0.00975	0.00977	0.00859	0.00881	0.00878	0.00864	0.0085	0.00884	0.00926	0.00873	0.00874	0.00849	0.00876	0.00883	0.00866
1648.51	0.00882	0.00974	0.00984	0.00871	0.00872	0.00885	0.00856	0.00963	0.00886	0.00876	0.00906	0.00874	0.00949	0.00863	0.00875	0.00897	0.00911	0.0088	0.00904	0.00885	0.00883	0.00902	0.00887	0.00874	0.00839	0.00922	0.00872	0.009	0.00841	0.0086	0.00823	0.00855	0.00855	0.00886	0.00974	0.00976	0.0086	0.00878	0.00878	0.00863	0.00849	0.00883	0.00932	0.00872	0.00876	0.0085	0.00875	0.00887	0.00867
1647.8	0.00883	0.00979	0.00981	0.00869	0.00872	0.00887	0.00863	0.00963	0.00891	0.00882	0.00908	0.00879	0.00945	0.00862	0.00877	0.00897	0.00908	0.00881	0.00904	0.00885	0.0088	0.009	0.00887	0.00873	0.00841	0.0092	0.00872	0.009	0.00848	0.0086	0.00822	0.00859	0.00854	0.00887	0.00972	0.00974	0.00862	0.00877	0.00878	0.00863	0.00848	0.00883	0.00936	0.00873	0.00877	0.00852	0.00875	0.00891	0.00869
1647.09	0.00884	0.00984	0.00976	0.00867	0.00874	0.0089	0.00871	0.00962	0.00897	0.00889	0.00911	0.00886	0.00939	0.00861	0.00879	0.00898	0.00904	0.00883	0.00904	0.00885	0.00878	0.00898	0.00887	0.00874	0.00843	0.00921	0.00874	0.00901	0.00855	0.00863	0.00822	0.00864	0.00858	0.0089	0.0097	0.00973	0.00864	0.00878	0.00878	0.00866	0.00849	0.00884	0.00939	0.00876	0.00879	0.00854	0.00877	0.00896	0.00871
1646.37	0.00887	0.00988	0.00972	0.00866	0.00877	0.00894	0.00881	0.0096	0.00904	0.00897	0.00915	0.00894	0.00934	0.0086	0.00881	0.00899	0.00901	0.00884	0.00904	0.00886	0.00876	0.00896	0.00887	0.00876	0.00847	0.00922	0.00876	0.00901	0.00864	0.00868	0.00825	0.00872	0.00865	0.00895	0.00968	0.00972	0.00867	0.00881	0.00878	0.00871	0.00851	0.00887	0.0094	0.0088	0.00883	0.00856	0.00881	0.00901	0.00874
1645.66	0.00891	0.00993	0.00968	0.00866	0.00882	0.00898	0.0089	0.00958	0.00913	0.00907	0.00919	0.00902	0.00929	0.00858	0.00883	0.00898	0.00898	0.00887	0.00906	0.00886	0.00875	0.00896	0.00888	0.00879	0.00851	0.00923	0.00875	0.00899	0.00872	0.00874	0.00829	0.0088	0.00872	0.00901	0.00966	0.00971	0.0087	0.00884	0.00878	0.00876	0.00854	0.0089	0.0094	0.00885	0.00888	0.00859	0.00886	0.00907	0.00877
1644.95	0.00895	0.00997	0.00967	0.00867	0.00887	0.00903	0.00899	0.00956	0.00921	0.00917	0.0092	0.00909	0.00924	0.00857	0.00884	0.00896	0.00896	0.0089	0.00908	0.00887	0.00875	0.00896	0.00889	0.00883	0.00855	0.00923	0.00872	0.00895	0.00878	0.00879	0.00834	0.00888	0.00876	0.00907	0.00963	0.00969	0.00874	0.00886	0.00877	0.00881	0.00856	0.00894	0.0094	0.00891	0.00892	0.00862	0.0089	0.00913	0.00879
1644.23	0.009	0.01003	0.00968	0.00869	0.00894	0.00907	0.00908	0.00955	0.00928	0.00927	0.00922	0.00917	0.00921	0.00858	0.00887	0.00897	0.00896	0.00894	0.00911	0.0089	0.00876	0.00897	0.00892	0.00887	0.0086	0.00923	0.00869	0.00892	0.00884	0.00883	0.0084	0.00895	0.00879	0.00912	0.00959	0.00966	0.00878	0.00887	0.00877	0.00885	0.00859	0.00896	0.0094	0.00895	0.00897	0.00865	0.00894	0.00919	0.00883
1643.52	0.00905	0.01009	0.0097	0.00874	0.009	0.00912	0.00917	0.00957	0.00936	0.00937	0.00925	0.00926	0.00919	0.00862	0.00891	0.009	0.00899	0.009	0.00915	0.00893	0.00877	0.00898	0.00895	0.00891	0.00868	0.00923	0.00869	0.0089	0.0089	0.00888	0.00848	0.00903	0.00885	0.00916	0.00958	0.00963	0.00883	0.00887	0.0088	0.00889	0.00864	0.009	0.00941	0.00899	0.00903	0.0087	0.00897	0.00926	0.00887
1642.81	0.00909	0.01016	0.00973	0.0088	0.00906	0.00917	0.00925	0.00959	0.00944	0.00947	0.00929	0.00934	0.00919	0.00868	0.00896	0.00904	0.00902	0.00906	0.0092	0.00895	0.00878	0.00899	0.00898	0.00894	0.0088	0.00923	0.00871	0.00889	0.00897	0.00894	0.0086	0.00913	0.00894	0.0092	0.00958	0.00962	0.0089	0.00887	0.00886	0.00893	0.00872	0.00903	0.00943	0.00904	0.0091	0.00876	0.00902	0.00934	0.00894
1642.1	0.00911	0.01023	0.00976	0.00888	0.00911	0.00921	0.00933	0.00962	0.00951	0.00956	0.00932	0.00943	0.00918	0.00876	0.00899	0.00906	0.00907	0.0091	0.00925	0.00897	0.00877	0.00899	0.009	0.00896	0.00896	0.00923	0.00875	0.00888	0.00905	0.00901	0.00875	0.00924	0.00905	0.00924	0.0096	0.00962	0.00898	0.00886	0.00896	0.00897	0.00883	0.00907	0.00945	0.00907	0.00919	0.00884	0.00906	0.00943	0.00903
1641.38	0.00911	0.01028	0.00978	0.00897	0.00914	0.00924	0.0094	0.00965	0.00957	0.00965	0.00935	0.00951	0.00919	0.00886	0.00901	0.00907	0.00914	0.00914	0.00929	0.00898	0.00876	0.009	0.00902	0.00897	0.00915	0.00922	0.00882	0.00888	0.00914	0.00909	0.00893	0.00938	0.00918	0.00928	0.00964	0.00963	0.00908	0.00887	0.00909	0.00902	0.00897	0.00911	0.00949	0.00911	0.00929	0.00894	0.00911	0.00954	0.00914
1640.67	0.0091	0.01033	0.00982	0.00908	0.00917	0.00927	0.00947	0.00968	0.00964	0.00973	0.00938	0.00959	0.0092	0.00898	0.00902	0.00908	0.00922	0.00918	0.00934	0.00899	0.00875	0.009	0.00903	0.00897	0.00937	0.00921	0.00892	0.00887	0.00927	0.00919	0.00914	0.00953	0.00935	0.00932	0.0097	0.00965	0.0092	0.00888	0.00924	0.00907	0.00914	0.00915	0.00954	0.00914	0.00941	0.00905	0.00916	0.00966	0.00927
1639.96	0.00908	0.01036	0.00984	0.00921	0.0092	0.0093	0.00955	0.00971	0.0097	0.00981	0.0094	0.00967	0.00921	0.00912	0.00902	0.00908	0.00931	0.00923	0.00939	0.00899	0.00873	0.00901	0.00904	0.00897	0.00962	0.0092	0.00904	0.00887	0.00942	0.00931	0.00937	0.00971	0.00953	0.00936	0.00977	0.00968	0.00933	0.00889	0.0094	0.00912	0.00932	0.0092	0.0096	0.00917	0.00954	0.00918	0.00922	0.00979	0.00941
1639.24	0.00906	0.01039	0.00987	0.00934	0.00922	0.00933	0.00963	0.00974	0.00976	0.00989	0.00943	0.00975	0.00922	0.00926	0.00902	0.00908	0.0094	0.00928	0.00944	0.009	0.00871	0.00901	0.00905	0.00898	0.00987	0.00918	0.00917	0.00887	0.00958	0.00942	0.00962	0.00989	0.00972	0.0094	0.00984	0.0097	0.00947	0.00889	0.00957	0.00917	0.0095	0.00925	0.00967	0.0092	0.00967	0.00933	0.00929	0.00993	0.00956
1638.53	0.00903	0.0104	0.00988	0.00945	0.00925	0.00936	0.00972	0.00978	0.00981	0.00998	0.00945	0.00983	0.00922	0.00938	0.00901	0.00908	0.00948	0.00932	0.00947	0.009	0.0087	0.00902	0.00907	0.00899	0.01012	0.00916	0.0093	0.00887	0.00975	0.00954	0.00985	0.01007	0.00991	0.00944	0.0099	0.00972	0.00961	0.00889	0.00973	0.00922	0.00966	0.00929	0.00975	0.00923	0.0098	0.00949	0.00937	0.01006	0.00971
1637.82	0.00899	0.0104	0.00989	0.00955	0.00929	0.00939	0.00983	0.00983	0.00988	0.01006	0.00947	0.00992	0.00921	0.00949	0.00901	0.00908	0.00954	0.00936	0.00951	0.00901	0.00868	0.00902	0.00909	0.009	0.01034	0.00914	0.00942	0.00888	0.00993	0.00965	0.01006	0.01024	0.01008	0.00948	0.00996	0.00974	0.00973	0.00889	0.00988	0.00928	0.0098	0.00934	0.00984	0.00927	0.00993	0.00966	0.00944	0.0102	0.00985
1637.1	0.00896	0.01042	0.0099	0.00962	0.00933	0.00943	0.00996	0.00988	0.00995	0.01015	0.00951	0.01001	0.00919	0.00956	0.009	0.00909	0.00959	0.00941	0.00953	0.00901	0.00866	0.00903	0.00911	0.00902	0.01053	0.00914	0.00954	0.0089	0.01011	0.00976	0.01024	0.01039	0.01024	0.00953	0.01004	0.00976	0.00985	0.00892	0.01002	0.00936	0.00994	0.0094	0.00993	0.00933	0.01005	0.00983	0.00952	0.01032	0.00997
1636.39	0.00892	0.01044	0.0099	0.00966	0.00938	0.00949	0.0101	0.00994	0.01004	0.01026	0.00955	0.01012	0.00917	0.00961	0.009	0.0091	0.00962	0.00947	0.00955	0.00902	0.00865	0.00903	0.00915	0.00905	0.01067	0.00916	0.00962	0.00893	0.01027	0.00985	0.01038	0.01053	0.01035	0.00959	0.0101	0.00979	0.00996	0.00896	0.01014	0.00945	0.01007	0.00945	0.01002	0.00941	0.01016	0.01	0.00961	0.01043	0.01008
1635.68	0.00887	0.01047	0.0099	0.00966	0.00944	0.00956	0.01026	0.01001	0.01015	0.01038	0.0096	0.01024	0.00914	0.00962	0.009	0.00909	0.00962	0.00953	0.00957	0.00904	0.00865	0.00903	0.00918	0.00909	0.01077	0.00918	0.00966	0.00897	0.0104	0.00991	0.01047	0.01065	0.0104	0.00965	0.01014	0.00982	0.01005	0.009	0.01021	0.00954	0.01015	0.0095	0.01011	0.00949	0.01026	0.01016	0.00969	0.01052	0.01017
1634.97	0.00883	0.01052	0.00991	0.00967	0.00951	0.00962	0.01043	0.01009	0.01027	0.01052	0.00963	0.01037	0.00911	0.00961	0.00899	0.00905	0.00962	0.00959	0.00959	0.00905	0.00865	0.00904	0.00922	0.00914	0.01083	0.0092	0.00969	0.00897	0.0105	0.00997	0.01055	0.01075	0.01044	0.00973	0.01017	0.00985	0.01012	0.00902	0.01026	0.00962	0.0102	0.00955	0.01018	0.00958	0.01035	0.01032	0.00977	0.01059	0.01024
1634.25	0.0088	0.0106	0.00996	0.00969	0.00958	0.00966	0.01058	0.01017	0.01038	0.01067	0.00965	0.0105	0.00909	0.0096	0.00898	0.00902	0.00962	0.00966	0.00961	0.00906	0.00866	0.00905	0.00928	0.0092	0.01087	0.00922	0.00971	0.00896	0.01059	0.01002	0.01063	0.01085	0.01048	0.00981	0.0102	0.0099	0.01018	0.00902	0.01029	0.00968	0.01022	0.00958	0.01022	0.00965	0.01043	0.01045	0.00984	0.01065	0.0103
1633.54	0.00881	0.0107	0.01006	0.00975	0.00968	0.00972	0.01074	0.01025	0.01048	0.01081	0.00968	0.01061	0.0091	0.00961	0.009	0.00903	0.00964	0.00976	0.00965	0.00908	0.00868	0.00907	0.00937	0.00926	0.01092	0.00922	0.00973	0.00894	0.01067	0.01007	0.01071	0.01093	0.01054	0.00988	0.01023	0.00994	0.01024	0.00902	0.01033	0.00974	0.01022	0.0096	0.01025	0.00971	0.0105	0.01057	0.0099	0.01069	0.01035
1632.83	0.00881	0.01082	0.01019	0.00983	0.00977	0.00979	0.01091	0.01034	0.01059	0.01094	0.00973	0.01073	0.00912	0.00964	0.00905	0.00908	0.00969	0.00987	0.0097	0.00912	0.00871	0.00909	0.00947	0.00932	0.01098	0.00922	0.00977	0.00893	0.01077	0.01013	0.0108	0.01102	0.0106	0.00995	0.01028	0.00999	0.01029	0.00902	0.01037	0.0098	0.01023	0.00962	0.01028	0.00977	0.01058	0.01068	0.00996	0.01074	0.01041
1632.11	0.00882	0.01094	0.0103	0.0099	0.00986	0.00986	0.01109	0.01044	0.01068	0.01107	0.00978	0.01085	0.00914	0.00967	0.0091	0.00913	0.00973	0.00997	0.00973	0.00916	0.00873	0.00911	0.00955	0.00937	0.01104	0.00922	0.00982	0.00893	0.01087	0.01018	0.0109	0.0111	0.01066	0.01001	0.01033	0.01003	0.01035	0.00904	0.01043	0.00988	0.01027	0.00965	0.01033	0.00984	0.01065	0.01079	0.01003	0.01079	0.01047
1631.4	0.0088	0.01103	0.01039	0.00994	0.00993	0.00991	0.01125	0.01054	0.01076	0.01117	0.0098	0.01094	0.00916	0.00969	0.00913	0.00915	0.00976	0.01005	0.00976	0.00919	0.00873	0.00912	0.00961	0.00941	0.0111	0.00921	0.00987	0.00895	0.01099	0.01023	0.01101	0.01119	0.01071	0.01006	0.01038	0.01007	0.01041	0.00905	0.01049	0.00995	0.01031	0.00968	0.01037	0.0099	0.01073	0.01089	0.0101	0.01084	0.01053
1630.69	0.00878	0.01111	0.01045	0.00998	0.00999	0.00996	0.01141	0.01063	0.01083	0.01126	0.00982	0.01102	0.00918	0.00971	0.00914	0.00916	0.0098	0.01011	0.00976	0.00921	0.00873	0.00912	0.00964	0.00945	0.01117	0.0092	0.00992	0.00896	0.01112	0.01028	0.01111	0.01127	0.01075	0.01011	0.01043	0.0101	0.01046	0.00906	0.01055	0.01002	0.01035	0.0097	0.01041	0.00995	0.0108	0.01097	0.01016	0.0109	0.01059
1629.97	0.00875	0.01117	0.0105	0.01002	0.01004	0.00999	0.01156	0.01072	0.01089	0.01134	0.00983	0.01109	0.00918	0.00973	0.00915	0.00915	0.00982	0.01016	0.00975	0.00921	0.00872	0.00912	0.00966	0.00949	0.01124	0.00918	0.00997	0.00898	0.01125	0.01033	0.0112	0.01136	0.01079	0.01015	0.01046	0.01012	0.01051	0.00906	0.0106	0.01008	0.01039	0.00972	0.01044	0.01	0.01086	0.01104	0.01021	0.01096	0.01066
1629.26	0.00872	0.01119	0.01052	0.01005	0.01008	0.01002	0.01169	0.01079	0.01094	0.01141	0.00983	0.01115	0.00918	0.00974	0.00914	0.00913	0.00984	0.01018	0.00973	0.00922	0.00871	0.00911	0.00965	0.00951	0.01131	0.00915	0.01003	0.00899	0.01138	0.01038	0.01128	0.01144	0.01083	0.01019	0.01048	0.01013	0.01055	0.00906	0.01065	0.01013	0.01043	0.00974	0.01047	0.01005	0.01092	0.0111	0.01026	0.01102	0.01071
1628.55	0.00869	0.01121	0.01053	0.01008	0.01011	0.01005	0.0118	0.01085	0.01099	0.01148	0.00982	0.01121	0.00918	0.00974	0.00914	0.00911	0.00985	0.01019	0.00969	0.00922	0.0087	0.0091	0.00963	0.00953	0.01139	0.00912	0.01009	0.00901	0.0115	0.01043	0.01135	0.01152	0.01087	0.01022	0.0105	0.01014	0.01059	0.00906	0.0107	0.01018	0.01046	0.00975	0.01049	0.01009	0.01098	0.01113	0.0103	0.01108	0.01077
1627.83	0.00865	0.01121	0.01055	0.01012	0.01015	0.01007	0.0119	0.01091	0.01103	0.01154	0.00981	0.01126	0.00917	0.00974	0.00913	0.00909	0.00987	0.0102	0.00965	0.00922	0.00868	0.00909	0.00961	0.00954	0.01147	0.00909	0.01016	0.00904	0.01162	0.01048	0.01142	0.0116	0.01092	0.01026	0.01053	0.01015	0.01063	0.00907	0.01075	0.01025	0.01051	0.00977	0.01052	0.01013	0.01103	0.01115	0.01035	0.01114	0.01083
1627.12	0.00863	0.01123	0.01059	0.01016	0.01018	0.01009	0.01199	0.01097	0.01106	0.01159	0.0098	0.0113	0.00917	0.00975	0.00913	0.00908	0.00989	0.01019	0.00961	0.00921	0.00866	0.00908	0.00958	0.00955	0.01155	0.00907	0.01024	0.00907	0.01174	0.01054	0.01149	0.01169	0.01099	0.0103	0.01057	0.01018	0.01066	0.00909	0.01082	0.01032	0.01056	0.0098	0.01053	0.01017	0.01107	0.01117	0.0104	0.0112	0.01089
1626.41	0.0086	0.01126	0.01064	0.0102	0.01022	0.01011	0.01206	0.01101	0.01108	0.01163	0.00979	0.01132	0.00918	0.00977	0.00913	0.00908	0.00991	0.01019	0.00958	0.0092	0.00864	0.00906	0.00957	0.00955	0.01163	0.00907	0.01031	0.0091	0.01183	0.01061	0.01157	0.01178	0.01107	0.01033	0.01061	0.0102	0.01068	0.00912	0.0109	0.01039	0.01062	0.00983	0.01054	0.01021	0.01111	0.01117	0.01044	0.01124	0.01094
1625.7	0.00857	0.0113	0.01069	0.01023	0.01024	0.01011	0.01211	0.01104	0.01109	0.01165	0.00977	0.01133	0.00919	0.00978	0.00914	0.00908	0.00993	0.01019	0.00955	0.00918	0.00861	0.00904	0.00954	0.00954	0.01169	0.00905	0.01037	0.00912	0.01188	0.01065	0.01163	0.01183	0.01112	0.01034	0.01064	0.01021	0.0107	0.00913	0.01096	0.01044	0.01066	0.00985	0.01054	0.01023	0.01112	0.01116	0.01046	0.01127	0.01098
1624.98	0.00853	0.01132	0.01072	0.01023	0.01025	0.0101	0.01214	0.01105	0.01107	0.01164	0.00974	0.01131	0.00918	0.00977	0.00913	0.00907	0.00993	0.01016	0.0095	0.00916	0.00857	0.009	0.0095	0.0095	0.01173	0.00902	0.01039	0.00912	0.01189	0.01067	0.01167	0.01185	0.01113	0.01033	0.01065	0.01019	0.0107	0.00913	0.01099	0.01046	0.01068	0.00983	0.01055	0.01023	0.01111	0.01114	0.01045	0.01126	0.011
1624.27	0.00847	0.01133	0.01071	0.01019	0.01022	0.01007	0.01214	0.01103	0.01102	0.0116	0.00969	0.01126	0.00915	0.00974	0.0091	0.00902	0.00991	0.01011	0.00943	0.00911	0.0085	0.00895	0.00943	0.00945	0.01173	0.00897	0.01039	0.00911	0.01186	0.01065	0.01168	0.01183	0.01108	0.01028	0.01062	0.01014	0.01067	0.00909	0.01099	0.01044	0.01065	0.00979	0.01054	0.01019	0.01106	0.0111	0.01041	0.01123	0.011
1623.56	0.00839	0.01131	0.01067	0.01013	0.01015	0.01	0.01209	0.01098	0.01094	0.01152	0.00962	0.01116	0.00909	0.00969	0.00904	0.00894	0.00986	0.01003	0.00935	0.00905	0.00842	0.00888	0.00934	0.00938	0.0117	0.0089	0.01036	0.00908	0.0118	0.0106	0.01167	0.01178	0.01099	0.01021	0.01056	0.01009	0.01063	0.00904	0.01096	0.0104	0.01059	0.00973	0.01052	0.01012	0.01098	0.01105	0.01034	0.01116	0.01098
1622.84	0.00832	0.01129	0.01063	0.01007	0.01007	0.00991	0.01201	0.0109	0.01082	0.01139	0.00953	0.01103	0.00904	0.00962	0.00897	0.00883	0.00979	0.00994	0.00926	0.00895	0.00833	0.0088	0.00925	0.00928	0.01165	0.00884	0.01033	0.00902	0.01172	0.01054	0.01165	0.0117	0.01091	0.01013	0.0105	0.01003	0.01057	0.00898	0.01092	0.01034	0.01053	0.00965	0.01048	0.01004	0.01088	0.011	0.01027	0.01106	0.01092
1622.13	0.00824	0.01128	0.01061	0.01001	0.00998	0.00981	0.0119	0.0108	0.01068	0.01125	0.00942	0.01086	0.00898	0.00954	0.00889	0.00873	0.00972	0.00984	0.00919	0.00884	0.00823	0.00871	0.00916	0.00917	0.01159	0.00877	0.01028	0.00895	0.01163	0.01048	0.01161	0.0116	0.01083	0.01004	0.01044	0.00998	0.0105	0.00893	0.01088	0.01028	0.01048	0.00957	0.01042	0.00994	0.01078	0.01093	0.01018	0.01094	0.01084
1621.42	0.00818	0.01125	0.01059	0.00994	0.00988	0.0097	0.01176	0.01068	0.01052	0.01108	0.00931	0.01068	0.00893	0.00946	0.00882	0.00863	0.00964	0.00975	0.00911	0.00873	0.00813	0.00861	0.00907	0.00905	0.0115	0.00869	0.01021	0.00887	0.01151	0.01041	0.01155	0.01148	0.01074	0.00992	0.01035	0.0099	0.01041	0.00888	0.01083	0.01021	0.01043	0.00948	0.01034	0.00983	0.01066	0.01086	0.01008	0.01079	0.01073
1620.7	0.00809	0.01119	0.01053	0.00986	0.00976	0.00957	0.0116	0.01053	0.01034	0.01088	0.00918	0.01048	0.00885	0.00936	0.00874	0.00853	0.00955	0.00965	0.00903	0.00861	0.00802	0.0085	0.00897	0.00892	0.01138	0.0086	0.0101	0.00878	0.01137	0.01029	0.01146	0.01133	0.01061	0.00978	0.01025	0.0098	0.01031	0.00883	0.01076	0.01013	0.0104	0.00939	0.01025	0.0097	0.01053	0.01078	0.00997	0.01063	0.0106
1619.99	0.00799	0.01108	0.01044	0.00974	0.00962	0.00942	0.01142	0.01036	0.01014	0.01066	0.00904	0.01026	0.00875	0.00924	0.00863	0.00842	0.00943	0.00953	0.00893	0.00847	0.00789	0.00837	0.00885	0.00878	0.01123	0.00849	0.00999	0.00868	0.01119	0.01015	0.01133	0.01114	0.01045	0.00963	0.01011	0.00968	0.01018	0.00876	0.01066	0.01004	0.01033	0.00928	0.01014	0.00956	0.01038	0.01068	0.00984	0.01044	0.01045
1619.28	0.00787	0.01094	0.01031	0.0096	0.00946	0.00926	0.01121	0.01016	0.00993	0.01043	0.00889	0.01002	0.00863	0.00911	0.00851	0.00829	0.00929	0.0094	0.00883	0.00832	0.00775	0.00824	0.00872	0.00862	0.01106	0.00836	0.00986	0.00858	0.01099	0.01	0.01117	0.01093	0.01026	0.00945	0.00993	0.00953	0.01003	0.00864	0.01051	0.00992	0.01019	0.00913	0.01	0.00939	0.0102	0.01055	0.00968	0.01022	0.01029
1618.57	0.00774	0.01078	0.01015	0.00944	0.00929	0.00909	0.01099	0.00995	0.00971	0.01018	0.00874	0.00978	0.00851	0.00895	0.00837	0.00815	0.00913	0.00924	0.0087	0.00816	0.0076	0.00809	0.00858	0.00846	0.01086	0.00823	0.00975	0.00848	0.01077	0.00984	0.01099	0.0107	0.01007	0.00927	0.00975	0.00937	0.00986	0.00847	0.01032	0.00977	0.00999	0.00896	0.00982	0.0092	0.01	0.01038	0.00949	0.00999	0.01011
1617.85	0.0076	0.01059	0.00995	0.00925	0.00909	0.00891	0.01077	0.00972	0.00948	0.00993	0.00859	0.00954	0.00837	0.00878	0.00823	0.008	0.00895	0.00907	0.00857	0.00798	0.00743	0.00793	0.00842	0.00828	0.01064	0.00811	0.00964	0.00838	0.01054	0.00969	0.01078	0.01045	0.00988	0.00908	0.00956	0.00921	0.00968	0.00832	0.01011	0.00961	0.00976	0.00877	0.00962	0.00899	0.00978	0.01019	0.0093	0.00975	0.00992
1617.14	0.00743	0.01035	0.00971	0.00903	0.00888	0.00871	0.01052	0.00946	0.00924	0.00965	0.00843	0.00928	0.00821	0.00858	0.00806	0.00784	0.00874	0.00889	0.00841	0.0078	0.00725	0.00776	0.00825	0.00809	0.01039	0.00798	0.00949	0.00828	0.01028	0.0095	0.01053	0.01018	0.00965	0.00888	0.00933	0.00901	0.00947	0.00817	0.00988	0.00945	0.00952	0.00858	0.00942	0.00879	0.00954	0.00997	0.0091	0.00949	0.0097
1616.43	0.00725	0.01007	0.00944	0.00877	0.00864	0.00849	0.01023	0.00916	0.00897	0.00936	0.00822	0.00899	0.00803	0.00836	0.00787	0.00762	0.0085	0.00869	0.00823	0.0076	0.00707	0.00757	0.00805	0.00788	0.01011	0.00782	0.00931	0.00815	0.00999	0.00927	0.01024	0.00989	0.00936	0.00867	0.00905	0.00878	0.00924	0.00802	0.00962	0.00925	0.00927	0.00838	0.00919	0.00857	0.00929	0.00974	0.00889	0.00922	0.00946
1615.71	0.00707	0.00977	0.00916	0.00852	0.00841	0.00826	0.00992	0.00886	0.0087	0.00907	0.00799	0.0087	0.00784	0.00813	0.00767	0.00739	0.00826	0.0085	0.00804	0.00741	0.0069	0.0074	0.00787	0.00768	0.00979	0.00764	0.00909	0.00798	0.00968	0.00902	0.00993	0.00958	0.00904	0.00845	0.00875	0.00853	0.00899	0.00785	0.00933	0.00904	0.00902	0.00817	0.00895	0.00836	0.00903	0.00948	0.00867	0.00894	0.00919
1615	0.00692	0.0095	0.00892	0.00829	0.00821	0.00805	0.00963	0.00857	0.00844	0.0088	0.00776	0.00844	0.00764	0.00791	0.0075	0.0072	0.00804	0.00833	0.00788	0.00724	0.00675	0.00723	0.00771	0.0075	0.00947	0.00744	0.00883	0.00781	0.00937	0.00876	0.00961	0.00926	0.0087	0.00822	0.00843	0.00827	0.00872	0.00767	0.00903	0.0088	0.00875	0.00796	0.00871	0.00814	0.00877	0.00921	0.00843	0.00866	0.00891
1614.29	0.00677	0.00923	0.0087	0.00807	0.00802	0.00786	0.00934	0.00828	0.0082	0.00854	0.00756	0.00819	0.00746	0.00772	0.00736	0.00705	0.00784	0.00817	0.00772	0.00708	0.00662	0.00707	0.00757	0.00732	0.00914	0.00724	0.00856	0.00762	0.00905	0.00851	0.00929	0.00895	0.00839	0.00799	0.00812	0.008	0.00846	0.00749	0.00874	0.00857	0.0085	0.00775	0.00846	0.00793	0.00852	0.00892	0.0082	0.00837	0.00863
1613.57	0.00662	0.00895	0.00846	0.00784	0.00781	0.00766	0.00904	0.00798	0.00794	0.00826	0.00735	0.00794	0.00727	0.00752	0.00721	0.0069	0.00763	0.00799	0.00755	0.00691	0.00647	0.00689	0.00741	0.00713	0.00882	0.00705	0.00828	0.00742	0.00873	0.00826	0.00897	0.00864	0.00808	0.00776	0.00781	0.00772	0.00818	0.00731	0.00843	0.00833	0.00824	0.00754	0.00819	0.0077	0.00825	0.00862	0.00796	0.00808	0.00834
1612.86	0.00644	0.00864	0.00818	0.00758	0.00759	0.00744	0.00872	0.00767	0.00767	0.00797	0.00714	0.00766	0.00706	0.0073	0.00703	0.00672	0.00739	0.00778	0.00736	0.00672	0.00629	0.0067	0.00723	0.00692	0.00848	0.00685	0.00799	0.0072	0.00839	0.00799	0.00865	0.00832	0.00778	0.00751	0.00749	0.00744	0.00789	0.00713	0.00811	0.00809	0.00797	0.00731	0.00791	0.00747	0.00798	0.00831	0.00772	0.00778	0.00805
1612.15	0.00626	0.00831	0.00786	0.00731	0.00735	0.0072	0.00839	0.00735	0.00738	0.00766	0.00691	0.00738	0.00684	0.00706	0.00684	0.00652	0.00714	0.00753	0.00714	0.00652	0.00611	0.00649	0.00702	0.00671	0.00814	0.00663	0.0077	0.00698	0.00804	0.00771	0.00832	0.008	0.00747	0.00725	0.00717	0.00714	0.00759	0.00693	0.00778	0.00784	0.00768	0.00707	0.00762	0.00722	0.00769	0.00798	0.00747	0.00748	0.00775
1611.44	0.00606	0.00796	0.00753	0.00702	0.0071	0.00696	0.00804	0.00703	0.00709	0.00735	0.00667	0.00708	0.00661	0.00681	0.00664	0.0063	0.00687	0.00728	0.0069	0.00632	0.00592	0.00628	0.00679	0.00648	0.00778	0.0064	0.00741	0.00675	0.0077	0.00742	0.00798	0.00766	0.00717	0.00698	0.00684	0.00684	0.00728	0.0067	0.00745	0.00757	0.00738	0.00682	0.00732	0.00697	0.0074	0.00765	0.00721	0.00717	0.00744
1610.72	0.00586	0.00761	0.00719	0.00674	0.00684	0.0067	0.00769	0.00671	0.00679	0.00702	0.00642	0.00679	0.00637	0.00656	0.00643	0.00608	0.00659	0.00701	0.00665	0.0061	0.00572	0.00606	0.00655	0.00625	0.00743	0.00618	0.00713	0.00653	0.00736	0.00713	0.00764	0.00732	0.00686	0.0067	0.00652	0.00654	0.00697	0.00647	0.00711	0.00728	0.00707	0.00656	0.00702	0.0067	0.00709	0.00732	0.00693	0.00685	0.00713
1610.01	0.00565	0.00725	0.00684	0.00645	0.00657	0.00643	0.00733	0.00639	0.00648	0.0067	0.00615	0.00648	0.00612	0.0063	0.00621	0.00585	0.00631	0.00673	0.00639	0.00588	0.00552	0.00583	0.00629	0.00601	0.00708	0.00595	0.00684	0.0063	0.00702	0.00683	0.00729	0.00697	0.00655	0.00642	0.0062	0.00624	0.00666	0.00624	0.00679	0.00699	0.00677	0.0063	0.00672	0.00643	0.00677	0.00698	0.00666	0.00654	0.00682
1609.3	0.00544	0.00689	0.0065	0.00616	0.00629	0.00616	0.00698	0.00606	0.00616	0.00636	0.00589	0.00618	0.00586	0.00604	0.00598	0.00562	0.00603	0.00644	0.00612	0.00565	0.00531	0.0056	0.00604	0.00576	0.00674	0.00573	0.00655	0.00607	0.0067	0.00653	0.00695	0.00663	0.00625	0.00614	0.00589	0.00594	0.00636	0.006	0.00648	0.00671	0.00648	0.00604	0.00642	0.00616	0.00645	0.00664	0.00637	0.00622	0.00651
1608.58	0.00522	0.00653	0.00617	0.00587	0.00601	0.00588	0.00662	0.00574	0.00585	0.00604	0.00563	0.00588	0.00561	0.00578	0.00575	0.00539	0.00576	0.00615	0.00584	0.00542	0.00509	0.00537	0.00578	0.00552	0.0064	0.00549	0.00626	0.00584	0.00638	0.00624	0.00661	0.00629	0.00596	0.00586	0.00559	0.00564	0.00606	0.00576	0.00618	0.00643	0.00619	0.00578	0.00611	0.00589	0.00614	0.0063	0.00609	0.00591	0.00621
1607.87	0.005	0.00617	0.00584	0.00559	0.00572	0.00561	0.00627	0.00543	0.00555	0.00572	0.00537	0.00558	0.00536	0.00552	0.00552	0.00515	0.00548	0.00586	0.00556	0.00518	0.00488	0.00514	0.00552	0.00527	0.00607	0.00525	0.00597	0.0056	0.00607	0.00595	0.00627	0.00596	0.00567	0.00557	0.00529	0.00534	0.00577	0.00551	0.00586	0.00615	0.00589	0.00551	0.00581	0.00561	0.00582	0.00597	0.0058	0.0056	0.0059
1607.16	0.00479	0.00582	0.00551	0.00531	0.00544	0.00534	0.00593	0.00513	0.00525	0.0054	0.00511	0.00529	0.0051	0.00526	0.00528	0.00491	0.00522	0.00558	0.00528	0.00495	0.00466	0.0049	0.00526	0.00502	0.00574	0.00501	0.00568	0.00536	0.00576	0.00565	0.00593	0.00564	0.00539	0.00528	0.005	0.00503	0.00548	0.00525	0.00555	0.00587	0.00559	0.00524	0.0055	0.00534	0.0055	0.00565	0.00552	0.0053	0.00559
1606.44	0.00457	0.00548	0.00519	0.00505	0.00517	0.00507	0.0056	0.00484	0.00496	0.00509	0.00486	0.005	0.00485	0.00501	0.00504	0.00468	0.00495	0.00529	0.005	0.00472	0.00445	0.00467	0.005	0.00478	0.00542	0.00476	0.0054	0.00511	0.00546	0.00536	0.0056	0.00533	0.00511	0.005	0.00472	0.00474	0.00519	0.00501	0.00525	0.00558	0.0053	0.00499	0.0052	0.00508	0.00519	0.00533	0.00524	0.00501	0.00529
1605.73	0.00436	0.00515	0.00489	0.00479	0.0049	0.00481	0.00528	0.00456	0.00468	0.00479	0.00461	0.00473	0.00461	0.00477	0.00481	0.00446	0.0047	0.00501	0.00472	0.00449	0.00424	0.00444	0.00474	0.00454	0.00511	0.00453	0.00514	0.00486	0.00517	0.00508	0.00528	0.00504	0.00486	0.00473	0.00445	0.00446	0.00493	0.00481	0.00499	0.00532	0.00507	0.00475	0.00491	0.00484	0.0049	0.00503	0.00499	0.00473	0.005
1605.02	0.00415	0.00482	0.0046	0.00454	0.00464	0.00455	0.00498	0.00429	0.0044	0.0045	0.00437	0.00446	0.00437	0.00455	0.00459	0.00423	0.00446	0.00474	0.00446	0.00427	0.00403	0.00421	0.00449	0.00431	0.00483	0.0043	0.00489	0.00462	0.00489	0.00481	0.00498	0.00476	0.00462	0.00447	0.0042	0.0042	0.00467	0.00463	0.00477	0.00507	0.00489	0.00452	0.00463	0.00462	0.00463	0.00476	0.00474	0.00447	0.00472
1604.31	0.00393	0.00451	0.00432	0.00429	0.00438	0.0043	0.00469	0.00402	0.00413	0.00423	0.00413	0.0042	0.00413	0.00432	0.00437	0.00401	0.00422	0.00447	0.0042	0.00405	0.00383	0.00398	0.00425	0.00408	0.00455	0.00408	0.00464	0.00438	0.00462	0.00455	0.00468	0.00449	0.00439	0.00421	0.00395	0.00395	0.00441	0.00445	0.00454	0.00483	0.0047	0.00429	0.00436	0.00438	0.00436	0.0045	0.00449	0.0042	0.00444
1603.59	0.00372	0.00419	0.00403	0.00404	0.00412	0.00404	0.00439	0.00376	0.00386	0.00395	0.00389	0.00394	0.00389	0.0041	0.00413	0.00379	0.00397	0.00419	0.00394	0.00383	0.00362	0.00376	0.00399	0.00385	0.00427	0.00385	0.0044	0.00415	0.00435	0.00428	0.00438	0.00421	0.00414	0.00395	0.0037	0.00369	0.00416	0.00421	0.00427	0.00456	0.00444	0.00403	0.00408	0.00413	0.00409	0.00423	0.00423	0.00394	0.00417
1602.88	0.0035	0.00389	0.00374	0.00379	0.00385	0.00378	0.0041	0.00351	0.0036	0.00368	0.00365	0.00369	0.00365	0.00387	0.00389	0.00356	0.00372	0.00392	0.00368	0.0036	0.00342	0.00353	0.00374	0.00362	0.00399	0.00362	0.00416	0.00393	0.00408	0.00401	0.00409	0.00393	0.00389	0.00368	0.00344	0.00342	0.0039	0.00392	0.00396	0.00426	0.00411	0.00375	0.0038	0.00385	0.0038	0.00394	0.00394	0.00367	0.00391
1602.17	0.00328	0.0036	0.00346	0.00356	0.0036	0.00353	0.00381	0.00326	0.00334	0.00341	0.00342	0.00343	0.00341	0.00363	0.00365	0.00333	0.00348	0.00365	0.00343	0.00338	0.0032	0.0033	0.00349	0.00339	0.00372	0.00338	0.00393	0.00372	0.00382	0.00375	0.00381	0.00365	0.00364	0.00341	0.00319	0.00317	0.00364	0.00363	0.00366	0.00397	0.00379	0.00347	0.00352	0.00357	0.00352	0.00366	0.00366	0.00341	0.00365
1601.45	0.00307	0.00332	0.0032	0.00333	0.00334	0.00328	0.00352	0.00302	0.00309	0.00315	0.00318	0.00318	0.00318	0.00339	0.00342	0.0031	0.00324	0.0034	0.00319	0.00315	0.00299	0.00308	0.00325	0.00316	0.00346	0.00315	0.00369	0.00349	0.00356	0.00349	0.00354	0.00338	0.00339	0.00316	0.00296	0.00293	0.00338	0.00337	0.00339	0.00369	0.0035	0.00321	0.00325	0.0033	0.00325	0.0034	0.00339	0.00316	0.0034
1600.74	0.00286	0.00305	0.00294	0.0031	0.00309	0.00303	0.00325	0.00278	0.00284	0.0029	0.00295	0.00294	0.00295	0.00316	0.00319	0.00288	0.00301	0.00315	0.00295	0.00292	0.00278	0.00286	0.00301	0.00293	0.0032	0.00293	0.00343	0.00324	0.0033	0.00324	0.00327	0.00311	0.00315	0.00291	0.00273	0.00269	0.00313	0.00314	0.00314	0.00343	0.00324	0.00298	0.00301	0.00306	0.00299	0.00315	0.00314	0.00291	0.00314
1600.03	0.00265	0.00279	0.00269	0.00286	0.00284	0.00279	0.00298	0.00255	0.00259	0.00265	0.00271	0.00269	0.00272	0.00293	0.00296	0.00265	0.00278	0.0029	0.00272	0.0027	0.00257	0.00264	0.00278	0.0027	0.00294	0.0027	0.00318	0.00299	0.00305	0.00299	0.00301	0.00286	0.00291	0.00267	0.00252	0.00246	0.00288	0.00291	0.0029	0.00317	0.00301	0.00275	0.00277	0.00282	0.00275	0.00291	0.0029	0.00266	0.00288
1599.31	0.00243	0.00255	0.00245	0.00262	0.00259	0.00254	0.00272	0.00232	0.00235	0.00239	0.00247	0.00244	0.00249	0.0027	0.00273	0.00243	0.00256	0.00266	0.00248	0.00247	0.00235	0.00241	0.00255	0.00247	0.00269	0.00248	0.00292	0.00274	0.0028	0.00274	0.00275	0.0026	0.00268	0.00243	0.0023	0.00224	0.00263	0.00268	0.00268	0.00292	0.00279	0.00252	0.00253	0.00258	0.00251	0.00266	0.00266	0.00242	0.00262
1598.6	0.00221	0.00231	0.00222	0.00237	0.00235	0.0023	0.00246	0.0021	0.00211	0.00214	0.00224	0.00219	0.00227	0.00246	0.00249	0.00221	0.00232	0.00243	0.00225	0.00224	0.00213	0.00218	0.00232	0.00224	0.00242	0.00225	0.00266	0.0025	0.00254	0.00249	0.00248	0.00234	0.00243	0.00219	0.00209	0.00203	0.00238	0.00244	0.00245	0.00266	0.00255	0.00229	0.00229	0.00235	0.00226	0.00241	0.00242	0.00218	0.00236
1597.89	0.00199	0.00208	0.00198	0.00212	0.0021	0.00205	0.0022	0.00188	0.00187	0.00189	0.002	0.00195	0.00205	0.00221	0.00225	0.00197	0.00208	0.00219	0.00202	0.00201	0.00191	0.00195	0.00209	0.00201	0.00216	0.00202	0.00239	0.00225	0.00228	0.00222	0.00221	0.00209	0.00217	0.00195	0.00187	0.00182	0.00213	0.00219	0.0022	0.00239	0.00228	0.00205	0.00205	0.0021	0.00202	0.00216	0.00217	0.00193	0.00211
1597.17	0.00177	0.00186	0.00174	0.00187	0.00185	0.00181	0.00195	0.00167	0.00163	0.00165	0.00176	0.00172	0.00183	0.00195	0.00201	0.00173	0.00184	0.00195	0.00179	0.00178	0.0017	0.00173	0.00186	0.00178	0.0019	0.00179	0.00212	0.002	0.00202	0.00196	0.00195	0.00183	0.00191	0.0017	0.00165	0.00161	0.00188	0.00194	0.00193	0.00211	0.00201	0.0018	0.00181	0.00185	0.00178	0.00191	0.00192	0.00169	0.00186
1596.46	0.00155	0.00164	0.00153	0.00164	0.00161	0.00157	0.0017	0.00147	0.00141	0.00143	0.00153	0.00149	0.00161	0.00171	0.00177	0.0015	0.0016	0.00171	0.00157	0.00156	0.00149	0.00151	0.00164	0.00156	0.00165	0.00156	0.00186	0.00177	0.00176	0.0017	0.00169	0.00159	0.00166	0.00147	0.00145	0.00141	0.00164	0.00169	0.00168	0.00185	0.00174	0.00156	0.0016	0.00161	0.00154	0.00166	0.00168	0.00146	0.00162
1595.75	0.00134	0.00143	0.00132	0.00142	0.00138	0.00135	0.00146	0.00128	0.0012	0.00121	0.00132	0.00127	0.0014	0.00147	0.00154	0.0013	0.00137	0.00148	0.00135	0.00135	0.00129	0.0013	0.00142	0.00134	0.00141	0.00133	0.00161	0.00155	0.00152	0.00146	0.00145	0.00136	0.00142	0.00125	0.00125	0.00122	0.00141	0.00146	0.00144	0.0016	0.00149	0.00133	0.00139	0.00138	0.00132	0.00143	0.00144	0.00125	0.00139
1595.04	0.00114	0.00123	0.00112	0.0012	0.00116	0.00113	0.00124	0.00109	0.001	0.00101	0.00112	0.00107	0.0012	0.00124	0.00131	0.0011	0.00116	0.00125	0.00114	0.00115	0.0011	0.0011	0.00121	0.00114	0.00118	0.00112	0.00137	0.00135	0.00129	0.00122	0.00122	0.00113	0.00119	0.00104	0.00107	0.00103	0.00118	0.00123	0.00121	0.00135	0.00124	0.00111	0.00118	0.00116	0.0011	0.00121	0.00121	0.00104	0.00116
1594.32	0.000948755	0.00103	0.000941388	0.00099484	0.000954314	0.000931126	0.00103	0.000912548	0.000815374	0.000823376	0.000926276	0.000877148	0.00102	0.00103	0.0011	0.000917274	0.000966117	0.00105	0.000941462	0.000951982	0.000915589	0.000907579	0.00101	0.000938627	0.000970418	0.000915746	0.00114	0.00114	0.00107	0.000996309	0.000998763	0.000919505	0.000972459	0.000850095	0.000894006	0.000859529	0.000971614	0.001	0.000997514	0.00111	0.001	0.000909087	0.000979289	0.000955934	0.000897158	0.001	0.000995431	0.000849033	0.000955254
1593.61	0.00076851	0.000836222	0.000771971	0.000801914	0.00076557	0.000743891	0.000834312	0.000738995	0.000644733	0.000650692	0.000744472	0.000702451	0.000836753	0.000832025	0.000897588	0.000741052	0.000787454	0.000852977	0.000758794	0.000769527	0.00073931	0.000730973	0.000826527	0.00075374	0.000773651	0.000737079	0.000934381	0.000941228	0.000865064	0.000796163	0.000801479	0.0007225	0.000778399	0.000674927	0.000728614	0.000697766	0.000777595	0.000805419	0.000801402	0.000890221	0.000801503	0.000724691	0.00078842	0.000768333	0.000711351	0.000807674	0.000796645	0.00067463	0.000766131
1592.9	0.000599143	0.000656197	0.000611944	0.000621869	0.000591625	0.000569521	0.000645881	0.000574843	0.000489659	0.000493279	0.000575543	0.000541856	0.000657172	0.000646788	0.000703585	0.000576415	0.000617184	0.000666311	0.000587232	0.000596336	0.000571767	0.000565901	0.000645618	0.00058153	0.000594441	0.00057517	0.000740614	0.000732348	0.000671254	0.000617812	0.000618731	0.000547137	0.000598552	0.000516436	0.000573249	0.000545582	0.000600249	0.00062467	0.000625994	0.000692187	0.000630692	0.000558187	0.000610349	0.000596413	0.000545109	0.000625388	0.000616673	0.00051543	0.000590962
1592.18	0.000437464	0.000482661	0.00045525	0.000452309	0.0004287	0.000406261	0.000467	0.000418858	0.000348425	0.000349714	0.000418684	0.00039244	0.000479965	0.000468292	0.00051168	0.000424015	0.000451039	0.000483699	0.000424459	0.000431598	0.000414166	0.000410481	0.000469513	0.000420787	0.000427867	0.000419176	0.000545109	0.000520417	0.000486661	0.000451904	0.000444761	0.000390307	0.00042853	0.000371092	0.000421804	0.000398052	0.000434156	0.000454983	0.000461835	0.000505597	0.000473294	0.000403214	0.000442359	0.00043349	0.000392237	0.000452627	0.000449486	0.000367201	0.000424785
1591.47	0.000282266	0.000311791	0.000298635	0.000290827	0.000274049	0.000255026	0.000298127	0.000270005	0.000219398	0.000219786	0.000270808	0.000252139	0.000308596	0.00029783	0.000325167	0.000277422	0.000289688	0.000308386	0.00027155	0.000275948	0.000266666	0.000263409	0.000299953	0.00027039	0.000271387	0.00026707	0.000350846	0.000320245	0.000310892	0.000292484	0.000281414	0.000247691	0.000271944	0.000237073	0.000272752	0.00025635	0.000277657	0.000294341	0.000301595	0.000324534	0.000316259	0.00025698	0.000283445	0.000277905	0.000249985	0.000289133	0.000291105	0.000230529	0.000268515
1590.76	0.000136074	0.000148825	0.000145352	0.000138857	0.000130077	0.000119447	0.000142095	0.000130185	0.000103289	0.000104044	0.000131281	0.000121415	0.000147801	0.00014095	0.000153485	0.000134013	0.000138237	0.000146675	0.000130507	0.000131802	0.000128875	0.000126071	0.000142763	0.000130326	0.000127878	0.000125761	0.000169222	0.000146786	0.000148254	0.000140764	0.000133289	0.000117598	0.000130584	0.000113854	0.000130918	0.000123776	0.000132826	0.000143348	0.000146046	0.00015369	0.00015686	0.000121766	0.000135669	0.000133239	0.000119738	0.000138085	0.000141391	0.000108421	0.00012647
1590.04	0	0	0	0	0	0	0	0	0	0	0	0	0	0	0	0	0	0	0	0	0	0	0	0	0	0	0	0	0	0	0	0	0	0	0	0	0	0	0	0	0	0	0	0	0	0	0	0	0
[truncated: 47 more columns]

## Sheet: 65C
Wavenumber	s1	s2	s3	s4	s5	s6	s7	s8	s9	s10	s11	s12	s13	s14	s15	s16	s17	s18	s19	s20	s21	s22	s23	s24	s25	s26	s27	s28	s29	s30	s31	s32	s33	s34	s35	s36	s37	s38	s39	s40	s41	s42	s43	s44	s45	s46	s47	s48	s49
1699.85	0	0	0	0	0	0	0	0	0	0	0	0	0	0	0	0	0	0	0	0	0	0	0	0	0	0	0	0	0	0	0	0	0	0	0	0	0	0	0	0	0	0	0	0	0	0	0	0	0
1699.14	9.53705e-05	0.000112684	3.94114e-05	5.7357e-05	5.10613e-05	5.13256e-05	3.29112e-05	4.29904e-05	3.92657e-05	4.57915e-05	3.09365e-05	5.17735e-05	8.01904e-05	3.70208e-05	0.000102883	0.000110543	3.0089e-05	5.56907e-05	6.82585e-05	5.48296e-05	5.99506e-05	6.8022e-05	8.92511e-05	2.88747e-05	6.3313e-05	0.000110214	9.58375e-05	8.89457e-05	7.57412e-05	4.00789e-05	2.66073e-05	5.23784e-05	8.30133e-05	5.05356e-05	4.18424e-05	7.97578e-05	6.22514e-05	0.00010149	2.60388e-05	5.92204e-05	4.69315e-05	2.69921e-05	6.54025e-05	4.98441e-05	2.51288e-05	6.28791e-05	3.42289e-05	5.15285e-05	7.92727e-05
1698.42	0.000192258	0.000227546	8.10521e-05	0.000107111	9.83905e-05	9.34878e-05	8.12878e-05	8.39459e-05	7.93043e-05	9.26694e-05	6.49134e-05	0.000103342	0.000142415	6.72704e-05	0.000203631	0.000222173	5.28854e-05	9.9515e-05	0.000127763	9.58712e-05	0.000113026	0.000130235	0.000184951	6.35738e-05	0.000105554	0.00015775	0.000171565	0.000148279	0.000132063	6.79188e-05	5.14042e-05	9.66623e-05	0.000162654	8.80239e-05	8.6967e-05	0.000161142	0.000126341	0.000209977	6.90058e-05	0.000117195	9.72353e-05	5.49802e-05	0.000125308	0.000103667	4.98862e-05	0.000135686	7.35957e-05	0.000100106	0.000153499
1697.71	0.000300428	0.000348927	0.000136359	0.000184547	0.00016089	0.000146041	0.000125978	0.00013824	0.0001288	0.000146495	0.000119791	0.000162238	0.000200169	0.000105307	0.000316095	0.000345971	9.48586e-05	0.00015645	0.000202884	0.00014206	0.00017545	0.000205336	0.000285356	0.000106249	0.000154806	0.000224854	0.000261466	0.000204351	0.00019252	9.98893e-05	7.76293e-05	0.000152017	0.000252016	0.000132516	0.000136857	0.000249238	0.000196187	0.000328058	0.000121807	0.000178489	0.000156611	9.10549e-05	0.000196329	0.000173511	7.57241e-05	0.000216974	0.000126104	0.000156781	0.000232698
1697	0.000430976	0.000487978	0.000210032	0.000305603	0.000251272	0.000225262	0.000160959	0.000216486	0.000196216	0.000215609	0.000200852	0.000238635	0.000274581	0.000164061	0.000454373	0.00049508	0.000171087	0.000245818	0.000309955	0.000211569	0.000262638	0.000309876	0.000400241	0.000163109	0.000236934	0.000370479	0.000389861	0.000287745	0.000282877	0.000153065	0.000114402	0.000234181	0.000364233	0.000203104	0.000197823	0.000355058	0.000280551	0.000464129	0.000178929	0.000253757	0.00023336	0.000141491	0.000290582	0.000262895	0.000110402	0.000311552	0.000195326	0.000235061	0.000327138
1696.29	0.00058225	0.000652378	0.000285058	0.000441374	0.000358067	0.000318135	0.00021532	0.000311	0.000279521	0.000299867	0.000287792	0.000330944	0.000358548	0.000235093	0.000615064	0.000665494	0.000261554	0.000354718	0.000425815	0.000295519	0.000369173	0.000431994	0.000547168	0.000240994	0.000332991	0.000525627	0.000521884	0.000383754	0.000397447	0.000220111	0.00016781	0.000326222	0.000498237	0.000282962	0.000280273	0.000485154	0.000384963	0.000623279	0.000257561	0.000348721	0.000328517	0.000205272	0.000394691	0.000357442	0.000161761	0.000437848	0.000266792	0.000330395	0.0004336
1695.57	0.000752434	0.000844679	0.000354364	0.000562856	0.00046955	0.00041447	0.000308172	0.000413026	0.000376456	0.000398276	0.000366524	0.000438894	0.000453697	0.000312174	0.000793242	0.000853118	0.000350531	0.000468715	0.000538965	0.000387415	0.000488847	0.000562465	0.000729135	0.000340255	0.000427874	0.000639258	0.000639476	0.000485572	0.000528845	0.000293323	0.000239927	0.000417373	0.000646928	0.000362957	0.000387747	0.0006409	0.000512458	0.000806581	0.000362252	0.000467529	0.00043919	0.00027983	0.000503678	0.000451367	0.000233317	0.000597578	0.000336249	0.000436448	0.000551371
1694.86	0.000931322	0.00105	0.000422287	0.000662994	0.000577319	0.000508422	0.000432155	0.000515274	0.00048109	0.000502918	0.000437626	0.000555663	0.000557869	0.000390875	0.000977646	0.00105	0.000433473	0.000576888	0.000650134	0.000480007	0.000612594	0.000692996	0.000925746	0.000450626	0.000511318	0.000700697	0.000744516	0.000585014	0.000658594	0.00036371	0.000320839	0.000503651	0.000797447	0.000438452	0.000510376	0.000809923	0.000654145	0.001	0.000481705	0.000600852	0.000554885	0.000359068	0.000618464	0.000549638	0.000315562	0.000772778	0.000408339	0.000541522	0.000676298
1694.15	0.00111	0.00126	0.000496297	0.000758707	0.000682996	0.000599622	0.000572713	0.00061806	0.000589496	0.000608283	0.00051239	0.000674079	0.000659638	0.000469107	0.00116	0.00124	0.000514506	0.000677369	0.000760679	0.000567449	0.000735054	0.000819359	0.00112	0.000564233	0.000577387	0.000720513	0.000841724	0.000669332	0.000767678	0.000426269	0.000399701	0.000584172	0.00094435	0.000505082	0.000637772	0.000979808	0.000798365	0.0012	0.000609204	0.000734197	0.000668458	0.000439916	0.000738628	0.000656929	0.000396293	0.000952125	0.000487651	0.000639055	0.000803265
1693.43	0.00129	0.00147	0.000591926	0.000882371	0.000805631	0.000705936	0.000716656	0.000735036	0.000709982	0.000724971	0.000610011	0.00080361	0.000770773	0.000559113	0.00135	0.00144	0.000613435	0.000789191	0.000888397	0.000665109	0.000870064	0.000959495	0.00131	0.000685096	0.000649599	0.000768236	0.000961643	0.000761294	0.00087396	0.000497225	0.00048235	0.00067657	0.0011	0.000583304	0.000769631	0.00116	0.000946908	0.0014	0.000739768	0.00086977	0.000788033	0.000529758	0.000875346	0.000780974	0.000477251	0.00114	0.000584537	0.000745516	0.000940746
1692.72	0.00149	0.00169	0.000711804	0.00104	0.000951572	0.000834874	0.000866584	0.000870528	0.000846465	0.000859182	0.000732977	0.000949781	0.000900305	0.000666784	0.00156	0.00166	0.000736009	0.000920679	0.00104	0.000782387	0.00103	0.00112	0.00151	0.000819429	0.000741194	0.00087292	0.00112	0.00087828	0.000999335	0.000587146	0.000578089	0.000788471	0.00128	0.000684839	0.000910408	0.00134	0.0011	0.00161	0.000876357	0.00101	0.000920386	0.00063296	0.00103	0.000921154	0.000566441	0.00133	0.000697604	0.00087038	0.00109
1692.01	0.0017	0.00192	0.000846441	0.00122	0.00111	0.000979413	0.00103	0.00102	0.000994481	0.00101	0.000871252	0.00111	0.00105	0.000788524	0.00177	0.00189	0.000873971	0.00107	0.0012	0.000915569	0.0012	0.0013	0.00172	0.000968566	0.000847479	0.00101	0.00129	0.00102	0.00115	0.000693534	0.000689305	0.000915411	0.00147	0.000804658	0.00106	0.00155	0.00127	0.00183	0.00103	0.00117	0.00106	0.000747364	0.00119	0.00107	0.00066895	0.00154	0.000817634	0.00101	0.00126
1691.29	0.00192	0.00216	0.000990087	0.00141	0.00128	0.00114	0.00121	0.00117	0.00115	0.00116	0.00102	0.00128	0.00121	0.000922612	0.002	0.00213	0.00102	0.00122	0.00139	0.00106	0.00138	0.0015	0.00195	0.00113	0.000966816	0.00116	0.00148	0.00117	0.00132	0.000814202	0.000814565	0.00106	0.00169	0.000938536	0.00123	0.00177	0.00144	0.00206	0.00119	0.00133	0.00122	0.000872133	0.00135	0.00123	0.00078589	0.00177	0.000943038	0.00115	0.00144
1690.58	0.00215	0.00242	0.00114	0.00162	0.00146	0.0013	0.00141	0.00134	0.00131	0.00133	0.00118	0.00146	0.00138	0.00107	0.00225	0.00238	0.00119	0.0014	0.00158	0.00122	0.00158	0.0017	0.0022	0.00131	0.0011	0.00133	0.00169	0.00135	0.00152	0.000948868	0.000952229	0.00121	0.00192	0.00108	0.0014	0.002	0.00163	0.0023	0.00137	0.0015	0.00138	0.00101	0.00153	0.00141	0.00091511	0.00201	0.00108	0.0013	0.00164
1689.87	0.0024	0.00269	0.0013	0.00184	0.00165	0.00148	0.00161	0.00152	0.00148	0.00151	0.00135	0.00166	0.00157	0.00122	0.00251	0.00266	0.00137	0.00159	0.00179	0.0014	0.00179	0.00192	0.00246	0.0015	0.00125	0.0015	0.0019	0.00153	0.00172	0.0011	0.0011	0.00139	0.00216	0.00124	0.00159	0.00225	0.00183	0.00256	0.00156	0.00169	0.00156	0.00116	0.00171	0.00159	0.00106	0.00227	0.00122	0.00145	0.00185
1689.16	0.00267	0.00298	0.00148	0.00208	0.00186	0.00166	0.00182	0.00171	0.00166	0.00171	0.00154	0.00188	0.00177	0.00139	0.00279	0.00295	0.00157	0.0018	0.00202	0.00159	0.00201	0.00216	0.00275	0.00171	0.00142	0.0017	0.00213	0.00172	0.00194	0.00126	0.00126	0.00157	0.00241	0.00141	0.0018	0.00252	0.00206	0.00284	0.00177	0.0019	0.00176	0.00132	0.00192	0.00179	0.00121	0.00256	0.00138	0.00163	0.00207
1688.44	0.00297	0.00329	0.00167	0.00233	0.00208	0.00186	0.00203	0.00192	0.00186	0.00192	0.00174	0.00212	0.002	0.00157	0.00309	0.00327	0.00178	0.00203	0.00226	0.00179	0.00225	0.00241	0.00305	0.00194	0.00161	0.00192	0.00238	0.00193	0.00217	0.00143	0.00143	0.00177	0.00267	0.0016	0.00201	0.00282	0.0023	0.00314	0.00199	0.00213	0.00197	0.0015	0.00214	0.002	0.00138	0.00286	0.00156	0.00183	0.00231
1687.73	0.00327	0.00361	0.00188	0.00259	0.00231	0.00207	0.00226	0.00215	0.00206	0.00215	0.00195	0.00239	0.00224	0.00176	0.0034	0.0036	0.00202	0.00227	0.00251	0.00199	0.0025	0.00267	0.00336	0.00219	0.00181	0.00215	0.00263	0.00216	0.00241	0.0016	0.00161	0.00197	0.00294	0.00179	0.00224	0.00312	0.00256	0.00346	0.00222	0.00238	0.0022	0.0017	0.00238	0.00222	0.00156	0.00318	0.00174	0.00205	0.00256
1687.02	0.00359	0.00394	0.0021	0.00287	0.00256	0.00229	0.00248	0.00238	0.00228	0.00238	0.00217	0.00267	0.00249	0.00197	0.00373	0.00395	0.00227	0.00253	0.00279	0.0022	0.00276	0.00295	0.00369	0.00245	0.00204	0.00241	0.00291	0.0024	0.00266	0.0018	0.00181	0.00219	0.00322	0.002	0.00247	0.00344	0.00284	0.00379	0.00246	0.00264	0.00244	0.0019	0.00263	0.00245	0.00174	0.00351	0.00194	0.00228	0.00282
1686.3	0.00393	0.00428	0.00234	0.00317	0.00283	0.00253	0.00269	0.00264	0.00252	0.00263	0.00241	0.00297	0.00276	0.00219	0.00407	0.00431	0.00255	0.00281	0.00308	0.00243	0.00304	0.00325	0.00401	0.00271	0.00229	0.00274	0.00321	0.00268	0.00292	0.00201	0.00202	0.00243	0.0035	0.00223	0.00272	0.00377	0.00313	0.00413	0.0027	0.00292	0.00271	0.00212	0.00291	0.0027	0.00194	0.00384	0.00216	0.00253	0.0031
1685.59	0.00428	0.00463	0.0026	0.00349	0.00312	0.00278	0.00291	0.00292	0.00277	0.0029	0.00266	0.00329	0.00304	0.00243	0.00443	0.00469	0.00285	0.0031	0.00338	0.00266	0.00334	0.00356	0.00435	0.003	0.00255	0.00309	0.00352	0.00297	0.00319	0.00224	0.00224	0.00267	0.00379	0.00247	0.00299	0.00412	0.00344	0.00449	0.00295	0.00323	0.00299	0.00237	0.0032	0.00297	0.00215	0.00419	0.0024	0.00279	0.0034
1684.88	0.00464	0.00499	0.00285	0.00379	0.00341	0.00302	0.00317	0.00322	0.00304	0.00318	0.00291	0.00363	0.0033	0.00268	0.0048	0.00507	0.00314	0.0034	0.00365	0.00289	0.00363	0.00386	0.00472	0.0033	0.00279	0.00337	0.00378	0.00323	0.00346	0.00247	0.00248	0.00289	0.00408	0.00269	0.00328	0.00448	0.00378	0.00487	0.00326	0.00355	0.0033	0.00263	0.00349	0.00324	0.00239	0.00459	0.00264	0.00306	0.0037
1684.16	0.005	0.00537	0.0031	0.00406	0.00371	0.00326	0.00347	0.00352	0.00333	0.00347	0.00315	0.00399	0.00357	0.00293	0.00517	0.00544	0.00342	0.00367	0.0039	0.00312	0.00394	0.00416	0.0051	0.00361	0.00302	0.00357	0.004	0.00349	0.00372	0.00271	0.00274	0.00308	0.00438	0.00291	0.0036	0.00485	0.00413	0.00526	0.00359	0.0039	0.00361	0.00291	0.00378	0.00352	0.00265	0.00501	0.00288	0.00334	0.00402
1683.45	0.00536	0.00574	0.00335	0.00432	0.00401	0.0035	0.00376	0.00382	0.00362	0.00377	0.00338	0.00435	0.00385	0.00318	0.00554	0.0058	0.0037	0.00395	0.00415	0.00335	0.00424	0.00446	0.00549	0.00392	0.00326	0.00377	0.00422	0.00375	0.00399	0.00295	0.003	0.00328	0.00467	0.00314	0.00392	0.00522	0.00448	0.00564	0.00391	0.00424	0.00393	0.0032	0.00408	0.0038	0.00292	0.00541	0.00312	0.00363	0.00434
1682.74	0.00571	0.00609	0.00362	0.00458	0.00431	0.00375	0.00403	0.00413	0.00392	0.00408	0.00363	0.0047	0.00414	0.00344	0.00589	0.00616	0.00397	0.00422	0.00441	0.00359	0.00455	0.00476	0.00584	0.0042	0.00351	0.004	0.00447	0.00403	0.00425	0.0032	0.00326	0.0035	0.00495	0.00339	0.00424	0.00557	0.00482	0.00601	0.00422	0.00457	0.00425	0.00349	0.00438	0.00409	0.00318	0.00577	0.00339	0.00393	0.00467
1682.02	0.00605	0.00642	0.0039	0.00486	0.00462	0.00402	0.0043	0.00443	0.00422	0.00438	0.0039	0.00503	0.00444	0.00371	0.00623	0.00649	0.00425	0.0045	0.00469	0.00383	0.00486	0.00506	0.00617	0.00448	0.00378	0.00426	0.00472	0.0043	0.0045	0.00345	0.00351	0.00373	0.00523	0.00365	0.00454	0.0059	0.00515	0.00635	0.00451	0.0049	0.00456	0.00379	0.00468	0.00439	0.00346	0.00611	0.00367	0.00425	0.005
1681.31	0.00636	0.00672	0.00418	0.00516	0.00494	0.0043	0.00456	0.00474	0.00452	0.00469	0.00419	0.00534	0.00473	0.00399	0.00654	0.0068	0.00452	0.00478	0.00496	0.00408	0.00518	0.00537	0.00648	0.00474	0.00406	0.00453	0.00498	0.00457	0.00476	0.00372	0.00378	0.00398	0.00551	0.00392	0.00484	0.0062	0.00545	0.00666	0.00481	0.0052	0.00487	0.00411	0.00498	0.0047	0.00375	0.00643	0.00397	0.00456	0.00534
1680.6	0.00664	0.00698	0.00447	0.00548	0.00526	0.00457	0.00483	0.00504	0.00482	0.005	0.00448	0.00561	0.00502	0.00426	0.00682	0.00707	0.00479	0.00505	0.00523	0.00433	0.0055	0.00568	0.00676	0.00499	0.00435	0.0048	0.00524	0.00485	0.00501	0.00399	0.00404	0.00424	0.00581	0.00419	0.00514	0.00648	0.00573	0.00693	0.00512	0.00548	0.00515	0.00443	0.00527	0.00501	0.00407	0.00671	0.00427	0.00488	0.00569
1679.89	0.00688	0.00721	0.00475	0.0058	0.00557	0.00484	0.00511	0.00532	0.00509	0.00529	0.00478	0.00583	0.0053	0.00454	0.00707	0.0073	0.00505	0.00532	0.00549	0.00459	0.00582	0.00597	0.00701	0.00523	0.00465	0.00507	0.0055	0.00512	0.00527	0.00426	0.00431	0.0045	0.00611	0.00445	0.00541	0.00672	0.00598	0.00715	0.00543	0.00572	0.00541	0.00476	0.00554	0.00532	0.00439	0.00694	0.00456	0.00519	0.00604
1679.17	0.00709	0.00739	0.00504	0.00613	0.00587	0.00511	0.00537	0.00559	0.00534	0.00556	0.00508	0.00601	0.00557	0.00481	0.00729	0.00749	0.00529	0.00557	0.00575	0.00485	0.00613	0.00624	0.00722	0.00545	0.00494	0.00533	0.00576	0.00538	0.00552	0.00453	0.00457	0.00476	0.00641	0.00471	0.00567	0.00692	0.00619	0.00733	0.00572	0.00593	0.00564	0.00509	0.0058	0.00562	0.00472	0.00714	0.00486	0.00548	0.00639
1678.46	0.00727	0.00755	0.00531	0.00644	0.00616	0.00536	0.00562	0.00583	0.00557	0.00582	0.00538	0.00617	0.00584	0.00509	0.00748	0.00764	0.00552	0.00581	0.00599	0.00511	0.00643	0.0065	0.0074	0.00565	0.00524	0.00558	0.00601	0.00564	0.00578	0.00478	0.00482	0.00501	0.00671	0.00495	0.0059	0.0071	0.00638	0.00748	0.00601	0.00612	0.00584	0.00542	0.00604	0.00592	0.00506	0.00731	0.00516	0.00575	0.00672
1677.75	0.00744	0.00769	0.00558	0.00674	0.00644	0.00561	0.00588	0.00608	0.00579	0.00607	0.00568	0.00631	0.0061	0.00536	0.00766	0.00779	0.00575	0.00605	0.00623	0.00538	0.00672	0.00674	0.00756	0.00585	0.00553	0.00583	0.00626	0.00588	0.00602	0.00504	0.00506	0.00527	0.00701	0.00518	0.00613	0.00727	0.00656	0.00761	0.0063	0.0063	0.00604	0.00575	0.00628	0.0062	0.00539	0.00747	0.00545	0.006	0.00704
1677.03	0.00759	0.00782	0.00583	0.00702	0.0067	0.00585	0.00614	0.00632	0.006	0.00632	0.00597	0.00646	0.00636	0.00563	0.00783	0.00792	0.00597	0.00628	0.00646	0.00564	0.00699	0.00698	0.00773	0.00606	0.00583	0.00607	0.00649	0.00611	0.00626	0.0053	0.00531	0.00553	0.00729	0.00543	0.00635	0.00744	0.00674	0.00774	0.00659	0.00647	0.00624	0.00607	0.00652	0.00647	0.00573	0.00763	0.00573	0.00625	0.00732
1676.32	0.00775	0.00796	0.00608	0.00729	0.00696	0.00607	0.00641	0.00656	0.00621	0.00657	0.00625	0.00661	0.0066	0.00591	0.008	0.00806	0.0062	0.00651	0.00669	0.0059	0.00725	0.0072	0.0079	0.00627	0.00612	0.0063	0.0067	0.00632	0.00649	0.00556	0.00556	0.00578	0.00756	0.00567	0.00657	0.00761	0.00693	0.00788	0.00688	0.00666	0.00645	0.00638	0.00675	0.00673	0.00606	0.0078	0.00601	0.00649	0.00758
1675.61	0.00792	0.00812	0.00632	0.00752	0.0072	0.00629	0.00668	0.00681	0.00643	0.00682	0.00651	0.00679	0.00684	0.00618	0.00819	0.00821	0.00644	0.00675	0.00691	0.00615	0.00749	0.00742	0.00808	0.0065	0.0064	0.00651	0.00691	0.00654	0.00672	0.00582	0.00582	0.00602	0.00782	0.00593	0.0068	0.0078	0.00713	0.00804	0.00716	0.00686	0.00667	0.00669	0.00698	0.00696	0.00638	0.00798	0.00628	0.00673	0.0078
1674.89	0.00811	0.00828	0.00655	0.00773	0.00743	0.00651	0.00692	0.00705	0.00665	0.00706	0.00676	0.007	0.00709	0.00644	0.00838	0.00838	0.00667	0.00699	0.00713	0.00639	0.00772	0.00763	0.00827	0.00672	0.00669	0.00675	0.00711	0.00679	0.00695	0.00607	0.00607	0.00626	0.00805	0.0062	0.00702	0.00799	0.00734	0.00821	0.0074	0.00708	0.00689	0.00696	0.00721	0.00717	0.00667	0.00816	0.00652	0.00697	0.00799
1674.18	0.00829	0.00845	0.00676	0.0079	0.00764	0.00673	0.00714	0.00728	0.00687	0.00729	0.00698	0.00721	0.00732	0.00668	0.00856	0.00855	0.0069	0.00721	0.00733	0.00661	0.00792	0.00783	0.00845	0.00694	0.00695	0.00699	0.00731	0.00703	0.00719	0.00631	0.0063	0.00647	0.00825	0.00646	0.00723	0.00819	0.00754	0.00838	0.00759	0.00729	0.00711	0.00719	0.00742	0.00735	0.00691	0.00833	0.00675	0.00719	0.00816
1673.47	0.00846	0.00861	0.00695	0.00804	0.00782	0.00691	0.00733	0.00747	0.00707	0.00748	0.00716	0.00742	0.00752	0.00689	0.00873	0.00871	0.00711	0.00741	0.0075	0.0068	0.00809	0.00799	0.0086	0.00713	0.00718	0.00718	0.00748	0.00725	0.00739	0.00651	0.00651	0.00666	0.0084	0.00669	0.00741	0.00836	0.00772	0.00854	0.00774	0.00748	0.0073	0.00737	0.00761	0.00749	0.00709	0.00848	0.00694	0.00737	0.00829
1672.76	0.00862	0.00875	0.00711	0.00815	0.00797	0.00706	0.0075	0.00763	0.00725	0.00765	0.00731	0.0076	0.00769	0.00707	0.00887	0.00886	0.00729	0.00758	0.00764	0.00695	0.00822	0.00812	0.00874	0.00731	0.00736	0.00733	0.00761	0.00742	0.00757	0.00667	0.00668	0.00681	0.00853	0.00688	0.00758	0.00852	0.00789	0.00868	0.00787	0.00765	0.00747	0.00751	0.00777	0.00762	0.00723	0.00863	0.0071	0.00752	0.00839
1672.04	0.00875	0.00888	0.00725	0.00824	0.00809	0.0072	0.00765	0.00779	0.00743	0.00779	0.00744	0.00777	0.00782	0.00722	0.00899	0.00898	0.00746	0.00772	0.00777	0.00709	0.00834	0.00823	0.00885	0.00747	0.00749	0.00746	0.00773	0.00755	0.00774	0.00682	0.00684	0.00695	0.00863	0.00704	0.00773	0.00865	0.00804	0.00881	0.00798	0.00781	0.00762	0.00762	0.00791	0.00773	0.00734	0.00876	0.00723	0.00765	0.00848
1671.33	0.00886	0.00898	0.00738	0.00832	0.0082	0.00733	0.00779	0.00792	0.00759	0.00792	0.00755	0.00792	0.00794	0.00737	0.00909	0.00908	0.00762	0.00785	0.00788	0.00722	0.00844	0.00832	0.00896	0.00761	0.0076	0.0076	0.00783	0.00768	0.00789	0.00696	0.00699	0.00708	0.00872	0.00719	0.00788	0.00877	0.00818	0.00892	0.00807	0.00796	0.00777	0.00772	0.00803	0.00782	0.00743	0.00887	0.00735	0.00776	0.00855
1670.62	0.00895	0.00907	0.00751	0.00838	0.0083	0.00746	0.00793	0.00805	0.00774	0.00804	0.00765	0.00804	0.00805	0.00751	0.00918	0.00917	0.00776	0.00796	0.008	0.00736	0.00853	0.00841	0.00905	0.00774	0.00767	0.00773	0.00793	0.0078	0.00803	0.00709	0.00714	0.00722	0.0088	0.00734	0.00801	0.00888	0.00831	0.00901	0.00816	0.00808	0.0079	0.00781	0.00815	0.0079	0.00752	0.00897	0.00745	0.00786	0.00861
1669.9	0.00903	0.00914	0.00763	0.00843	0.00838	0.00758	0.00806	0.00817	0.00789	0.00815	0.00774	0.00815	0.00815	0.00765	0.00925	0.00924	0.0079	0.00805	0.00811	0.00749	0.00861	0.00849	0.00912	0.00786	0.00772	0.00786	0.00804	0.00791	0.00815	0.00722	0.00728	0.00735	0.00887	0.00747	0.00814	0.00897	0.00842	0.00909	0.00824	0.0082	0.00802	0.00789	0.00826	0.00797	0.00761	0.00905	0.00754	0.00795	0.00865
1669.19	0.0091	0.0092	0.00775	0.00846	0.00847	0.00771	0.00819	0.00829	0.00803	0.00826	0.00783	0.00825	0.00826	0.00779	0.00932	0.0093	0.00802	0.00813	0.00823	0.00763	0.0087	0.00858	0.00919	0.00798	0.00776	0.008	0.00814	0.00804	0.00826	0.00736	0.00743	0.00749	0.00893	0.00761	0.00827	0.00905	0.00853	0.00916	0.00832	0.0083	0.00814	0.00799	0.00838	0.00802	0.0077	0.00911	0.00764	0.00804	0.00869
1668.48	0.00917	0.00927	0.00788	0.00849	0.00856	0.00786	0.00831	0.0084	0.00817	0.00837	0.00792	0.00834	0.00838	0.00793	0.00938	0.00935	0.00814	0.0082	0.00835	0.00778	0.00878	0.00867	0.00925	0.00808	0.0078	0.00815	0.00825	0.00818	0.00837	0.0075	0.00758	0.00764	0.009	0.00776	0.00839	0.00912	0.00862	0.00922	0.00839	0.00841	0.00825	0.00808	0.00849	0.00807	0.00781	0.00916	0.00773	0.00813	0.00872
1667.76	0.00924	0.00932	0.00801	0.00853	0.00864	0.008	0.00842	0.0085	0.0083	0.00847	0.00801	0.00843	0.00849	0.00806	0.00943	0.0094	0.00825	0.00826	0.00848	0.00792	0.00886	0.00875	0.0093	0.00817	0.00784	0.00829	0.00836	0.00832	0.00846	0.00763	0.00771	0.00778	0.00906	0.0079	0.00849	0.00919	0.00871	0.00928	0.00845	0.0085	0.00835	0.00817	0.0086	0.00811	0.0079	0.00919	0.00783	0.00821	0.00875
1667.05	0.00929	0.00936	0.00812	0.00856	0.00872	0.00812	0.00852	0.00859	0.00841	0.00856	0.00808	0.00849	0.00858	0.00819	0.00947	0.00944	0.00834	0.00831	0.00858	0.00803	0.00893	0.00882	0.00933	0.00826	0.00787	0.00841	0.00844	0.00843	0.00854	0.00774	0.00784	0.00789	0.0091	0.00803	0.00859	0.00924	0.00878	0.00932	0.00849	0.00857	0.00843	0.00824	0.00869	0.00815	0.00798	0.00921	0.00792	0.00828	0.00876
1666.34	0.00932	0.00939	0.00823	0.00859	0.00878	0.00823	0.00861	0.00867	0.00851	0.00863	0.00815	0.00855	0.00865	0.00831	0.0095	0.00947	0.00842	0.00836	0.00866	0.00812	0.009	0.00889	0.00936	0.00833	0.00789	0.00851	0.0085	0.00853	0.00862	0.00785	0.00795	0.00799	0.00914	0.00814	0.00868	0.00928	0.00884	0.00934	0.00852	0.00863	0.0085	0.00829	0.00877	0.00818	0.00803	0.00924	0.008	0.00835	0.00878
1665.63	0.00935	0.00941	0.00832	0.00863	0.00884	0.00832	0.00869	0.00874	0.0086	0.00869	0.00821	0.00859	0.0087	0.00841	0.00952	0.00949	0.00848	0.0084	0.00872	0.0082	0.00905	0.00894	0.00939	0.0084	0.00791	0.00859	0.00855	0.00861	0.00869	0.00794	0.00805	0.00807	0.00916	0.00825	0.00875	0.00932	0.00888	0.00936	0.00854	0.00868	0.00856	0.00832	0.00883	0.00821	0.00807	0.00926	0.00806	0.00841	0.0088
1664.91	0.00937	0.00942	0.00839	0.00866	0.00889	0.00839	0.00875	0.00879	0.00867	0.00873	0.00826	0.00863	0.00873	0.00849	0.00953	0.00951	0.00852	0.00843	0.00876	0.00826	0.00909	0.00898	0.00942	0.00845	0.00793	0.00866	0.00859	0.00867	0.00876	0.00803	0.00815	0.00814	0.00917	0.00836	0.00882	0.00935	0.00892	0.00936	0.00855	0.00871	0.00862	0.00833	0.00887	0.00824	0.00808	0.00928	0.0081	0.00847	0.00881
1664.2	0.00937	0.00943	0.00843	0.0087	0.00891	0.00845	0.00879	0.00882	0.00872	0.00875	0.00828	0.00865	0.00876	0.00853	0.00953	0.00952	0.00855	0.00845	0.00879	0.0083	0.00911	0.00901	0.00944	0.0085	0.00794	0.0087	0.00862	0.00871	0.00882	0.00809	0.00822	0.0082	0.00917	0.00843	0.00888	0.00938	0.00894	0.00936	0.00856	0.00873	0.00866	0.00832	0.00888	0.00827	0.00808	0.00931	0.00813	0.00851	0.00883
1663.49	0.00937	0.00944	0.00843	0.00875	0.00891	0.00848	0.0088	0.00881	0.00876	0.00875	0.00829	0.00866	0.00878	0.00853	0.00951	0.00953	0.00856	0.00846	0.00881	0.00833	0.00911	0.009	0.00944	0.00854	0.00793	0.00869	0.00864	0.00872	0.00886	0.0081	0.00824	0.00824	0.00917	0.00845	0.00891	0.00939	0.00895	0.00935	0.00857	0.00875	0.00868	0.00831	0.00887	0.00829	0.00807	0.00933	0.00814	0.00852	0.00884
1662.77	0.00937	0.00944	0.0084	0.00879	0.00889	0.00852	0.00877	0.00879	0.00879	0.00873	0.00828	0.00867	0.0088	0.0085	0.0095	0.00953	0.00855	0.00846	0.00882	0.00834	0.00908	0.00896	0.00944	0.00856	0.00789	0.00866	0.00867	0.00871	0.00889	0.00807	0.00823	0.00827	0.00916	0.00842	0.00893	0.0094	0.00896	0.00935	0.00859	0.00876	0.00868	0.0083	0.00884	0.00829	0.00805	0.00936	0.00813	0.0085	0.00886
1662.06	0.00938	0.00945	0.00836	0.00884	0.00886	0.00855	0.00872	0.00875	0.00881	0.00871	0.00827	0.00869	0.00883	0.00845	0.00948	0.00955	0.00855	0.00845	0.00885	0.00836	0.00905	0.00891	0.00943	0.00858	0.00786	0.00864	0.00871	0.00871	0.00894	0.00803	0.0082	0.00832	0.00916	0.00838	0.00895	0.00941	0.00897	0.00934	0.00861	0.00877	0.00868	0.0083	0.00881	0.00831	0.00805	0.00938	0.00812	0.00848	0.00888
1661.35	0.00939	0.00947	0.00832	0.0089	0.00882	0.0086	0.00867	0.0087	0.00884	0.00869	0.00826	0.00871	0.00886	0.0084	0.00947	0.00956	0.00855	0.00845	0.00889	0.00837	0.009	0.00886	0.00943	0.0086	0.00782	0.00864	0.00876	0.00871	0.009	0.00798	0.00817	0.00838	0.00917	0.00835	0.00896	0.00942	0.00897	0.00934	0.00864	0.00878	0.00868	0.0083	0.00878	0.00833	0.00806	0.0094	0.00811	0.00847	0.00891
1660.63	0.0094	0.00948	0.00829	0.00896	0.00878	0.00866	0.00862	0.00865	0.00886	0.00868	0.00826	0.00873	0.0089	0.00834	0.00946	0.00957	0.00855	0.00843	0.00894	0.00839	0.00896	0.00881	0.00943	0.00862	0.00778	0.00863	0.00882	0.00871	0.00906	0.00794	0.00814	0.00845	0.00918	0.00832	0.00897	0.00942	0.00897	0.00933	0.00866	0.00879	0.00868	0.00831	0.00873	0.00836	0.00808	0.00941	0.0081	0.00846	0.00893
1659.92	0.0094	0.00948	0.00824	0.00901	0.00874	0.00871	0.00856	0.0086	0.00888	0.00867	0.00827	0.00874	0.00892	0.00829	0.00944	0.00958	0.00855	0.00842	0.00899	0.00841	0.00891	0.00877	0.00943	0.00865	0.00774	0.00861	0.00886	0.00869	0.0091	0.00789	0.0081	0.00852	0.00919	0.00828	0.00898	0.00943	0.00897	0.00932	0.00868	0.0088	0.00868	0.00832	0.00868	0.00839	0.00809	0.00941	0.00809	0.00845	0.00896
1659.21	0.00939	0.00948	0.0082	0.00904	0.0087	0.00876	0.0085	0.00855	0.0089	0.00865	0.00827	0.00875	0.00894	0.00823	0.00942	0.00957	0.00855	0.0084	0.00904	0.00842	0.00886	0.00872	0.00942	0.00867	0.00769	0.00857	0.0089	0.00865	0.00913	0.00784	0.00806	0.00859	0.0092	0.00824	0.00899	0.00942	0.00896	0.00931	0.0087	0.0088	0.00867	0.00834	0.00862	0.00839	0.00809	0.00941	0.00807	0.00843	0.00897
1658.49	0.00938	0.00948	0.00815	0.00906	0.00866	0.00882	0.00844	0.00851	0.00893	0.00863	0.00828	0.00876	0.00895	0.00818	0.00939	0.00957	0.00855	0.00838	0.00908	0.00844	0.00882	0.00868	0.00942	0.0087	0.00766	0.00853	0.00894	0.00862	0.00916	0.0078	0.00803	0.00866	0.0092	0.00819	0.009	0.00942	0.00895	0.00929	0.00871	0.0088	0.00867	0.00835	0.00856	0.00839	0.0081	0.0094	0.00805	0.00842	0.00898
1657.78	0.00938	0.00947	0.00811	0.00908	0.00864	0.00888	0.0084	0.00848	0.00896	0.00862	0.0083	0.00876	0.00895	0.00813	0.00937	0.00956	0.00855	0.00837	0.00913	0.00846	0.0088	0.00864	0.00941	0.00872	0.00763	0.00849	0.00897	0.0086	0.0092	0.00779	0.008	0.00873	0.00921	0.00815	0.00901	0.00941	0.00895	0.00928	0.00872	0.00881	0.00867	0.00837	0.00852	0.00839	0.00811	0.00938	0.00803	0.00841	0.00899
1657.07	0.00937	0.00946	0.00808	0.0091	0.00863	0.00894	0.00837	0.00846	0.009	0.00861	0.00832	0.00877	0.00896	0.00811	0.00934	0.00954	0.00856	0.00838	0.00918	0.00849	0.00878	0.00862	0.0094	0.00873	0.00763	0.00847	0.00902	0.00858	0.00923	0.00779	0.00798	0.00881	0.00922	0.00813	0.00903	0.00939	0.00895	0.00926	0.00874	0.00882	0.00868	0.00839	0.00849	0.0084	0.00813	0.00936	0.00802	0.00841	0.009
1656.36	0.00935	0.00944	0.00807	0.00912	0.00863	0.00901	0.00837	0.00845	0.00905	0.00861	0.00835	0.00876	0.00895	0.0081	0.00932	0.00952	0.00858	0.00838	0.00923	0.00853	0.00877	0.00861	0.00938	0.00874	0.00763	0.00846	0.00906	0.00858	0.00927	0.00781	0.00799	0.00889	0.00922	0.00812	0.00905	0.00937	0.00894	0.00925	0.00876	0.00882	0.00869	0.00841	0.00847	0.00843	0.00816	0.00934	0.00802	0.00842	0.00902
1655.64	0.00933	0.00941	0.00806	0.00916	0.00864	0.0091	0.00838	0.00845	0.0091	0.00862	0.00838	0.00875	0.00895	0.0081	0.00929	0.00949	0.0086	0.00839	0.00927	0.00858	0.00877	0.0086	0.00935	0.00875	0.00764	0.00849	0.00911	0.00859	0.0093	0.00784	0.008	0.00899	0.00923	0.00812	0.00908	0.00935	0.00894	0.00922	0.00879	0.00882	0.0087	0.00845	0.00846	0.00847	0.00819	0.00931	0.00804	0.00845	0.00903
1654.93	0.00931	0.00938	0.00807	0.0092	0.00867	0.00919	0.00839	0.00846	0.00916	0.00863	0.00842	0.00874	0.00895	0.00812	0.00926	0.00945	0.00864	0.00841	0.00933	0.00866	0.00879	0.00861	0.00932	0.00875	0.00767	0.00855	0.00918	0.00861	0.00933	0.00788	0.00802	0.00909	0.00923	0.00814	0.00911	0.00932	0.00893	0.00919	0.00881	0.00882	0.00871	0.00848	0.00846	0.00851	0.00823	0.00927	0.00807	0.00848	0.00905
1654.22	0.00928	0.00934	0.00809	0.00926	0.00871	0.00928	0.00841	0.00848	0.00923	0.00864	0.00847	0.00871	0.00896	0.00815	0.00923	0.00942	0.0087	0.00844	0.0094	0.00875	0.00881	0.00863	0.00929	0.00875	0.00772	0.00865	0.00926	0.00864	0.00935	0.00793	0.00806	0.0092	0.00923	0.00818	0.00915	0.0093	0.00892	0.00915	0.00884	0.00881	0.00872	0.00852	0.00846	0.00854	0.00826	0.00924	0.0081	0.00852	0.00906
1653.5	0.00925	0.0093	0.00812	0.0093	0.00875	0.00938	0.00844	0.0085	0.0093	0.00865	0.00852	0.00869	0.00898	0.00819	0.00921	0.00938	0.00876	0.00848	0.00947	0.00885	0.00885	0.00866	0.00925	0.00876	0.00777	0.00875	0.00934	0.00866	0.00937	0.008	0.0081	0.00931	0.00924	0.00823	0.0092	0.00927	0.00891	0.00912	0.00887	0.00881	0.00873	0.00857	0.00847	0.00856	0.00832	0.0092	0.00815	0.00856	0.00908
1652.79	0.00924	0.00927	0.00816	0.00934	0.00881	0.0095	0.00848	0.00854	0.00938	0.00869	0.00858	0.00869	0.00903	0.00825	0.0092	0.00935	0.00883	0.00854	0.00955	0.00896	0.0089	0.0087	0.00924	0.00877	0.00786	0.00888	0.00943	0.00873	0.00941	0.0081	0.00818	0.00943	0.00925	0.00831	0.00925	0.00926	0.00891	0.00909	0.00889	0.00882	0.00876	0.00863	0.0085	0.00858	0.00839	0.00917	0.00821	0.00862	0.00911
1652.08	0.00924	0.00927	0.00823	0.00935	0.00887	0.00962	0.00853	0.00858	0.00946	0.00873	0.00864	0.00872	0.00909	0.00832	0.00919	0.00934	0.00888	0.00859	0.00963	0.00908	0.00895	0.00876	0.00924	0.0088	0.00798	0.00901	0.00952	0.00884	0.00946	0.00822	0.00828	0.00956	0.00925	0.00841	0.0093	0.00926	0.00893	0.00908	0.0089	0.00885	0.0088	0.00869	0.00854	0.0086	0.00847	0.00913	0.00829	0.0087	0.00913
1651.36	0.00923	0.00925	0.00827	0.00931	0.0089	0.00969	0.0086	0.00861	0.00952	0.00876	0.00869	0.00873	0.00913	0.00836	0.00917	0.00931	0.0089	0.00861	0.00967	0.00914	0.00899	0.00879	0.00923	0.00882	0.00806	0.00901	0.00956	0.00889	0.00946	0.00831	0.00836	0.00965	0.00924	0.00847	0.00935	0.00925	0.00895	0.00907	0.00893	0.00887	0.00883	0.00873	0.00857	0.00861	0.00855	0.00911	0.00836	0.00877	0.00914
1650.65	0.00921	0.00923	0.0083	0.00926	0.00891	0.00973	0.00867	0.00862	0.00955	0.00877	0.00872	0.00873	0.00913	0.00839	0.00914	0.00928	0.0089	0.00861	0.00967	0.00917	0.009	0.00879	0.00922	0.00883	0.00811	0.00892	0.00955	0.0089	0.00945	0.00837	0.00842	0.0097	0.00922	0.0085	0.00938	0.00924	0.00896	0.00905	0.00897	0.00887	0.00886	0.00877	0.00858	0.00863	0.0086	0.0091	0.00841	0.00881	0.00912
1649.94	0.00919	0.00921	0.00834	0.00924	0.00894	0.00976	0.0087	0.00864	0.00957	0.00878	0.00876	0.00874	0.00914	0.00841	0.0091	0.00925	0.0089	0.00863	0.00967	0.0092	0.00901	0.00879	0.0092	0.00884	0.00817	0.00887	0.00955	0.00889	0.00943	0.00842	0.00847	0.00976	0.00921	0.00853	0.0094	0.00922	0.00896	0.00904	0.009	0.00888	0.00888	0.00881	0.00858	0.00864	0.00866	0.0091	0.00847	0.00885	0.0091
1649.23	0.00918	0.00919	0.00836	0.00923	0.00896	0.00977	0.00872	0.00865	0.00958	0.00878	0.0088	0.00876	0.00914	0.00844	0.00908	0.00923	0.00891	0.00866	0.00967	0.00923	0.00902	0.00879	0.00918	0.00886	0.00823	0.00885	0.00955	0.00889	0.00944	0.00846	0.00851	0.0098	0.0092	0.00855	0.00941	0.00921	0.00896	0.00903	0.00902	0.00889	0.0089	0.00885	0.00858	0.00866	0.0087	0.00909	0.00852	0.00889	0.00908
1648.51	0.00916	0.00917	0.00839	0.00924	0.00897	0.00977	0.00873	0.00866	0.00957	0.00878	0.00883	0.00878	0.00915	0.00846	0.00905	0.0092	0.00891	0.00869	0.00966	0.00926	0.00902	0.00879	0.00917	0.00888	0.0083	0.00884	0.00955	0.00888	0.00945	0.0085	0.00855	0.00983	0.0092	0.00855	0.00942	0.0092	0.00897	0.00902	0.00905	0.0089	0.00892	0.00889	0.00857	0.00868	0.00875	0.0091	0.00856	0.00892	0.00908
1647.8	0.00915	0.00916	0.00842	0.00926	0.00898	0.00976	0.00873	0.00867	0.00956	0.00878	0.00886	0.00881	0.00915	0.00848	0.00904	0.00918	0.00892	0.00874	0.00965	0.0093	0.00901	0.00878	0.00916	0.00889	0.00837	0.00885	0.00956	0.00887	0.00946	0.00852	0.00857	0.00985	0.0092	0.00855	0.00942	0.00919	0.00897	0.00901	0.00908	0.00892	0.00894	0.00894	0.00857	0.0087	0.0088	0.00912	0.00859	0.00894	0.00909
1647.09	0.00915	0.00915	0.00846	0.00929	0.00898	0.00974	0.00873	0.00869	0.00954	0.00878	0.00888	0.00886	0.00918	0.0085	0.00903	0.00917	0.00894	0.00879	0.00963	0.00933	0.009	0.00878	0.00914	0.00891	0.00844	0.00888	0.00958	0.00888	0.00949	0.00856	0.0086	0.00988	0.0092	0.00857	0.00941	0.0092	0.00898	0.00901	0.00911	0.00895	0.00897	0.00898	0.00858	0.00873	0.00884	0.00914	0.00863	0.00897	0.0091
1646.37	0.00915	0.00914	0.00851	0.00933	0.00899	0.00971	0.00872	0.00871	0.00952	0.00879	0.00891	0.00891	0.00922	0.00854	0.00902	0.00917	0.00897	0.00884	0.00962	0.00938	0.00899	0.00878	0.00914	0.00894	0.00852	0.00894	0.00961	0.00891	0.00953	0.0086	0.00864	0.00991	0.00921	0.0086	0.0094	0.0092	0.009	0.00901	0.00913	0.00899	0.009	0.00903	0.0086	0.00877	0.00888	0.00916	0.00866	0.009	0.00913
1645.66	0.00915	0.00914	0.00857	0.00936	0.00899	0.00968	0.00872	0.00873	0.00949	0.00881	0.00893	0.00897	0.00926	0.00858	0.00902	0.00917	0.00901	0.00888	0.0096	0.00943	0.00899	0.00878	0.00914	0.00896	0.00858	0.00899	0.00963	0.00894	0.00957	0.00865	0.00869	0.00995	0.00921	0.00866	0.00939	0.00921	0.00903	0.00902	0.00914	0.00904	0.00905	0.00908	0.00863	0.00882	0.00893	0.00918	0.00869	0.00903	0.00915
1644.95	0.00915	0.00914	0.00863	0.00937	0.00899	0.00965	0.00873	0.00875	0.00947	0.00884	0.00895	0.00902	0.0093	0.00862	0.00902	0.00917	0.00905	0.0089	0.00957	0.00947	0.00898	0.00878	0.00914	0.009	0.00863	0.00902	0.00964	0.00897	0.0096	0.00869	0.00874	0.00999	0.00921	0.00871	0.00938	0.00923	0.00906	0.00903	0.00916	0.00908	0.00909	0.00912	0.00866	0.00888	0.00897	0.0092	0.00873	0.00907	0.00918
1644.23	0.00916	0.00914	0.00871	0.00939	0.00899	0.00962	0.00876	0.00878	0.00945	0.00886	0.00897	0.00908	0.00933	0.00868	0.00901	0.00916	0.00909	0.00893	0.00954	0.00951	0.00898	0.00879	0.00914	0.00903	0.00866	0.00902	0.00964	0.009	0.00962	0.00874	0.00881	0.01002	0.0092	0.00877	0.00938	0.00924	0.00909	0.00904	0.00917	0.00912	0.00913	0.00916	0.0087	0.00894	0.00902	0.00921	0.00878	0.00909	0.00921
1643.52	0.00916	0.00914	0.0088	0.00941	0.00901	0.0096	0.00881	0.00882	0.00944	0.0089	0.009	0.00913	0.00935	0.00875	0.00901	0.00916	0.00913	0.00895	0.00951	0.00956	0.00899	0.00879	0.00913	0.00907	0.00869	0.00904	0.00964	0.00904	0.00963	0.0088	0.00889	0.01005	0.00918	0.00883	0.00939	0.00924	0.00912	0.00905	0.00919	0.00916	0.00918	0.0092	0.00875	0.00901	0.00907	0.00922	0.00884	0.00912	0.00923
1642.81	0.00916	0.00913	0.00892	0.00943	0.00904	0.00958	0.00888	0.00889	0.00944	0.00895	0.00905	0.00918	0.00937	0.00884	0.00901	0.00914	0.00918	0.00898	0.00949	0.00961	0.00901	0.00882	0.00911	0.00911	0.00873	0.00909	0.00964	0.0091	0.00962	0.00889	0.009	0.01007	0.00916	0.00892	0.00941	0.00925	0.00915	0.00906	0.0092	0.00921	0.00923	0.00925	0.00881	0.00908	0.00913	0.00923	0.00892	0.00916	0.00925
1642.1	0.00916	0.00912	0.00905	0.00945	0.00909	0.00958	0.00897	0.00897	0.00946	0.00901	0.0091	0.00922	0.0094	0.00895	0.009	0.00913	0.00923	0.00903	0.00947	0.00967	0.00905	0.00886	0.0091	0.00915	0.0088	0.00917	0.00964	0.00918	0.00962	0.00901	0.00913	0.01008	0.00914	0.00903	0.00944	0.00925	0.00919	0.00906	0.00922	0.00925	0.0093	0.00931	0.00888	0.00916	0.0092	0.00923	0.00901	0.00921	0.00927
1641.38	0.00916	0.00911	0.00919	0.00947	0.00915	0.00958	0.00908	0.00908	0.00948	0.00908	0.00917	0.00927	0.00944	0.00907	0.009	0.00912	0.00928	0.00909	0.00946	0.00973	0.0091	0.00892	0.00909	0.00919	0.0089	0.00928	0.00964	0.00928	0.00961	0.00917	0.00929	0.01008	0.00913	0.00917	0.00947	0.00925	0.00923	0.00907	0.00926	0.00931	0.00937	0.00939	0.00897	0.00924	0.0093	0.00922	0.00913	0.00928	0.00929
1640.67	0.00917	0.00911	0.00935	0.00948	0.00923	0.00958	0.00921	0.0092	0.00951	0.00917	0.00925	0.00931	0.00949	0.00922	0.00901	0.0091	0.00934	0.00916	0.00944	0.0098	0.00917	0.00901	0.00909	0.00924	0.00902	0.00941	0.00963	0.00939	0.00962	0.00936	0.00948	0.01009	0.00912	0.00934	0.00952	0.00925	0.00928	0.00907	0.0093	0.00937	0.00945	0.00947	0.00908	0.00932	0.00941	0.00922	0.00927	0.00937	0.00932
1639.96	0.00917	0.0091	0.00952	0.00949	0.00932	0.00959	0.00936	0.00934	0.00954	0.00927	0.00934	0.00935	0.00956	0.00938	0.00901	0.00908	0.00942	0.00925	0.00943	0.00988	0.00924	0.0091	0.00908	0.00929	0.00917	0.00956	0.00962	0.00952	0.00964	0.00957	0.00968	0.01009	0.00912	0.00954	0.00957	0.00925	0.00934	0.00907	0.00935	0.00943	0.00954	0.00956	0.00921	0.00941	0.00953	0.00922	0.00943	0.00947	0.00934
1639.24	0.00917	0.00909	0.00968	0.00949	0.00942	0.0096	0.00952	0.00948	0.00958	0.00938	0.00943	0.00938	0.00963	0.00955	0.00902	0.00907	0.0095	0.00936	0.00942	0.00995	0.00932	0.0092	0.00908	0.00934	0.00933	0.00971	0.00962	0.00964	0.00966	0.00979	0.0099	0.01009	0.00912	0.00975	0.00963	0.00926	0.0094	0.00907	0.00941	0.00949	0.00963	0.00966	0.00934	0.00949	0.00967	0.00922	0.00959	0.00957	0.00936
1638.53	0.00918	0.00907	0.00983	0.00949	0.0095	0.00961	0.00968	0.00961	0.0096	0.00947	0.00952	0.00941	0.0097	0.00972	0.00902	0.00905	0.00959	0.00947	0.00941	0.01003	0.00939	0.00929	0.00907	0.00939	0.00951	0.00985	0.00962	0.00977	0.00968	0.01001	0.01011	0.0101	0.00913	0.00995	0.00968	0.00926	0.00945	0.00908	0.00948	0.00955	0.00972	0.00977	0.00946	0.00956	0.00983	0.00922	0.00976	0.00966	0.00936
1637.82	0.00918	0.00906	0.00996	0.00948	0.00958	0.00961	0.00982	0.00973	0.00962	0.00957	0.00961	0.00944	0.00978	0.00987	0.00903	0.00903	0.00968	0.00958	0.00941	0.01011	0.00945	0.00938	0.00906	0.00945	0.00968	0.00998	0.00963	0.00989	0.00971	0.01021	0.01029	0.01013	0.00915	0.01014	0.00972	0.00926	0.0095	0.00908	0.00956	0.0096	0.0098	0.00988	0.00957	0.00962	0.00999	0.00921	0.00992	0.00976	0.00936
1637.1	0.00918	0.00904	0.01006	0.00949	0.00964	0.00963	0.00993	0.00983	0.00965	0.00965	0.0097	0.00947	0.00986	0.01001	0.00902	0.00902	0.00977	0.00968	0.00941	0.0102	0.0095	0.00945	0.00906	0.0095	0.00985	0.01011	0.00965	0.01	0.00976	0.01039	0.01045	0.01018	0.00918	0.01031	0.00975	0.00925	0.00955	0.00908	0.00964	0.00966	0.00989	0.01	0.00967	0.00968	0.01015	0.00921	0.01007	0.00985	0.00936
1636.39	0.00917	0.00902	0.01013	0.00951	0.00969	0.00965	0.01001	0.00991	0.00967	0.00972	0.00979	0.00951	0.00992	0.01011	0.00902	0.009	0.00985	0.00977	0.00942	0.01028	0.00953	0.0095	0.00906	0.00955	0.01	0.01022	0.00968	0.01008	0.00981	0.01054	0.01058	0.01025	0.00922	0.01045	0.00977	0.00925	0.00958	0.00908	0.00973	0.00972	0.00997	0.01012	0.00974	0.00973	0.01031	0.0092	0.01021	0.00993	0.00935
1635.68	0.00916	0.009	0.01018	0.00952	0.00971	0.00966	0.01007	0.00995	0.00969	0.00978	0.00987	0.00955	0.00998	0.01019	0.009	0.00898	0.00991	0.00983	0.00943	0.01036	0.00954	0.00953	0.00907	0.0096	0.0101	0.01028	0.0097	0.01012	0.00986	0.01066	0.01067	0.01034	0.00927	0.01055	0.00979	0.00924	0.00962	0.00908	0.00984	0.00977	0.01004	0.01025	0.00978	0.00977	0.01048	0.00919	0.01032	0.01	0.00934
1634.97	0.00916	0.00899	0.0102	0.00952	0.00972	0.0097	0.0101	0.00997	0.00971	0.00983	0.00994	0.00961	0.01003	0.01025	0.00898	0.00895	0.00996	0.00988	0.00945	0.01043	0.00954	0.00954	0.00907	0.00965	0.01019	0.01032	0.00973	0.01016	0.00993	0.01075	0.01074	0.01043	0.00932	0.01062	0.0098	0.00923	0.00965	0.00909	0.00994	0.00983	0.0101	0.01038	0.00982	0.00981	0.01065	0.00918	0.01041	0.01005	0.00935
1634.25	0.00916	0.00898	0.01024	0.00953	0.00971	0.00974	0.01012	0.00999	0.00973	0.00987	0.01001	0.00968	0.0101	0.01031	0.00897	0.00893	0.01	0.00991	0.00948	0.0105	0.00954	0.00954	0.00906	0.0097	0.01026	0.01035	0.00978	0.0102	0.00999	0.01082	0.01079	0.01052	0.00937	0.01067	0.00981	0.00923	0.00969	0.00911	0.01003	0.00989	0.01015	0.01049	0.00985	0.00987	0.01082	0.00916	0.0105	0.01009	0.00936
1633.54	0.00915	0.00897	0.01028	0.00955	0.00971	0.00979	0.01013	0.01	0.00976	0.0099	0.01008	0.00974	0.01015	0.01036	0.00895	0.00891	0.01003	0.00994	0.00951	0.01057	0.00953	0.00953	0.00903	0.00974	0.01033	0.01034	0.00981	0.01024	0.01003	0.01088	0.01083	0.0106	0.0094	0.01071	0.00981	0.00922	0.00972	0.00913	0.01011	0.00995	0.01019	0.0106	0.00988	0.00994	0.01097	0.00915	0.01059	0.01013	0.00939
1632.83	0.00914	0.00895	0.01034	0.00959	0.00971	0.00984	0.01016	0.01002	0.00978	0.00994	0.01017	0.00979	0.01019	0.01042	0.00893	0.00889	0.01007	0.00997	0.00954	0.01063	0.00952	0.00953	0.009	0.00979	0.01042	0.01035	0.00985	0.01028	0.01006	0.01094	0.01088	0.01069	0.00942	0.01075	0.00982	0.00921	0.00975	0.00914	0.0102	0.01	0.01024	0.0107	0.00991	0.01002	0.01112	0.00914	0.01067	0.01017	0.00942
1632.11	0.00913	0.00893	0.01042	0.00963	0.00972	0.0099	0.01019	0.01004	0.00982	0.00997	0.01026	0.00983	0.01023	0.01049	0.0089	0.00887	0.01011	0.01002	0.00957	0.0107	0.00952	0.00954	0.00898	0.00984	0.01052	0.01038	0.00989	0.01032	0.01009	0.01102	0.01094	0.01077	0.00943	0.01082	0.00982	0.00919	0.00977	0.00914	0.01029	0.01004	0.01029	0.0108	0.00995	0.0101	0.01126	0.00912	0.01075	0.01023	0.00946
1631.4	0.00911	0.00891	0.0105	0.00968	0.00974	0.00995	0.01023	0.01007	0.00985	0.01001	0.01034	0.00987	0.01027	0.01056	0.00888	0.00884	0.01016	0.01006	0.00959	0.01077	0.00952	0.00955	0.00896	0.00988	0.01064	0.01042	0.00992	0.01037	0.0101	0.0111	0.01101	0.01084	0.00944	0.01089	0.00984	0.00917	0.00979	0.00914	0.01037	0.01007	0.01034	0.01088	0.00998	0.01018	0.01139	0.00911	0.01083	0.01029	0.0095
1630.69	0.00908	0.00888	0.01059	0.00973	0.00976	0.00999	0.01028	0.0101	0.00988	0.01004	0.01041	0.00991	0.01029	0.01063	0.00885	0.0088	0.0102	0.01012	0.00961	0.01082	0.00953	0.00956	0.00894	0.00993	0.01076	0.01046	0.00993	0.01041	0.01009	0.01119	0.01108	0.01089	0.00943	0.01097	0.00985	0.00915	0.0098	0.00913	0.01044	0.0101	0.01038	0.01096	0.01002	0.01024	0.0115	0.00908	0.01091	0.01034	0.00953
1629.97	0.00906	0.00885	0.01067	0.00977	0.00977	0.01003	0.01033	0.01013	0.0099	0.01007	0.01047	0.00994	0.01031	0.01069	0.00883	0.00876	0.01025	0.01017	0.00961	0.01085	0.00953	0.00957	0.00891	0.00997	0.01088	0.01047	0.00993	0.01045	0.01007	0.01128	0.01116	0.01091	0.00941	0.01104	0.00986	0.00913	0.00982	0.00911	0.0105	0.01012	0.01042	0.01101	0.01006	0.01031	0.01158	0.00906	0.01099	0.0104	0.00956
1629.26	0.00903	0.00882	0.01076	0.0098	0.00979	0.01004	0.01038	0.01016	0.00993	0.0101	0.01052	0.00997	0.01032	0.01074	0.0088	0.00873	0.0103	0.01023	0.0096	0.01087	0.00954	0.00959	0.00888	0.01001	0.01098	0.01047	0.00991	0.01047	0.01004	0.01136	0.01124	0.01091	0.00938	0.01111	0.00987	0.0091	0.00984	0.0091	0.01054	0.01014	0.01045	0.01105	0.01009	0.01036	0.01164	0.00904	0.01107	0.01045	0.00959
1628.55	0.009	0.00879	0.01083	0.00982	0.00981	0.01005	0.01041	0.01019	0.00996	0.01012	0.01055	0.00999	0.01032	0.01079	0.00877	0.00869	0.01035	0.01027	0.00959	0.01087	0.00954	0.0096	0.00886	0.01005	0.01109	0.01047	0.00988	0.01049	0.01	0.01145	0.01131	0.01089	0.00934	0.01117	0.00988	0.00908	0.00986	0.00908	0.01056	0.01016	0.01048	0.01108	0.01011	0.01041	0.01167	0.00902	0.01114	0.01049	0.00962
1627.83	0.00897	0.00876	0.01089	0.00982	0.00983	0.01007	0.01045	0.01022	0.00999	0.01014	0.01057	0.01002	0.01032	0.01083	0.00874	0.00865	0.01041	0.01031	0.00957	0.01087	0.00954	0.00962	0.00883	0.01008	0.01118	0.01048	0.00985	0.01051	0.00997	0.01153	0.01138	0.01086	0.00929	0.01124	0.0099	0.00906	0.00987	0.00906	0.01057	0.01019	0.01051	0.01109	0.01015	0.01046	0.01169	0.009	0.01121	0.01054	0.00964
1627.12	0.00894	0.00873	0.01095	0.00981	0.00985	0.0101	0.01048	0.01025	0.01002	0.01016	0.01059	0.01006	0.01033	0.01088	0.00871	0.00862	0.01045	0.01035	0.00956	0.01087	0.00954	0.00964	0.0088	0.01012	0.01127	0.01051	0.00982	0.01054	0.00994	0.01161	0.01143	0.01083	0.00924	0.0113	0.00991	0.00904	0.00988	0.00904	0.01056	0.0102	0.01053	0.01109	0.01018	0.0105	0.01168	0.00898	0.01128	0.01059	0.00965
1626.41	0.00892	0.00869	0.011	0.00979	0.00987	0.01014	0.01049	0.01027	0.01005	0.01018	0.01061	0.01008	0.01033	0.01092	0.00867	0.00859	0.01049	0.01038	0.00955	0.01087	0.00954	0.00965	0.00877	0.01014	0.01135	0.01053	0.00979	0.01056	0.0099	0.01168	0.01147	0.01081	0.00919	0.01136	0.00991	0.00901	0.00989	0.00901	0.01053	0.01021	0.01055	0.01107	0.0102	0.01052	0.01166	0.00895	0.01134	0.01063	0.00964
1625.7	0.00888	0.00865	0.01103	0.00976	0.00987	0.01017	0.0105	0.01028	0.01007	0.01019	0.01062	0.0101	0.01032	0.01095	0.00864	0.00855	0.01051	0.0104	0.00954	0.01086	0.00953	0.00965	0.00873	0.01016	0.01141	0.01054	0.00975	0.01056	0.00985	0.01173	0.01149	0.01077	0.00913	0.01139	0.0099	0.00898	0.00988	0.00898	0.01049	0.0102	0.01055	0.01104	0.01021	0.01052	0.01162	0.00891	0.01138	0.01066	0.00962
1624.98	0.00883	0.0086	0.01104	0.00971	0.00985	0.01018	0.01049	0.01027	0.01008	0.01017	0.01062	0.01009	0.01029	0.01096	0.00858	0.00849	0.01051	0.0104	0.00952	0.01082	0.0095	0.00964	0.00868	0.01017	0.01143	0.01051	0.0097	0.01053	0.00979	0.01174	0.01148	0.01072	0.00905	0.0114	0.00989	0.00892	0.00985	0.00893	0.01044	0.01017	0.01052	0.01099	0.01021	0.0105	0.01155	0.00887	0.0114	0.01065	0.00957
1624.27	0.00876	0.00852	0.01102	0.00965	0.00982	0.01017	0.01046	0.01024	0.01007	0.01014	0.0106	0.01006	0.01023	0.01096	0.00852	0.00841	0.0105	0.01037	0.00948	0.01076	0.00945	0.00959	0.00861	0.01015	0.01141	0.01044	0.00962	0.01048	0.00971	0.01172	0.01145	0.01063	0.00897	0.01137	0.00985	0.00886	0.00979	0.00885	0.01036	0.01011	0.01047	0.01091	0.01018	0.01045	0.01146	0.00881	0.01139	0.01061	0.00951
1623.56	0.00868	0.00844	0.01098	0.00956	0.00976	0.01016	0.01041	0.0102	0.01003	0.01009	0.01056	0.01	0.01015	0.01095	0.00844	0.00833	0.01046	0.01032	0.00944	0.01068	0.00939	0.00953	0.00852	0.01011	0.01137	0.01034	0.00954	0.01041	0.00962	0.01167	0.01139	0.01053	0.00887	0.01131	0.0098	0.00878	0.00972	0.00877	0.01026	0.01004	0.01038	0.01082	0.01012	0.01037	0.01135	0.00874	0.01135	0.01053	0.00944
1622.84	0.00858	0.00834	0.01093	0.00945	0.0097	0.01014	0.01035	0.01014	0.00999	0.01003	0.01052	0.00993	0.01006	0.01093	0.00836	0.00824	0.0104	0.01026	0.00939	0.01059	0.00933	0.00947	0.00843	0.01006	0.01133	0.01026	0.00946	0.01034	0.00954	0.0116	0.01131	0.01041	0.00878	0.01125	0.00974	0.00869	0.00963	0.00867	0.01014	0.00994	0.01028	0.01071	0.01006	0.01028	0.01122	0.00865	0.01129	0.01044	0.00935
1622.13	0.00849	0.00825	0.01086	0.00933	0.00963	0.01011	0.01027	0.01007	0.00993	0.00996	0.01047	0.00984	0.00996	0.0109	0.00827	0.00814	0.01033	0.01018	0.00934	0.0105	0.00927	0.0094	0.00833	0.00999	0.01127	0.01018	0.00937	0.01026	0.00945	0.01152	0.01123	0.0103	0.00869	0.01118	0.00966	0.0086	0.00952	0.00856	0.00999	0.00982	0.01016	0.01059	0.00998	0.01018	0.01108	0.00855	0.01121	0.01034	0.00927
1621.42	0.00838	0.00814	0.01079	0.00921	0.00955	0.01006	0.01018	0.00998	0.00986	0.00989	0.01042	0.00973	0.00984	0.01084	0.00817	0.00803	0.01024	0.01009	0.00928	0.01039	0.0092	0.00933	0.00824	0.00992	0.01121	0.01009	0.00927	0.01015	0.00935	0.01143	0.01113	0.01019	0.0086	0.0111	0.00957	0.0085	0.00939	0.00843	0.00984	0.00969	0.01003	0.01045	0.00989	0.01007	0.01092	0.00843	0.01111	0.01024	0.00917
1620.7	0.00826	0.00801	0.0107	0.00909	0.00946	0.00999	0.01008	0.00988	0.00976	0.00981	0.01035	0.0096	0.0097	0.01077	0.00806	0.00791	0.01013	0.00998	0.0092	0.01025	0.00912	0.00926	0.00814	0.00984	0.01112	0.00996	0.00916	0.01002	0.00924	0.01132	0.01102	0.01007	0.0085	0.01101	0.00946	0.00838	0.00924	0.00829	0.00968	0.00953	0.0099	0.0103	0.00976	0.00993	0.01076	0.0083	0.01099	0.01014	0.00905
1619.99	0.00813	0.00787	0.01059	0.00896	0.00935	0.0099	0.00996	0.00977	0.00965	0.00971	0.01025	0.00944	0.00954	0.01067	0.00794	0.00778	0.00999	0.00986	0.00911	0.0101	0.00902	0.00917	0.00803	0.00974	0.01101	0.0098	0.00903	0.00987	0.00911	0.01118	0.01088	0.00994	0.0084	0.01089	0.00933	0.00825	0.00908	0.00814	0.00951	0.00936	0.00975	0.01014	0.00962	0.00978	0.01058	0.00817	0.01084	0.01001	0.00893
1619.28	0.00799	0.00773	0.01046	0.00882	0.00923	0.00979	0.00982	0.00964	0.00952	0.00959	0.01015	0.00928	0.00937	0.01056	0.00782	0.00764	0.00984	0.00972	0.00899	0.00993	0.00891	0.00905	0.0079	0.00962	0.01087	0.00961	0.00889	0.0097	0.00898	0.011	0.01071	0.00978	0.00829	0.01071	0.0092	0.00811	0.00891	0.00798	0.00933	0.00918	0.00957	0.00997	0.00947	0.00963	0.01039	0.00803	0.01066	0.00984	0.00881
1618.57	0.00785	0.00759	0.01032	0.00869	0.0091	0.00965	0.00965	0.00949	0.00937	0.00944	0.01003	0.0091	0.0092	0.01043	0.0077	0.0075	0.00968	0.00959	0.00887	0.00976	0.00878	0.0089	0.00773	0.00948	0.01071	0.00943	0.00877	0.00952	0.00884	0.01078	0.01051	0.00958	0.00818	0.01048	0.00905	0.00796	0.00874	0.00782	0.00915	0.009	0.00937	0.0098	0.00931	0.00949	0.01019	0.00788	0.01047	0.00964	0.00868
1617.85	0.0077	0.00744	0.01016	0.00856	0.00896	0.0095	0.00945	0.00934	0.00921	0.00928	0.0099	0.00891	0.00902	0.01028	0.00757	0.00736	0.00951	0.00945	0.00874	0.00958	0.00864	0.00875	0.00756	0.00933	0.01054	0.00927	0.00865	0.00933	0.00869	0.01053	0.01027	0.00938	0.00806	0.01023	0.00889	0.0078	0.00856	0.00764	0.00897	0.00881	0.00915	0.00962	0.00914	0.00934	0.00998	0.00772	0.01026	0.00942	0.00855
1617.14	0.00754	0.00728	0.00996	0.00841	0.00881	0.00931	0.00924	0.00916	0.00903	0.0091	0.00973	0.00871	0.00882	0.0101	0.00743	0.00721	0.00932	0.0093	0.00859	0.00939	0.00849	0.00858	0.00738	0.00916	0.01035	0.00909	0.00851	0.00912	0.00854	0.01026	0.01002	0.00917	0.00793	0.00996	0.00871	0.00763	0.00837	0.00746	0.00879	0.00861	0.00892	0.00943	0.00896	0.00917	0.00975	0.00756	0.01002	0.0092	0.00839
1616.43	0.00737	0.00712	0.00973	0.00823	0.00863	0.00911	0.00903	0.00895	0.00882	0.00891	0.00953	0.0085	0.0086	0.00989	0.00727	0.00704	0.00911	0.00911	0.00842	0.00918	0.00832	0.0084	0.00723	0.00899	0.01013	0.00888	0.00834	0.00888	0.00836	0.00999	0.00977	0.00894	0.00779	0.00968	0.00851	0.00746	0.00817	0.00728	0.0086	0.0084	0.00869	0.00923	0.00875	0.00897	0.00952	0.00739	0.00976	0.00898	0.00821
1615.71	0.0072	0.00695	0.00947	0.00802	0.00843	0.00889	0.00881	0.00873	0.00861	0.00871	0.00931	0.0083	0.00837	0.00965	0.00711	0.00687	0.00886	0.00891	0.00822	0.00896	0.00815	0.00821	0.00707	0.00881	0.0099	0.00863	0.00814	0.00864	0.00817	0.00971	0.0095	0.0087	0.00764	0.00939	0.0083	0.00729	0.00797	0.0071	0.0084	0.00819	0.00845	0.00902	0.00853	0.00876	0.00929	0.00722	0.00949	0.00876	0.00802
1615	0.00702	0.00679	0.00922	0.0078	0.00822	0.00866	0.00859	0.00851	0.0084	0.00852	0.00908	0.0081	0.00813	0.00939	0.00694	0.0067	0.00861	0.00868	0.00802	0.00871	0.00796	0.008	0.00692	0.00862	0.00964	0.00834	0.00792	0.00839	0.00796	0.00942	0.00923	0.00845	0.00748	0.0091	0.00808	0.00711	0.00776	0.00692	0.0082	0.00798	0.00822	0.0088	0.00832	0.00854	0.00905	0.00706	0.00922	0.00852	0.00781
1614.29	0.00684	0.00661	0.00896	0.00758	0.00801	0.00842	0.00836	0.00828	0.00817	0.00831	0.00885	0.0079	0.00788	0.00911	0.00677	0.00652	0.00836	0.00844	0.0078	0.00844	0.00776	0.00779	0.00675	0.00841	0.00936	0.00805	0.00769	0.00813	0.00772	0.00913	0.00894	0.0082	0.00731	0.0088	0.00786	0.00692	0.00755	0.00674	0.00799	0.00777	0.00798	0.00857	0.00809	0.0083	0.00879	0.00688	0.00894	0.00829	0.0076
1613.57	0.00665	0.00643	0.00867	0.00735	0.00779	0.00816	0.0081	0.00804	0.00793	0.00809	0.0086	0.00769	0.00762	0.00882	0.00659	0.00634	0.00811	0.0082	0.00757	0.00815	0.00755	0.00758	0.00657	0.0082	0.00907	0.00777	0.00746	0.00786	0.00747	0.00882	0.00864	0.00792	0.00712	0.0085	0.00762	0.00672	0.00733	0.00654	0.00776	0.00754	0.00774	0.00832	0.00786	0.00805	0.00851	0.00669	0.00865	0.00803	0.00737
1612.86	0.00645	0.00624	0.00837	0.0071	0.00755	0.00788	0.00783	0.0078	0.00767	0.00785	0.00834	0.00748	0.00735	0.00851	0.0064	0.00615	0.00785	0.00793	0.00733	0.00785	0.00732	0.00736	0.00638	0.00797	0.00875	0.00749	0.00722	0.00758	0.00721	0.0085	0.00834	0.00762	0.00691	0.00819	0.00736	0.00652	0.0071	0.00634	0.00751	0.00729	0.00748	0.00805	0.0076	0.00778	0.00821	0.00648	0.00833	0.00777	0.00713
1612.15	0.00624	0.00604	0.00805	0.00684	0.00731	0.00759	0.00754	0.00754	0.0074	0.0076	0.00806	0.00725	0.00706	0.0082	0.00621	0.00595	0.00757	0.00766	0.00707	0.00754	0.00709	0.00713	0.00618	0.00773	0.00841	0.00719	0.00696	0.00729	0.00694	0.00817	0.00802	0.00731	0.0067	0.00787	0.0071	0.00631	0.00686	0.00613	0.00724	0.00704	0.00721	0.00776	0.00734	0.00751	0.00789	0.00627	0.00801	0.00748	0.00688
1611.44	0.00602	0.00583	0.00773	0.00658	0.00705	0.00728	0.00725	0.00727	0.00713	0.00734	0.00776	0.00702	0.00677	0.00788	0.006	0.00575	0.00729	0.00737	0.00681	0.00722	0.00685	0.00688	0.00597	0.00747	0.00806	0.00689	0.00668	0.00699	0.00666	0.00783	0.00769	0.00698	0.00647	0.00753	0.00684	0.00609	0.00662	0.00591	0.00696	0.00679	0.00693	0.00746	0.00707	0.00724	0.00756	0.00605	0.00768	0.00719	0.00663
1610.72	0.00579	0.00561	0.0074	0.00631	0.00679	0.00697	0.00695	0.007	0.00685	0.00707	0.00745	0.00678	0.00647	0.00755	0.00579	0.00553	0.00701	0.00708	0.00654	0.00689	0.00659	0.00664	0.00576	0.00721	0.0077	0.00659	0.00638	0.0067	0.00637	0.00749	0.00736	0.00664	0.00623	0.00719	0.00657	0.00586	0.00638	0.00569	0.00668	0.00653	0.00664	0.00715	0.0068	0.00697	0.00723	0.00583	0.00734	0.00689	0.00638
1610.01	0.00556	0.00539	0.00707	0.00604	0.00652	0.00667	0.00666	0.00672	0.00656	0.00679	0.00713	0.00654	0.00617	0.00721	0.00558	0.00531	0.00672	0.00677	0.00626	0.00656	0.00634	0.00638	0.00554	0.00694	0.00734	0.00631	0.00609	0.00641	0.00608	0.00715	0.00704	0.00631	0.00598	0.00685	0.0063	0.00563	0.00613	0.00546	0.00639	0.00628	0.00635	0.00682	0.00653	0.00669	0.00688	0.00561	0.007	0.00659	0.00612
1609.3	0.00533	0.00517	0.00675	0.00577	0.00624	0.00636	0.00636	0.00644	0.00628	0.00651	0.00681	0.00629	0.00587	0.00688	0.00536	0.00508	0.00643	0.00647	0.00599	0.00623	0.00608	0.00613	0.00532	0.00667	0.00698	0.00604	0.00581	0.00613	0.00581	0.00682	0.00673	0.00598	0.00573	0.00652	0.00602	0.0054	0.00588	0.00524	0.00609	0.00602	0.00606	0.00649	0.00626	0.0064	0.00653	0.00538	0.00667	0.00629	0.00587
1608.58	0.00511	0.00495	0.00643	0.00551	0.00597	0.00606	0.00608	0.00616	0.00599	0.00622	0.00649	0.00603	0.00558	0.00655	0.00513	0.00486	0.00615	0.00618	0.00572	0.00591	0.00582	0.00587	0.0051	0.0064	0.00664	0.00578	0.00555	0.00586	0.00554	0.00648	0.00642	0.00565	0.00548	0.0062	0.00575	0.00517	0.00563	0.00501	0.00579	0.00576	0.00577	0.00615	0.00599	0.00613	0.00618	0.00516	0.00634	0.006	0.00561
1607.87	0.00488	0.00472	0.00611	0.00524	0.00569	0.00575	0.00578	0.00587	0.0057	0.00593	0.00618	0.00577	0.00529	0.00623	0.0049	0.00465	0.00587	0.00589	0.00545	0.00559	0.00556	0.00562	0.00488	0.00612	0.0063	0.00552	0.00528	0.00558	0.00528	0.00615	0.00611	0.00533	0.00523	0.00587	0.00547	0.00493	0.00538	0.00478	0.00549	0.00551	0.00549	0.00582	0.00572	0.00586	0.00584	0.00493	0.00602	0.00571	0.00535
1607.16	0.00465	0.0045	0.0058	0.00497	0.00542	0.00543	0.00549	0.00559	0.00541	0.00564	0.00586	0.00552	0.00501	0.00591	0.00468	0.00443	0.00559	0.00561	0.00517	0.00527	0.0053	0.00536	0.00465	0.00584	0.00596	0.00526	0.00499	0.0053	0.005	0.00582	0.00581	0.00501	0.00497	0.00556	0.00519	0.00469	0.00514	0.00455	0.00518	0.00525	0.00521	0.00548	0.00545	0.0056	0.00551	0.0047	0.0057	0.00541	0.00509
1606.44	0.00442	0.00428	0.00549	0.00471	0.00515	0.00512	0.00521	0.0053	0.00512	0.00535	0.00555	0.00526	0.00473	0.00559	0.00445	0.00421	0.00531	0.00533	0.0049	0.00497	0.00504	0.00511	0.00443	0.00557	0.00564	0.005	0.00472	0.00503	0.00473	0.00552	0.00552	0.00471	0.00472	0.00526	0.00492	0.00446	0.00489	0.00433	0.00489	0.005	0.00494	0.00516	0.00518	0.00534	0.00518	0.00448	0.0054	0.00514	0.00483
1605.73	0.0042	0.00406	0.0052	0.00446	0.00489	0.00482	0.00494	0.00503	0.00484	0.00508	0.00525	0.00501	0.00446	0.00529	0.00424	0.004	0.00504	0.00505	0.00464	0.00469	0.0048	0.00488	0.00423	0.0053	0.00534	0.00477	0.00446	0.00477	0.00448	0.00525	0.00526	0.00444	0.00448	0.00501	0.00466	0.00423	0.00465	0.00411	0.0046	0.00474	0.00469	0.00484	0.00493	0.00509	0.00487	0.00425	0.00512	0.00489	0.00458
1605.02	0.00398	0.00385	0.00492	0.00421	0.00464	0.00453	0.00469	0.00477	0.00457	0.00482	0.00496	0.00476	0.00419	0.00499	0.00402	0.00379	0.00477	0.00479	0.00439	0.00441	0.00456	0.00466	0.00404	0.00505	0.00506	0.00455	0.00422	0.00452	0.00425	0.005	0.00501	0.00419	0.00425	0.00479	0.00441	0.00401	0.0044	0.00389	0.00433	0.0045	0.00446	0.00453	0.00469	0.00484	0.00457	0.00403	0.00484	0.00466	0.00434
1604.31	0.00376	0.00364	0.00465	0.00397	0.0044	0.00426	0.00444	0.00451	0.0043	0.00457	0.00468	0.00451	0.00393	0.00471	0.0038	0.00358	0.00451	0.00453	0.00414	0.00415	0.00433	0.00444	0.00384	0.00479	0.00479	0.00433	0.00398	0.00427	0.00402	0.00474	0.00476	0.00395	0.00401	0.00456	0.00416	0.00379	0.00416	0.00367	0.00406	0.00426	0.00422	0.00424	0.00445	0.00459	0.00428	0.00381	0.00457	0.00444	0.00409
1603.59	0.00354	0.00342	0.00438	0.00373	0.00415	0.00398	0.00418	0.00426	0.00404	0.00431	0.00439	0.00425	0.00367	0.00443	0.00358	0.00337	0.00426	0.00428	0.00388	0.00388	0.00409	0.00419	0.00362	0.00453	0.0045	0.0041	0.00374	0.00403	0.00377	0.00446	0.0045	0.00368	0.00377	0.00429	0.00391	0.00357	0.00393	0.00345	0.00379	0.00401	0.00396	0.00394	0.0042	0.00433	0.004	0.00359	0.00429	0.00417	0.00385
1602.88	0.00332	0.00321	0.00411	0.00348	0.0039	0.00371	0.00393	0.00401	0.00378	0.00404	0.00411	0.004	0.00343	0.00415	0.00336	0.00315	0.004	0.00403	0.00362	0.00363	0.00384	0.00393	0.00337	0.00426	0.0042	0.00385	0.00349	0.00378	0.00352	0.00416	0.00422	0.0034	0.00353	0.00398	0.00366	0.00335	0.00369	0.00323	0.00351	0.00376	0.00369	0.00366	0.00395	0.00407	0.00373	0.00337	0.00402	0.00389	0.0036
1602.17	0.0031	0.003	0.00384	0.00323	0.00365	0.00345	0.00368	0.00376	0.00352	0.00377	0.00383	0.00374	0.00319	0.00389	0.00315	0.00294	0.00376	0.00377	0.00337	0.00338	0.0036	0.00368	0.00313	0.00398	0.00391	0.00359	0.00324	0.00354	0.00328	0.00386	0.00394	0.00312	0.00329	0.00368	0.00342	0.00312	0.00346	0.00301	0.00325	0.00352	0.00342	0.00338	0.00371	0.00382	0.00347	0.00315	0.00376	0.0036	0.00336
1601.45	0.00289	0.00279	0.00359	0.003	0.00341	0.0032	0.00344	0.00351	0.00327	0.00351	0.00357	0.0035	0.00296	0.00363	0.00293	0.00274	0.00352	0.00352	0.00313	0.00314	0.00337	0.00344	0.00291	0.00372	0.00363	0.00335	0.00301	0.00329	0.00304	0.00359	0.00368	0.00287	0.00305	0.00341	0.00318	0.0029	0.00323	0.0028	0.003	0.00328	0.00317	0.00312	0.00348	0.00358	0.00322	0.00293	0.0035	0.00334	0.00312
1600.74	0.00267	0.00258	0.00333	0.00277	0.00316	0.00296	0.00319	0.00327	0.00302	0.00325	0.0033	0.00325	0.00274	0.00337	0.00272	0.00253	0.00328	0.00326	0.0029	0.00291	0.00313	0.0032	0.0027	0.00345	0.00336	0.00311	0.00278	0.00305	0.00281	0.00334	0.00342	0.00264	0.00282	0.00316	0.00295	0.00268	0.003	0.00259	0.00276	0.00305	0.00293	0.00287	0.00324	0.00334	0.00297	0.00272	0.00325	0.00309	0.00288
1600.03	0.00246	0.00237	0.00307	0.00254	0.00292	0.00273	0.00295	0.00302	0.00278	0.00301	0.00304	0.003	0.00252	0.00311	0.0025	0.00233	0.00303	0.00301	0.00268	0.00268	0.00289	0.00296	0.00249	0.00319	0.0031	0.00287	0.00256	0.00281	0.00256	0.00308	0.00316	0.00243	0.0026	0.00292	0.00271	0.00246	0.00277	0.00237	0.00254	0.00281	0.0027	0.00263	0.003	0.00309	0.00274	0.0025	0.003	0.00285	0.00264
1599.31	0.00224	0.00217	0.00281	0.00232	0.00267	0.00249	0.0027	0.00276	0.00254	0.00276	0.00279	0.00275	0.0023	0.00284	0.00228	0.00212	0.00278	0.00275	0.00246	0.00245	0.00265	0.00273	0.00229	0.00293	0.00284	0.00264	0.00234	0.00256	0.00231	0.00283	0.00291	0.00222	0.00238	0.00268	0.00248	0.00224	0.00253	0.00216	0.00231	0.00257	0.00247	0.0024	0.00275	0.00284	0.00251	0.00228	0.00275	0.00262	0.0024
1598.6	0.00203	0.00195	0.00254	0.00209	0.00242	0.00225	0.00245	0.00251	0.00231	0.00251	0.00253	0.00249	0.00207	0.00257	0.00207	0.00191	0.00252	0.00249	0.00224	0.00223	0.00241	0.00249	0.00208	0.00267	0.00258	0.0024	0.00212	0.00232	0.00207	0.00257	0.00266	0.00202	0.00216	0.00244	0.00225	0.00202	0.00228	0.00194	0.00209	0.00233	0.00223	0.00217	0.0025	0.00258	0.00229	0.00206	0.0025	0.00238	0.00217
1597.89	0.00181	0.00174	0.00228	0.00187	0.00217	0.00201	0.0022	0.00225	0.00208	0.00226	0.00228	0.00223	0.00184	0.0023	0.00185	0.0017	0.00226	0.00224	0.00201	0.002	0.00216	0.00224	0.00187	0.00241	0.00231	0.00214	0.0019	0.00207	0.00183	0.00231	0.0024	0.00182	0.00194	0.00219	0.00202	0.00181	0.00204	0.00173	0.00186	0.00209	0.002	0.00195	0.00224	0.00233	0.00207	0.00184	0.00225	0.00213	0.00193
1597.17	0.00159	0.00153	0.00202	0.00164	0.00192	0.00179	0.00194	0.00199	0.00185	0.00201	0.00202	0.00197	0.00162	0.00204	0.00163	0.00149	0.002	0.00198	0.00179	0.00177	0.00192	0.002	0.00166	0.00215	0.00203	0.00189	0.00168	0.00183	0.00161	0.00205	0.00213	0.00161	0.00172	0.00194	0.00179	0.00159	0.0018	0.00152	0.00165	0.00185	0.00176	0.00173	0.00198	0.00207	0.00185	0.00162	0.002	0.00189	0.0017
1596.46	0.00137	0.00132	0.00177	0.00143	0.00168	0.00157	0.0017	0.00174	0.00162	0.00176	0.00178	0.00173	0.00141	0.00177	0.00143	0.0013	0.00176	0.00173	0.00157	0.00155	0.00169	0.00175	0.00145	0.00189	0.00177	0.00165	0.00147	0.0016	0.00139	0.00179	0.00187	0.00142	0.00151	0.00169	0.00157	0.00138	0.00157	0.00132	0.00144	0.00161	0.00153	0.00152	0.00172	0.00182	0.00163	0.00142	0.00175	0.00165	0.00148
1595.75	0.00118	0.00113	0.00153	0.00122	0.00145	0.00137	0.00146	0.00149	0.00141	0.00152	0.00155	0.00149	0.00121	0.00153	0.00123	0.00111	0.00152	0.0015	0.00137	0.00133	0.00146	0.00152	0.00125	0.00164	0.00152	0.00142	0.00126	0.00137	0.00119	0.00155	0.00162	0.00122	0.00131	0.00146	0.00136	0.00119	0.00135	0.00113	0.00125	0.00138	0.00131	0.00132	0.00148	0.00158	0.00143	0.00122	0.00152	0.00141	0.00127
1595.04	0.000988896	0.000947041	0.00129	0.00104	0.00122	0.00118	0.00124	0.00126	0.00121	0.00129	0.00132	0.00126	0.00102	0.00129	0.00104	0.000933298	0.00129	0.00127	0.00117	0.00113	0.00124	0.00129	0.00105	0.0014	0.00128	0.00121	0.00107	0.00115	0.001	0.00131	0.00137	0.00103	0.00112	0.00123	0.00116	0.001	0.00114	0.000951331	0.00107	0.00117	0.0011	0.00112	0.00125	0.00134	0.00122	0.00104	0.0013	0.00118	0.00107
1594.32	0.000814614	0.0007775	0.00107	0.000861037	0.00101	0.000992677	0.00102	0.00104	0.00101	0.00107	0.0011	0.00104	0.000843731	0.00107	0.000855598	0.00076652	0.00107	0.00105	0.00098145	0.000928695	0.00103	0.00107	0.000868206	0.00117	0.00106	0.00101	0.000882163	0.000942778	0.000830978	0.00109	0.00113	0.00085391	0.000924584	0.00102	0.000963667	0.000824871	0.000942378	0.000781651	0.000894398	0.000969505	0.000895843	0.000932413	0.00103	0.00112	0.00102	0.000860087	0.00108	0.000964467	0.000884372
1593.61	0.000652444	0.000621743	0.000857674	0.000700548	0.000816955	0.000807855	0.000818409	0.000836089	0.000822444	0.000858511	0.00088538	0.000839083	0.000675207	0.000861241	0.000684371	0.000611097	0.00086261	0.000841284	0.000799216	0.000744014	0.00082657	0.000860943	0.000698233	0.000948438	0.000850375	0.000823029	0.000711019	0.000750783	0.00067725	0.00087477	0.000913717	0.000693298	0.000745202	0.000820613	0.000780481	0.000660643	0.000759782	0.000623112	0.000726026	0.000785142	0.000711663	0.000751596	0.00083933	0.000912385	0.000835028	0.0006934	0.000880854	0.000775332	0.00071027
1592.9	0.00050133	0.000478912	0.000660994	0.000549486	0.000630187	0.000631158	0.000628605	0.000642451	0.000642013	0.000666091	0.000685719	0.000648028	0.000518171	0.000663	0.000525363	0.000467468	0.000665427	0.000649172	0.000627916	0.000574947	0.000636128	0.000668496	0.000542112	0.000738873	0.00065703	0.000645305	0.000557493	0.000574548	0.000533793	0.000674463	0.000710966	0.000543509	0.000578725	0.000637639	0.000606073	0.000507812	0.000588145	0.000476233	0.000566432	0.000610983	0.00054375	0.000581463	0.000658528	0.00071738	0.000654667	0.000538297	0.000690671	0.000608336	0.000547667
1592.18	0.000359226	0.000345458	0.000477014	0.00040205	0.000453998	0.000462007	0.000449731	0.000459807	0.0004677	0.000482406	0.000496662	0.000468069	0.000372654	0.000474648	0.000376964	0.000334812	0.000479541	0.00046961	0.000460932	0.000417656	0.000457273	0.000486172	0.000395302	0.000537224	0.000476515	0.000473057	0.00041399	0.00040934	0.00038931	0.000485707	0.000519641	0.00039647	0.000421975	0.000463961	0.00043922	0.00036429	0.000424068	0.000340188	0.000413305	0.000441547	0.000389552	0.000422165	0.000483107	0.000527108	0.000479866	0.000392283	0.000508295	0.000450937	0.000393978
1591.47	0.00022704	0.000220372	0.000304459	0.000258756	0.000289707	0.000300163	0.00028451	0.000290828	0.000301176	0.00030761	0.000317698	0.000298751	0.000239431	0.000299232	0.000239286	0.000213113	0.000305583	0.000301795	0.000297173	0.000268777	0.000291668	0.000313134	0.00025569	0.000344773	0.000307727	0.000306731	0.000273283	0.000257219	0.000247788	0.000310582	0.000337232	0.000253121	0.000273171	0.000299103	0.000281379	0.000230866	0.000269399	0.000215364	0.000267186	0.000279399	0.000248209	0.000273278	0.000311794	0.000340852	0.000310963	0.000253706	0.000331946	0.000296267	0.000249301
1590.76	0.000107407	0.000105065	0.000144862	0.00012413	0.000138546	0.000146481	0.000135419	0.000138302	0.000145079	0.000146153	0.000151545	0.000142747	0.000116733	0.000141259	0.000113827	0.000102032	0.000145621	0.000145993	0.000142473	0.000129208	0.000140236	0.000151236	0.000123738	0.000165618	0.000149664	0.000148124	0.000134723	0.000122005	0.000118441	0.000149285	0.000164072	0.000120465	0.000132571	0.000144597	0.000135187	0.000109731	0.000128132	0.000102457	0.000129341	0.000131402	0.000118995	0.00013342	0.00014984	0.000163884	0.000150926	0.000122663	0.000162329	0.000145209	0.00011723
1590.04	0	0	0	0	0	0	0	0	0	0	0	0	0	0	0	0	0	0	0	0	0	0	0	0	0	0	0	0	0	0	0	0	0	0	0	0	0	0	0	0	0	0	0	0	0	0	0	0	0
[truncated: 47 more columns]

## Sheet: Reseeded
	Type 1 50 to 65			Type 2 65 to 50			Type 3 65 to 50
	Control	Reseeded		Control	Reseeded		Control	Reseeded
	0	0		0	0		0	0
	-4.29062e-06	-1.90176e-06		6.3313e-05	-1.11317e-05		9.53705e-05	-7.17636e-06
	-1.25437e-05	-4.95521e-06		0.000105554	-2.43293e-05		0.000192258	-1.84724e-05
	-8.99035e-06	-7.78913e-07		0.000154806	-2.41101e-05		0.000300428	-1.63137e-05
	1.31891e-05	1.52286e-05		0.000236934	-5.28386e-06		0.000430976	6.18791e-06
	4.50692e-05	3.93173e-05		0.000332991	2.54494e-05		0.00058225	3.85424e-05
	7.51632e-05	6.56541e-05		0.000427874	5.49179e-05		0.000752434	6.53896e-05
	9.81819e-05	9.02709e-05		0.000511318	7.65366e-05		0.000931322	8.06766e-05
	0.000117921	0.000114428		0.000577387	9.62313e-05		0.00110904	9.20504e-05
	0.000144489	0.000144462		0.000649599	0.000123257		0.0012947	0.000112294
	0.000182269	0.000183443		0.000741194	0.000162212		0.00149391	0.000146022
	0.000229951	0.000230499		0.000847479	0.000214007		0.00170257	0.000191234
	0.000286802	0.00028522		0.000966816	0.000278113		0.001921	0.000246485
	0.000352616	0.000347905		0.00110051	0.000352949		0.00215386	0.000311301
	0.000427513	0.000419377		0.0012496	0.000437353		0.00240445	0.000385712
	0.000513231	0.000501754		0.00141723	0.000531738		0.00267477	0.000470711
	0.000611574	0.000597293		0.00160506	0.0006372		0.00296506	0.000567133
	0.000723699	0.000707045		0.0018107	0.000755649		0.00327192	0.000675561
	0.0008533	0.000832591		0.00203574	0.000891226		0.0035918	0.000799706
	0.00100785	0.00097863		0.00228614	0.00105036		0.00392617	0.000947023
	0.00119193	0.0011507		0.00254689	0.00123785		0.00427652	0.00112076
	0.00140113	0.00134948		0.00278872	0.00144931		0.00463776	0.00131321
	0.0016265	0.00156914		0.00301898	0.00167036		0.0050033	0.00151176
	0.00186109	0.00180137		0.00325806	0.00189032		0.00536382	0.00170932
	0.00210411	0.00204247		0.00351062	0.00211142		0.00571378	0.0019089
	0.00235333	0.00228836		0.00377835	0.00233855		0.00605005	0.00211513
	0.00259484	0.00252553		0.00405865	0.00256867		0.00636156	0.0023244
	0.00280909	0.00273637		0.00434917	0.00279162		0.00663945	0.00252737
	0.0029823	0.00290932		0.00464668	0.00299741		0.0068824	0.00271638
	0.00311366	0.003044		0.00494384	0.00318424		0.0070911	0.00289106
	0.00321749	0.00315218		0.00523853	0.00336151		0.00727166	0.00306027
	0.00331529	0.00325179		0.00553401	0.00354424		0.00743613	0.00323739
	0.00342457	0.00335872		0.00582835	0.00374524		0.00759413	0.00343334
	0.00355592	0.00348448		0.0061166	0.00397035		0.00775311	0.00365221
	0.00371386	0.00363574		0.00640085	0.00421406		0.00792263	0.00388795
	0.00389566	0.00381126		0.00668622	0.00446001		0.00810724	0.00412559
	0.00409219	0.00400262		0.00695446	0.00469421		0.0082937	0.00435201
	0.00429627	0.00420251		0.00717906	0.00491456		0.00846464	0.00456603
	0.00450364	0.00440648		0.00735622	0.00512347		0.00861514	0.00477329
	0.00470401	0.00460546		0.00749325	0.00531877		0.00874574	0.00497437
	0.00488178	0.00478529		0.00759731	0.00549579		0.00885775	0.00516484
	0.00502413	0.00493373		0.00767159	0.00565319		0.0089522	0.00534133
	0.00512622	0.00504599		0.00772104	0.0057923		0.00903205	0.00550266
	0.00519097	0.00512492		0.00776128	0.00591233		0.00910478	0.00564661
	0.00522628	0.00517765		0.00780352	0.0060116		0.00917441	0.00576928
	0.00524309	0.0052137		0.00783991	0.0060943		0.00923588	0.00586981
	0.0052554	0.00524513		0.00786543	0.00617041		0.00928574	0.00595375
	0.00527597	0.00528311		0.0078873	0.00624811		0.00932454	0.00602879
	0.00531313	0.00533474		0.00791147	0.00633095		0.00935164	0.00610148
	0.00537177	0.00540438		0.00793426	0.00641993		0.00936689	0.00617755
	0.0054536	0.00549483		0.00794325	0.00651237		0.00937183	0.00625909
	0.00555736	0.00560731		0.00792795	0.00660066		0.00936984	0.00634265
	0.00568152	0.00574201		0.00789497	0.0066773		0.00936926	0.00642348
	0.00582514	0.00589724		0.00785958	0.00674138		0.00937693	0.00650011
	0.00598761	0.00606948		0.0078245	0.00680001		0.00938836	0.00657515
	0.00617025	0.00625744		0.00778412	0.00686374		0.00939566	0.0066537
	0.00637325	0.00646162		0.00773805	0.00694031		0.00939647	0.00673987
	0.00659063	0.00667922		0.00769249	0.00703129		0.00939179	0.00683472
	0.00681183	0.00690254		0.00765616	0.00713329		0.00938378	0.0069369
	0.00702456	0.00711932		0.0076348	0.00724038		0.00937508	0.00704263
	0.00721391	0.00731229		0.00762769	0.00734634		0.0093654	0.00714594
	0.0073651	0.00746408		0.00763034	0.00744776		0.00935113	0.0072423
	0.00747023	0.00756547		0.00764328	0.00754604		0.00933062	0.00733221
	0.00753094	0.00761819		0.00767252	0.00764594		0.00930572	0.00742023
	0.007555	0.00763203		0.00771596	0.00775191		0.00927725	0.00751038
	0.00755188	0.00762075		0.00776961	0.00786097		0.00924837	0.00760107
	0.00753373	0.00760093		0.00786073	0.00795935		0.00923613	0.00768601
	0.00750961	0.00758562		0.00797926	0.00803671		0.00923914	0.0077583
	0.00748566	0.00758179		0.00805971	0.00810162		0.00922988	0.00782075
	0.00747752	0.00759855		0.00810989	0.00817273		0.00920946	0.00789143
	0.00749895	0.00764307		0.00816785	0.0082645		0.00919117	0.00798582
	0.00755411	0.00771809		0.00823482	0.00838366		0.00917609	0.0081072
	0.00764356	0.00782582		0.00830087	0.00853071		0.00916271	0.0082534
	0.00776922	0.00796942		0.00836882	0.00870339		0.00915283	0.00842334
	0.00793488	0.00815248		0.00844266	0.00889925		0.0091477	0.0086168
	0.0081413	0.00837602		0.00851694	0.00911331		0.00914659	0.00882989
	0.00837964	0.00863278		0.00858148	0.00933691		0.00914865	0.00905388
	0.00863406	0.00890787		0.00862688	0.00956462		0.00915217	0.00928162
	0.00889308	0.00918786		0.00865606	0.00979875		0.00915614	0.00951403
	0.0091508	0.00946344		0.00868684	0.0100434		0.00916038	0.0097564
	0.00939871	0.00972475		0.00873344	0.0102976		0.00916279	0.0100103
	0.00962721	0.00996375		0.0088023	0.0105555		0.00916318	0.0102723
	0.00983458	0.0101811		0.00889637	0.0108112		0.00916358	0.0105384
	0.0100312	0.0103883		0.00901791	0.011062		0.00916547	0.0108072
	0.0102351	0.0106037		0.00916556	0.0113083		0.0091691	0.0110802
	0.0104639	0.010846		0.00933124	0.0115529		0.009173	0.0113612
	0.0107313	0.0111308		0.00950513	0.0118012		0.00917567	0.0116551
	0.0110454	0.0114656		0.00968131	0.0120587		0.00917784	0.0119672
	0.011407	0.0118486		0.00985137	0.0123302		0.00917886	0.012302
	0.0118125	0.0122729		0.00999573	0.0126189		0.00917413	0.0126615
	0.0122534	0.0127281		0.0101027	0.0129219		0.00916456	0.0130415
	0.01271	0.0131922		0.0101873	0.0132274		0.00915979	0.0134295
	0.0131576	0.0136378		0.0102601	0.0135275		0.00915832	0.0138126
	0.013591	0.0140558		0.0103305	0.0138281		0.00915236	0.0141913
	0.0140189	0.0144501		0.0104165	0.0141358		0.00914159	0.0145689
	0.0144409	0.0148194		0.0105216	0.0144441		0.00912603	0.0149356
	0.0148465	0.015159		0.010638	0.014738		0.00910577	0.0152717
	0.0152248	0.0154679		0.0107582	0.0150038		0.00908229	0.0155592
	0.0155653	0.0157449		0.0108754	0.0152337		0.00905549	0.0157889
	0.0158601	0.0159886		0.0109848	0.0154269		0.00902545	0.0159628
	0.016106	0.0161987		0.0110856	0.0155857		0.00899515	0.0160887
	0.0162999	0.016371		0.011181	0.0157098		0.00896809	0.0161721
	0.0164376	0.0164974		0.011273	0.0157977		0.00894448	0.0162161
	0.0165155	0.0165691		0.011354	0.0158482		0.00891927	0.0162211
	0.0165301	0.016577		0.01141	0.0158572		0.00888417	0.0161829
	0.0164772	0.0165118		0.0114302	0.0158151		0.00883243	0.016094
	0.0163509	0.0163628		0.0114141	0.0157061		0.0087617	0.0159436
	0.0161436	0.0161207		0.0113742	0.0155128		0.00867633	0.0157205
	0.0158557	0.0157883		0.0113269	0.0152272		0.00858481	0.0154206
	0.0154973	0.0153799		0.0112733	0.0148542		0.00848936	0.0150496
	0.0150801	0.0149098		0.0112053	0.0144037		0.00838433	0.0146168
	0.0146153	0.0143902		0.0111181	0.0138876		0.00826455	0.0141328
	0.0141171	0.0138371		0.0110075	0.013322		0.00813152	0.0136102
	0.0136031	0.0132704		0.0108703	0.0127264		0.00799068	0.0130642
	0.013091	0.0127078		0.0107134	0.0121205		0.00784656	0.0125109
	0.0125865	0.0121553		0.0105433	0.0115139		0.00769771	0.0119562
	0.0120813	0.0116082		0.0103509	0.0109019		0.0075374	0.0113909
	0.0115762	0.0110747		0.0101349	0.0102838		0.00736768	0.0108116
	0.0110883	0.0105771		0.00989928	0.00967576		0.00719526	0.010233
	0.0106235	0.010123		0.00964037	0.00909317		0.00701968	0.00966909
	0.0101684	0.00969857		0.00936301	0.00853623		0.00683917	0.00912039
	0.00970773	0.00928676		0.00906735	0.00800079		0.00665026	0.00858292
	0.00923293	0.00887413		0.00874943	0.00748601		0.00645027	0.00805563
	0.00873931	0.00844698		0.00841114	0.00699125		0.0062394	0.00753853
	0.00822645	0.00799415		0.00805835	0.00651596		0.0060195	0.00703191
	0.00769999	0.00751232		0.00769792	0.00606005		0.00579323	0.00653751
	0.00716902	0.00700687		0.00733711	0.00562252		0.00556347	0.0060581
	0.00664419	0.00649057		0.0069829	0.0052031		0.00533348	0.00559764
	0.00613496	0.0059785		0.00663693	0.00480378		0.00510555	0.00515944
	0.00564717	0.00548212		0.00629534	0.0044272		0.0048782	0.00474434
	0.00518573	0.00500967		0.00595923	0.00407544		0.0046496	0.00435329
	0.00475564	0.00456725		0.00563858	0.00374913		0.00442171	0.00398878
	0.00435833	0.00415735		0.00534122	0.00344681		0.00419767	0.00365213
	0.00399144	0.00377968		0.00506259	0.00316584		0.0039774	0.00334183
	0.00365053	0.00343249		0.00478626	0.00290252		0.00375817	0.00305334
	0.00333083	0.00311277		0.00449799	0.00265325		0.00353844	0.00278146
	0.00303042	0.00281783		0.00420063	0.00241704		0.00331953	0.00252394
	0.00274988	0.00254532		0.00390898	0.00219405		0.00310339	0.00228041
	0.00248785	0.00229162		0.00363062	0.00198185		0.00288889	0.00204875
	0.00224117	0.00205312		0.00336276	0.0017769		0.00267409	0.00182657
	0.0020066	0.00182778		0.0031016	0.00157765		0.0024591	0.00161368
	0.00178039	0.00161387		0.00284311	0.0013844		0.00224399	0.00141052
	0.00156011	0.00141013		0.00257997	0.00119884		0.00202655	0.0012177
	0.00134794	0.00121673		0.00230836	0.00102358		0.0018058	0.00103691
	0.0011485	0.00103455		0.00203458	0.000860802		0.00158598	0.000870157
	0.000965023	0.000865378		0.00176976	0.000712373		0.00137416	0.000719363
	0.00079806	0.000711843		0.00151992	0.000579631		0.00117509	0.000585812
	0.000646539	0.000574946		0.00128349	0.000462125		0.000988896	0.000468465
	0.000510521	0.00045404		0.00105942	0.000359062		0.000814614	0.000365212
	0.000391609	0.000348625		0.000850375	0.000270775		0.000652444	0.00027533
	0.000289226	0.000257365		0.00065703	0.000196491		0.00050133	0.000198443
	0.000200257	0.000177914		0.000476515	0.000133772		0.000359226	0.000133428
	0.000122995	0.000109114		0.000307727	8.10902e-05		0.00022704	7.96557e-05
	5.68889e-05	5.03707e-05		0.000149664	3.72551e-05		0.000107407	3.60806e-05
	0	0		0	0		0	0
