# Supplementary material for: Lysozyme Amyloid Fibril Structural Variability Dependence on Initial Protein Folding State
Source: Int J Mol Sci. 2022 May 12;23(10):5421. doi: 10.3390/ijms23105421 (PMC9141980; doi:10.3390/ijms23105421)
Supplement: Supplementary file 1 [file ijms-23-05421-s001.zip › Kinetics.xlsx]

## Sheet: 50C
Time	Sample X1	Sample X2	Sample X3	Sample X4	Sample X5	Sample X6	Sample X7	Sample X8	Sample X9	Sample X10	Sample X11	Sample X12	Sample X13	Sample X14	Sample X15	Sample X16	Sample X17	Sample X18	Sample X19	Sample X20	Sample X21	Sample X22	Sample X23	Sample X24	Sample X25	Sample X26	Sample X27	Sample X28	Sample X29	Sample X30	Sample X31	Sample X32	Sample X33	Sample X34	Sample X35	Sample X36	Sample X37	Sample X38	Sample X39	Sample X40	Sample X41	Sample X42	Sample X43	Sample X44	Sample X45	Sample X46	Sample X47	Sample X48	Sample X49
0	54394	50128	67805	60795	40057	44498	56764	53107	56899	38938	40442	42089	48802	39062	49772	38297	55758	36786	38370	37744	38067	47644	65249	44380	48642	45683	58193	41459	41224	63017	69097	60724	49125	61442	37817	37096	41888	39977	36625	37340	54729	50083	36989	35383	37797	70651	42683	56634	65370
5	21421	27268	28140	30140	26681	37485	23931	23620	23011	29981	33274	19626	25753	23809	23541	26105	32826	24335	24503	33571	30671	42022	23916	21874	24367	26001	35202	25540	33256	27049	34563	28834	34404	26213	24550	24524	22863	24095	31601	25788	25780	25052	25290	30829	26659	37484	33530	22714	23074
10	14282	18658	17783	19786	23701	17687	21893	16025	19966	15636	17660	13409	16743	15753	16747	21208	16277	16665	16953	18738	17166	20997	15897	21307	18971	24980	19602	20725	18250	19400	21231	19256	18611	24466	17079	15445	15404	16569	17733	18993	17795	18138	18150	23258	18462	16728	27528	18682	18532
15	13378	16052	15173	15150	13141	13907	18419	12545	13880	11546	11309	14909	11852	12464	17358	17914	13443	13583	11938	12334	20150	14034	11058	16745	14305	13014	13346	16598	16268	20895	14715	14014	15601	13422	12338	10425	17897	20848	16009	13576	13250	19303	13051	14546	12085	12369	17646	11827	12102
20	11608	16252	12888	9951	12024	10747	9619	10435	11356	10619	13441	8567	8642	9696	9906	12107	10253	10384	10117	11352	9445	15874	9300	12223	9965	13240	14009	14073	13915	9991	12969	12789	14199	13479	14800	13577	11353	15923	10624	10836	12976	10491	14288	9783	15200	9867	18061	9371	12593
25	9379	9097	9209	11551	9294	11769	13942	12704	8961	8607	8689	10179	7891	8483	9048	9147	8187	8912	8588	12531	11947	8124	8072	8352	8808	9578	10852	13026	13501	9282	17016	11525	12107	11981	9357	10716	8449	11201	10388	13189	8462	12835	8830	13957	11115	8593	8507	9100	8258
30	7880	8889	10524	9584	12100	8705	12570	8299	9158	8269	7456	8626	8648	8470	7787	7949	7597	8190	7757	11686	7789	9528	7969	9738	8159	10162	9326	9709	11032	7916	8423	11195	9107	8473	8188	10918	7949	7952	12815	9266	8214	8268	7896	7991	8182	9101	7656	9936	10270
35	7565	10088	8492	8529	8775	11141	11031	9477	9112	10175	11722	10726	8418	7860	10716	7152	10885	7332	7306	13509	9277	10247	7251	10402	12332	8186	8974	9929	8603	9241	9448	8455	7375	9472	12402	7462	7418	9912	7328	7345	9312	9879	8487	7762	7169	10033	10026	10224	7437
40	7289	8652	10001	8550	9739	9924	10215	7491	9642	7493	7024	7557	9205	6923	9396	6971	9430	10251	6900	7318	7355	6759	8291	7374	7365	8352	7677	9405	9081	7910	8022	11233	6878	9433	7110	6998	7304	6863	7020	8033	10087	8649	7149	8345	8619	6918	6816	10398	10050
45	7612	8602	7391	7379	9559	7532	8380	7115	7146	9016	6914	6772	7426	6969	7134	7182	8967	6821	9020	7025	10304	10426	7023	10615	6954	8639	7202	7326	7967	9206	9880	8973	7961	8753	8340	7170	10165	9400	10578	6929	6816	6936	8647	10002	7840	8346	6678	7149	9342
50	11384	8351	7313	7266	10055	8795	7184	7165	8063	10417	6481	6876	8272	6947	6403	6655	6581	7395	10628	7964	6413	6718	6490	7675	9021	9064	7289	9819	7140	10191	8524	10227	6409	8334	6535	6864	9856	8564	6720	9949	8312	8898	6754	9369	6582	6563	6615	6641	7701
55	6748	8458	8152	7417	9791	7000	7561	8431	10240	10448	7035	7146	8761	11041	6620	6652	10612	8656	9789	11597	9766	6561	6655	7563	7759	7382	6687	8112	8317	11359	9261	9471	7812	6674	6390	12476	6654	9707	9788	10611	6553	8948	7186	6773	6325	6379	10198	7489	10494
60	6642	9824	8232	7119	7810	9222	7101	9037	10745	8071	6894	7580	8105	6721	9714	7014	6774	6422	6966	6748	6543	7889	7556	8819	8147	6864	9251	8135	6817	6591	7239	8011	7511	7517	6823	7903	8881	9503	7392	10902	7403	6850	6137	6648	6399	7919	6203	7861	10106
65	7581	8130	8259	7327	7761	7531	6898	7470	7922	8203	8930	8144	7555	6568	9202	6531	8598	6325	6409	8057	6057	6360	8082	8182	7990	6997	8049	11294	8478	9462	6503	6846	8451	8432	10697	8673	9659	6188	6931	8442	11386	6516	6680	8156	5932	9336	7746	6959	7036
70	6733	7609	9580	6969	7639	8439	6924	7543	8943	9660	6548	8409	8626	7400	8422	6533	9338	6261	6259	8857	6233	6262	10936	9392	6797	8884	6851	11020	6379	7440	6366	6888	7631	8215	10410	8463	6584	7009	6607	9290	8094	7043	9234	9295	6439	6047	9189	9493	8360
75	6625	9109	8078	8347	7894	7113	9965	6636	7263	7754	6175	8802	8028	6611	7289	7444	9126	6339	6393	9918	9929	9879	6305	7341	7712	7206	8235	8084	7533	10562	6544	9561	6420	8203	6223	7465	6953	6242	6146	6154	6152	6611	8961	6026	8204	6082	6345	6742	7124
80	6878	26809	7839	6617	10032	6887	9022	6783	8910	7062	6700	7585	6744	6293	6658	6453	6556	10845	6331	8911	9343	9340	6208	9344	7519	7805	6428	8617	7824	8544	7869	7273	8823	8625	6066	6361	6402	6072	6377	6231	6880	6156	6109	6290	7087	6728	6088	6497	9440
85	9927	8656	6754	6016	7819	8261	8732	7143	6820	6942	6442	7485	7041	6396	6329	6244	6361	6849	8020	7325	9721	9467	6717	9018	7524	6603	6728	7592	8899	9418	6391	10109	8382	6822	8570	6527	6499	6285	6207	6235	8693	6272	6197	6248	7197	8914	9405	9225	9445
90	6522	7491	8494	8784	8485	6798	6494	9527	6548	8356	7092	11971	7621	8206	6090	10255	7478	6482	6103	6233	8500	8840	10916	7859	7618	7018	6455	10961	7497	10160	7288	8978	8217	9748	5816	6313	8461	11182	6326	6106	6101	6553	7658	6778	6104	6061	9135	6962	8253
95	6869	6848	8897	7066	6891	9307	6826	10480	6886	6566	6590	6608	6865	9139	6868	6094	8622	6104	6834	6343	6453	9797	6183	7957	8497	9137	7843	7483	9516	9060	12541	6621	6441	7469	8524	6865	6283	7665	6067	6273	6737	8834	6207	6127	7049	10582	7414	10228	6214
100	9365	8859	8782	12022	7022	9446	6797	8255	6645	8419	8413	6627	6211	7629	8793	7064	5962	9665	6189	8943	6024	6106	7548	9185	7920	8826	7685	7255	8893	9818	7108	8753	7411	7078	5500	8474	6216	8397	6031	10633	6267	6200	6669	6265	7780	6106	8975	7071	7444
105	7423	9299	7560	7110	7422	10640	6712	7634	8841	10163	6670	6260	8498	6081	6397	8538	7135	8807	6104	8849	7001	9877	7778	6594	7113	6430	6540	7755	6775	7077	8907	6585	8585	6647	6472	8314	6185	8728	6212	6748	7400	6158	6127	8683	7284	9540	9003	6298	6436
110	6272	9008	8569	9433	7138	8561	6457	6937	6731	6967	7076	6368	7051	5862	6057	6120	7820	8139	6132	9760	5914	8630	6634	10950	7827	8231	6606	8459	8374	9895	9353	9614	6711	9642	12038	6201	8962	6263	8694	6018	8771	5994	6180	6956	8807	6171	7907	7272	6080
115	8716	7760	8713	6917	6537	6481	6864	6629	9191	8567	7262	8788	6118	6061	10732	6153	7350	6072	9329	7870	6635	6526	6385	6564	6260	7662	8465	6522	8132	8196	7084	8592	6817	8941	6174	6416	9288	6003	6072	5992	10065	5929	6235	6175	5773	6011	6813	10259	8515
120	7330	9311	6924	6917	7321	8268	6696	8903	9483	6863	8366	5777	9182	6107	5977	7308	8669	6461	6103	6232	7195	8357	6390	8797	7267	6828	6594	7674	7619	8273	6142	6769	6660	7804	9002	8658	6451	5912	5840	6448	10366	6220	6243	10694	6950	7503	6269	6625	6665
125	10298	8999	8390	7954	6671	6334	6472	6623	9506	6639	7619	6544	8264	6102	6180	6164	8085	6086	6092	5785	5797	5909	6739	10910	8379	8814	7345	8951	6924	6576	8465	6583	7662	7625	6571	8219	7674	6123	6022	5941	6375	5918	6059	6223	12264	7668	6185	6364	7616
130	6377	8484	7914	8563	6967	6844	6906	6415	6807	7860	7774	6038	5934	5973	7820	5922	9793	6369	8943	6006	8906	6460	6356	6429	7395	8090	6291	9087	6655	8340	8805	8827	6427	9929	6401	8201	6248	8360	6115	6477	8313	7371	6129	5868	5719	6266	6063	10918	7235
135	8719	7644	7498	7243	7918	7536	7254	6623	7231	6728	6503	8776	7699	10118	8331	5983	7161	5818	6166	6783	9132	9256	5819	7228	6287	7759	6485	10956	6464	8481	9108	8557	7890	7552	6655	7280	6123	5857	5975	6020	6220	5927	5959	5896	5855	7917	6060	6417	6201
140	8591	8274	6439	9221	8690	8222	6425	9380	7940	6496	7264	6509	6630	6118	7792	6007	9417	6160	8573	6031	5596	5761	9484	7613	5973	7722	6475	8171	5812	7201	6084	7330	6107	7129	6690	8111	6148	8575	5981	7149	6017	6037	7389	5956	5950	8637	6431	6851	7422
145	7555	8766	8504	6595	7919	9311	8790	9922	9735	7357	6486	9396	8243	6162	6123	8467	6132	8311	6095	5701	6569	9187	6388	7343	7170	8065	11241	9527	6011	6012	5982	9841	8459	7401	6932	7030	6308	6079	7381	5866	7937	8759	6669	6635	7032	6755	6200	9846	6666
150	9360	9288	6221	6389	6972	6172	6686	8201	7458	6623	6277	7812	8198	7973	5848	6018	5793	9161	6191	11798	5859	6083	8450	8479	10389	6364	9163	6780	6353	6879	6273	6986	8220	9542	7226	8064	8707	8541	8221	6055	9320	6714	6109	8313	7808	5883	6672	9341	6515
155	6968	8584	8460	8390	10227	6177	6526	6399	6304	6938	6373	6063	8570	8062	6065	6046	6060	6226	5992	7651	8023	7125	6750	7678	10329	6635	10190	6002	6405	6599	8575	6707	6279	6174	6099	6371	7044	9269	5958	6327	6025	8508	7603	5805	6116	5905	6417	9278	8531
160	8151	8695	6476	8181	10647	8154	9576	8325	6618	7882	6164	6124	8098	6066	7741	10634	10264	5919	5810	6051	5816	6894	5777	6377	8244	9846	8532	9879	7329	8372	8258	7719	8494	9977	8460	6808	8403	7685	6080	5953	9716	6161	5953	5938	9312	5829	9105	8297	9105
165	8135	8601	8586	9414	7159	9738	6936	6832	6928	6391	6162	9350	5930	5892	5983	6174	6061	8109	5953	8855	6146	11063	6371	7654	7735	7264	7736	7801	6072	9043	6358	11426	6161	8498	6202	6746	6001	5876	6307	10156	5835	5758	6316	6464	5819	5985	6149	9600	10381
170	6295	6800	8580	8970	6704	6847	6742	7097	8879	6326	10286	9127	5986	5865	6042	7700	6289	8195	5857	9244	6449	7265	6205	11546	6434	6541	8816	8110	7983	8556	9966	8325	8154	6496	5867	6221	6146	5841	5871	5878	8510	5947	6225	5867	7994	7583	5778	9096	8015
175	5847	8469	6837	6591	7911	6504	6984	6159	8727	6282	7182	6635	7087	7248	5958	6113	6303	8305	5962	5975	7118	5922	6109	5981	9265	6150	7703	6050	8960	9700	6470	6638	6116	11065	7160	6021	6310	5869	5907	5759	8038	6017	7165	7164	5919	8441	6431	6690	9324
180	8485	7364	7381	6880	9430	7279	7516	9607	6909	6374	5884	6039	6149	5677	5981	5896	6630	9789	8087	8782	8502	5634	5914	7832	8320	7202	6180	6915	6961	6754	6272	6747	7501	6661	6260	8181	6059	8815	6380	9183	6675	6137	8392	7701	6126	6602	5894	7367	5843
185	6577	6667	9043	6409	7824	6678	6265	6166	6988	8149	6647	8342	6592	5944	5721	7575	7416	5753	5882	7462	9662	9917	7359	8777	6960	7371	8771	7676	8381	6917	8212	6246	8407	7363	8691	9206	8736	7819	5955	5510	10077	6854	8539	5924	5861	5851	8336	7238	10255
190	6739	13376	8339	7516	6759	6112	7023	7914	6490	6382	7174	8601	8241	7924	8502	6068	7062	5936	5910	9206	6136	8299	7812	6314	6344	6990	6812	8738	6772	8354	8299	8576	5710	6672	6333	5845	5991	5770	5791	5856	6773	6098	6284	6374	5751	5865	6037	9153	11575
195	6012	9598	7879	6491	7606	6860	6331	8316	7916	7485	6189	8562	8456	5877	7806	5889	6587	5912	6162	7394	8191	5880	8725	6110	10453	6723	6249	6049	6157	6679	5807	8369	6432	7352	8532	6427	5892	5789	5876	5740	7142	9700	5936	5791	5830	5965	5869	6316	6781
200	6578	8344	7314	8253	7753	5773	7961	9596	8930	8499	8471	8009	5650	5709	5912	5901	5874	8470	5836	5756	7892	9299	8719	8154	7556	7287	6969	8827	7949	8027	7507	9906	6227	9301	6417	5788	7905	5876	6345	5708	5544	6024	7032	5973	5721	5967	8502	5877	6239
205	6671	7352	6750	9285	6966	6459	7019	6922	7875	8278	6278	8677	7010	5882	9181	6450	6461	8951	5984	5878	7892	5901	6901	6150	7923	7777	7517	6176	6052	9833	6786	6524	6291	11018	8336	5921	5865	8013	5610	5954	6082	8919	5855	7868	6772	5811	5739	6308	9067
210	7104	9277	6517	6373	9628	8842	6319	6085	6545	7404	6072	6746	7620	5841	5872	7081	8379	7404	6285	6569	8356	8942	5975	8421	6337	7260	6824	8446	9031	6472	8491	6569	7084	9998	5878	6126	6126	5866	6873	8750	8882	6056	6457	6079	5831	6393	6052	6376	5982
215	5968	7868	6217	6801	6952	8609	6613	7092	9475	6373	8837	6590	8821	6735	5828	5459	7388	5867	5948	5993	10646	5796	6395	6085	6648	7800	7121	7850	6276	7453	6316	8757	6298	8576	8604	6235	5977	9663	7926	5873	5900	5880	5841	5848	6087	6053	5797	6262	7074
220	9246	7207	6144	7435	7228	6768	9317	7790	9509	9148	5854	6194	6449	9151	6981	8619	7210	5962	7368	8744	7040	7993	8575	10212	7495	7433	6603	6201	5788	6570	6690	6494	6801	8354	8689	6278	5982	8662	9033	5997	5841	10310	7507	10912	6418	5842	6420	8077	6083
225	6004	7388	8870	7973	9508	6007	6040	9131	6313	6276	6115	6418	7408	6088	6346	5753	5745	7957	7376	5969	5522	7812	6162	5806	6531	8214	10479	7266	8432	6723	10216	9103	8056	8278	8744	6197	5997	6234	5694	5931	5852	6276	5626	5935	7225	10501	6172	6810	5955
230	7098	7114	7277	6919	8517	7933	6087	9369	9910	8687	5568	6979	8014	6131	5785	5853	5602	5994	8605	7136	9292	9513	5531	8527	7559	7147	7306	6273	8842	8669	7470	8106	5515	7803	7289	5907	6003	5799	6351	8317	7268	5667	7184	5612	6079	5738	7922	6543	6570
235	6586	8227	7519	6536	8037	10857	8382	9353	9281	6118	6112	6052	7240	6004	5939	6105	6419	7326	5802	5858	5644	9097	8002	10415	7016	6388	6773	5956	9902	8309	5684	6565	5563	6957	5984	7091	8505	6293	6883	7993	6228	6052	5765	5712	8131	5638	5697	5906	8112
240	9881	7120	8538	7864	6412	8083	8855	6686	9121	8642	5767	8432	8074	6001	5661	7564	6585	6027	6147	5894	6003	5864	6317	5774	8006	8354	8150	8935	5989	6167	9732	9087	8909	6607	7464	10061	8933	5813	5820	5816	8144	6551	6328	5806	7911	5871	5728	6872	9421
245	6039	8394	6579	8898	9462	6226	6273	6098	9210	8111	6149	7683	8037	5944	5853	5853	6010	5843	7523	5769	7649	8089	7641	6104	8085	5954	6377	7843	8973	8197	8390	5958	8500	8588	8104	6264	5844	5713	5631	7813	6095	5662	7000	6109	5656	5567	5638	6781	7916
250	7175	7338	6997	8477	6116	6638	6719	8719	6793	7022	7267	10703	6931	6014	6051	5843	7706	6089	7787	8128	6658	5862	7929	8253	7465	8146	6284	5879	7977	8836	8196	7595	6194	8080	8400	8685	9729	5980	7206	5851	5845	5791	5762	7893	5573	5556	5710	8528	6106
255	7004	8436	7399	6933	6439	6464	6076	6703	7764	6503	7646	6017	7100	6344	5986	8606	8702	8719	8828	6680	5677	9061	6084	6488	8152	7284	8802	6099	6137	8289	5921	6972	7321	7862	6588	10973	8073	5870	5908	7833	6108	5838	8130	5726	5573	5496	5729	6488	5893
260	6408	9082	8789	7438	9377	7985	6444	6323	8871	9570	6120	8937	7648	5845	8544	8033	7894	8920	5951	5725	9733	10209	7741	8475	7367	6158	7854	7652	7861	8096	8536	7983	7701	7084	8769	5900	6131	7131	6070	9108	8181	9826	5737	5741	6169	5794	5477	8971	8668
265	9008	6907	8639	7639	6457	6281	6870	7523	6916	8284	7996	6028	8386	5824	5996	5819	6834	7355	8469	7836	5817	5914	8303	7810	7436	7956	7473	6261	7602	6715	6626	6267	7380	8981	5958	5904	7138	8133	6099	5549	5899	6646	10284	5912	9177	7425	6501	9677	5899
270	6529	6574	6094	6233	6562	9175	6172	6296	8856	6728	9879	6056	6097	5952	9171	5699	5754	6786	6517	5901	6125	5723	8265	8152	7781	6571	6258	8050	7767	7889	8707	6287	6243	8106	9268	8802	8174	5808	5696	8140	5907	5868	5612	7330	6509	8438	7265	6108	6329
275	6149	7318	6312	6483	6997	7524	7111	6678	8895	8283	6441	6063	5883	5783	7828	7022	7479	6361	8755	6131	10731	10984	7495	8916	6847	6637	6127	7547	6242	9545	5865	7026	7939	7967	6492	6066	7082	5882	8070	5810	8077	6059	5791	5691	5757	7386	5897	7643	9726
280	5862	7113	10525	6314	8138	6642	10983	6270	7448	6718	6807	5920	8198	5871	8439	5676	5726	6717	6971	7494	7904	6512	5877	6046	8097	6416	5998	7725	6911	8704	6340	6607	6813	10704	9579	7771	5800	6394	7073	5697	5814	7909	8318	7765	7542	5834	5726	7914	6420
285	5827	8581	7394	6538	7465	6389	6055	5999	6534	8870	7179	6354	6069	5554	5733	5816	7013	6823	8384	8100	5864	9594	6295	5574	8081	6806	6729	6206	6313	9339	6531	9102	5753	7454	6493	5914	5810	5951	10163	5535	5695	7413	5793	5758	8556	5793	5916	10687	6840
290	5940	9902	6485	8199	7565	9741	6393	7441	6943	7571	6412	6717	7128	6210	8658	5829	8669	11005	6544	5876	5727	5776	6018	9758	9147	7528	7551	7774	5934	6338	9138	6024	6419	8494	6966	6085	5952	5624	6217	7700	5783	7755	7162	8311	5470	7939	9208	8452	8319
295	8676	6920	6058	6516	6222	6562	6528	6137	8768	7956	8533	6122	8661	6097	5669	5881	5860	9282	5379	6838	5997	5957	8776	5779	10701	7776	7818	7826	6023	8745	8425	6503	7675	6976	9714	5822	6581	8162	8993	5476	8468	6260	5551	5649	5824	5784	6447	6053	7411
300	6027	7272	5967	7115	8266	6128	6029	11063	9468	10214	6050	8211	6555	5624	5783	7689	5552	10196	6134	5822	8872	8152	6987	6441	10460	8710	5926	7651	8050	9740	6020	6187	7419	8255	9636	7234	6002	5682	5595	9756	7152	6819	7483	6517	7077	5745	6366	5901	7625
305	6152	7172	6154	8126	6416	6162	5734	6056	7914	8663	6585	6269	7774	5798	5747	5784	7986	12598	5931	8663	8929	6002	8747	7476	10136	6456	6426	5898	6490	6430	5793	8619	7114	7599	5991	8180	5981	9086	9107	6895	5737	6884	5882	5707	7717	6080	5464	6211	9391
310	9983	7880	6305	7340	6056	7896	9604	6120	6580	8944	8194	6721	8539	6208	5797	5782	5633	11191	5829	7796	6115	6521	7398	8848	8781	6318	6150	7203	6023	6405	6876	8549	8145	7801	9095	6361	5970	8947	6657	6048	5662	5858	8301	5829	6107	6010	6336	6467	6445
315	5956	8903	10057	8995	6275	7832	5854	6415	6424	10012	9185	6234	6569	5745	6645	8884	8545	14222	5619	5767	6415	8722	6853	5919	10191	7189	7872	7108	6438	6666	6374	7185	5920	8792	6702	6865	6603	5713	5507	5523	7371	5671	8244	5801	5633	6104	5754	6005	6555
320	5978	9041	8247	7828	7991	9192	7803	6094	6255	9815	8031	6915	7731	5840	7267	6187	7923	26367	7806	5714	6171	6067	8267	6589	13538	6417	7156	7944	8697	6186	9106	6346	6201	6567	6807	5978	5845	7224	6803	5581	8708	6588	5745	5680	5751	6186	8437	7605	8234
325	6035	9257	6505	6391	6822	5985	8619	8634	8449	9933	5769	8959	8099	6305	5803	5662	5824	25383	6165	7811	8799	8385	7623	5884	12931	7408	6223	6309	6254	6835	6582	7086	5768	6449	6487	5762	6764	5581	5615	6911	7436	5910	5838	9384	5731	7857	7377	9971	9097
330	8298	7990	6285	8534	7135	6351	7487	6953	7834	10958	9680	6494	8177	7740	6164	8001	7632	37582	5675	8227	9370	8886	6114	6346	15894	7743	6251	6059	6639	8090	7427	6095	7913	6832	8961	8894	7263	5669	5732	5602	8277	5507	6029	5886	5906	8671	9435	6388	6181
335	6020	7769	8559	8642	6280	7524	8944	9335	8335	10940	7649	6688	7977	5726	5952	5964	7132	47384	5759	9849	7961	7432	8731	6048	21963	7536	8141	8311	6614	5900	9353	7035	6759	7542	9079	6054	5821	5589	5561	7349	8020	5832	5635	5762	5825	5843	7164	7873	7318
340	5882	8867	6408	6113	6320	7864	6222	6164	8915	10340	8532	12424	7534	5553	5825	5345	6539	49992	8357	5725	6916	6064	7901	7659	30499	7451	5865	7423	9595	8427	8706	7539	6153	8091	9372	6767	5851	8362	5659	7678	7863	7656	5677	5790	5786	8237	6261	6483	7557
345	5929	8276	6169	6201	6645	8170	7308	6642	8808	9707	6569	6784	6621	8452	6024	8413	6298	53044	5860	7825	7109	5617	5970	9684	39116	6295	8217	9933	6644	10808	7027	8635	5981	5876	8615	7135	5913	5614	5499	5652	5715	5942	5751	7830	6561	5761	5902	6495	7205
350	6354	8691	10548	6321	7691	5953	7437	6894	8546	11379	6355	6641	8868	5619	5743	7986	6784	69259	7269	5809	10323	8395	9544	13295	47752	7316	6031	8045	9035	6498	8161	6371	6876	7265	7005	5964	8844	5615	5630	6603	6184	9285	5842	5579	6333	5737	5614	8645	6269
355	6296	9532	7409	8700	8384	7098	8287	8503	7677	10215	6815	9069	6212	5719	6395	6436	5814	67753	5654	8873	8127	7657	6936	7890	46641	7332	8336	7823	6927	6649	9401	8447	7326	5623	6608	5903	5684	5623	5504	5688	8096	6019	7047	7837	6148	5648	7703	6154	6611
360	12211	10639	6324	8715	8178	6349	8643	7516	5953	11242	10985	10080	7067	5916	8533	6539	6112	55764	5904	6117	9391	6526	8856	7459	66632	8656	6505	7892	6103	7921	6019	12136	7639	7339	6377	8397	5834	8858	7798	5597	8161	5832	5640	8811	6029	5824	5806	6288	8696
365	6040	11834	7014	6270	7062	6082	8686	6636	8635	9910	7790	7067	6058	5767	8314	5761	5589	56393	8486	5347	10519	6666	9236	7154	64832	7719	8813	7662	6741	8703	6278	7065	7704	8058	8420	11526	5830	8901	5544	5545	5688	6738	6107	7344	8528	5620	6843	7323	9045
370	6428	10467	7344	8357	6999	5939	6537	8240	6050	12775	8260	6700	5897	5731	5991	5698	5647	54328	5678	6199	10175	6986	8713	5840	47156	7784	5700	6607	8786	6961	5706	7137	6074	6923	6606	10724	5840	7898	5740	6392	9137	6872	6919	5617	7632	7890	6195	5826	7929
375	6522	11264	7934	7300	8131	6675	9306	7536	7368	13588	7006	9870	8786	5910	5849	7751	5709	84645	7268	5678	10280	9849	7573	6042	63502	7758	7071	8033	11330	6012	6695	7227	7796	10053	6770	6038	5760	10198	6564	8028	8268	6300	6797	6651	6051	5410	5522	6143	9740
380	7708	12762	8550	5921	6576	10012	10759	6250	8590	15450	7517	11233	6277	6197	5918	6437	5831	77436	5828	8282	12307	5925	6822	9488	63127	6477	6150	7489	6229	6400	9085	6908	8321	7139	6531	8217	6758	5978	5681	5470	7191	5760	5658	5698	6142	10116	6017	8706	7693
385	8726	14900	6387	7973	10601	8287	6486	8571	6545	16112	11021	7621	6758	5654	6186	7314	6937	94477	5755	5738	15813	5784	14259	6759	64313	5998	6013	5988	6707	5846	8030	8679	9030	7490	6404	6015	5683	6902	5455	5514	6002	8102	5680	6186	7473	5433	5792	8123	7114
390	10365	16201	8691	8978	6194	8220	6983	6199	8984	15275	8078	9547	7351	5808	6142	5733	5738	94514	6383	8159	22173	5745	7095	6771	74825	6376	8088	6472	9341	5980	7991	6774	8260	8598	10614	6603	7779	8111	5646	5875	5935	6224	5606	5956	8980	5566	6001	5876	6187
395	11224	19955	6358	9661	10609	6082	7474	6363	8859	19979	8569	7589	10545	5637	9431	8982	6954	86073	6124	8078	34782	10521	10941	9650	86378	8133	6429	6359	10052	5987	6199	9184	8015	6859	7713	6177	6034	8389	5710	5606	5730	5728	5658	5496	6318	8265	6328	9243	5679
400	11326	23387	6727	8259	10441	6231	8170	6495	7771	22221	9365	8348	7363	5895	8206	5748	5477	73910	5639	5644	31887	5730	9943	8243	76053	7055	7856	8253	7619	6626	6310	10080	8609	8695	8145	7513	5786	7277	6686	9442	5835	5691	5679	5544	6222	5642	6795	7725	8154
405	13845	30634	6694	8303	6370	8496	9953	10773	6022	22861	7524	8392	7964	5844	6110	8089	5403	93937	7498	5649	44271	5757	9431	8878	92564	8899	8729	7308	6751	9235	6019	8746	6625	6282	7227	6435	6090	9809	5534	7213	7526	5850	5787	5728	7441	8346	6830	6223	6106
410	13424	40535	7454	8197	7032	9055	7751	8115	7842	24039	8073	8707	7910	6627	6152	5879	5710	116278	6722	10871	45668	6199	12864	5570	82858	8207	11786	8979	9022	6628	9513	10113	6216	6705	7372	6000	7316	8689	5767	6465	5908	7310	5566	5600	7032	5614	6487	6667	6479
415	16698	47841	9359	6545	10076	8598	7755	6436	8193	32473	10328	9425	8221	5850	6172	9237	6462	100212	5640	5453	35039	8615	12210	8501	85347	9415	6621	6073	6973	6676	7895	9833	8710	7305	9039	8761	5920	5929	8333	5647	8163	8022	9949	6662	8805	5945	5499	7779	6669
420	17668	70813	6246	7283	5851	9116	6675	6326	8068	33412	8634	9926	8839	5861	7549	5836	7258	127375	5726	5766	41725	5614	12975	7416	99333	7055	6254	6725	7764	6974	9914	11480	9120	8517	10907	6033	5942	7893	5748	6438	7006	5857	5565	5605	7673	5528	7765	8860	6970
425	33567	59677	9321	8339	9217	7576	6859	6355	6516	36068	10565	10590	9146	5758	6449	9679	9652	152642	5965	5972	46439	7333	12699	8737	111165	7913	6660	6430	7401	8183	8998	9244	8623	6197	8339	6529	5826	6741	5837	8387	6255	5910	5918	7547	9827	6187	6271	9595	7536
430	45654	61212	8518	7188	10528	8528	7589	8699	8507	34362	9424	12616	9447	5889	7150	5993	6323	143305	5902	5920	61798	5937	15428	6185	116416	9402	9401	8891	7020	7134	11905	10078	8807	7909	8468	5893	9152	10207	5764	5680	5873	6722	7428	5897	9022	6101	5686	8352	6262
435	44361	68019	6183	8428	7149	8952	7086	11207	7061	44974	9406	12532	12234	7602	7693	6984	5743	110476	5906	8034	57025	5874	18982	7901	111437	7558	9189	10326	9372	6700	8560	12924	6339	10515	9463	6508	6113	7998	5807	5669	8786	5653	6872	5691	9393	7962	6316	6468	6094
440	65951	71627	6227	6830	9030	7892	7221	6423	8056	49620	17232	20250	11695	10044	7225	5895	10335	169866	5849	5365	82207	5650	27324	6112	127674	9787	9050	7393	8569	6869	7757	14243	9149	6652	12347	10157	6858	6153	8370	8703	8056	6049	5329	5816	10606	6057	9207	8474	6316
445	55282	85588	7581	11029	8359	9004	11128	6540	7414	53527	14947	14642	17452	5776	7952	5891	8044	109745	5820	5910	57263	5611	23096	7902	100388	7413	6433	6625	7376	6660	6782	14569	9995	7433	12477	7497	6568	11896	5663	7686	8490	8352	8843	5715	11305	5845	5908	6922	7546
450	56961	86759	6461	7790	7251	7637	7814	6582	7339	47973	15648	20301	20235	9420	8414	6404	5854	160550	7236	6764	102111	5633	36644	9045	120425	8495	6497	7231	11061	7936	6846	15076	8526	6812	10296	8607	5748	6757	5827	8373	5963	6474	7008	8553	14907	5622	8005	6562	8006
455	77732	84844	11150	7498	6653	7966	7790	7608	5919	55445	21093	24496	23780	5994	8703	9073	7055	210751	5789	5590	64797	6133	32133	9675	129709	8042	6478	8259	8346	7736	7476	15119	7385	7233	14470	6891	5787	6603	10005	5760	5782	8769	5617	5717	16630	5623	5898	7222	6108
460	79866	93271	6322	8156	6354	6239	7761	6390	6418	65173	17469	24410	34497	5958	10103	5918	5537	139040	5927	5636	74326	10679	38384	6477	148276	7738	8084	6678	11032	7157	6087	19749	8441	7403	14671	6923	6070	8979	6895	5565	7489	6108	6343	5681	20785	5569	5736	6497	7434
465	70429	104043	8014	8772	7910	7998	9156	7859	8196	60415	26767	29594	40937	5842	11534	6152	5849	151612	6668	7835	85693	6280	58142	8366	136233	9139	6480	9364	9008	10444	6379	25179	7223	8861	14126	10425	5879	10467	5542	5383	6131	5936	6679	5771	28224	8452	6251	6474	6742
470	86741	96823	9441	8528	9042	8558	8360	6594	6891	55335	19454	29742	43760	6144	12813	5924	5653	176510	5916	7226	69561	5886	60181	9621	166369	7814	6891	11300	10186	7340	6746	23217	8614	7650	12766	11396	5971	9952	8084	6038	6007	8997	5630	9800	24198	6961	6422	6457	9819
475	70449	108767	6720	10532	6198	9857	12718	6616	8510	62591	21250	27143	54133	6195	16811	5851	7829	177930	5859	8289	94144	7952	45178	8890	205138	8914	6608	6103	12474	7883	8516	33465	9125	6693	15044	9545	5898	9267	6319	5978	7395	6057	5612	5558	36770	5666	9158	7271	6384
480	95774	112229	7429	9592	7303	6609	13433	6968	6844	69941	24972	25164	52887	6271	25094	6111	5440	226286	8302	5840	84140	8961	53844	8176	142685	11136	8992	8372	11605	9912	10064	43284	9850	8444	16027	8280	5941	8373	5778	7380	6131	8101	7226	6161	36876	8297	8727	11477	7188
485	127255	127892	9271	9604	7356	8246	11873	7994	8822	71021	27089	29367	54150	6192	28957	7989	6196	176388	6219	5964	99965	6804	59925	9562	178393	12349	7103	7377	14708	9355	7454	52137	7423	7050	19497	9343	6210	12918	5839	5674	5955	7795	5739	6186	59217	5781	5924	6623	7193
490	93671	142277	8651	10404	7474	7446	10143	9844	6565	76740	34547	49233	66963	6196	40455	8831	5748	171338	8250	7865	104123	5726	64446	8689	186911	12822	7213	9599	12917	12516	9478	59726	10156	7055	30304	15518	8621	13434	5676	5692	6177	6299	5756	7091	56690	8733	7985	10629	8146
495	119930	128478	6417	11387	9032	8501	14435	7970	6674	73760	43908	32288	63987	6788	48457	6231	6902	202743	6045	7497	112838	8473	65565	8385	160543	11729	10025	8237	15516	9961	12253	57015	10899	8712	34896	15623	6576	14040	5805	7992	6259	9869	7536	5902	77873	5690	6045	6928	5711
500	86301	127857	7682	15238	7583	9623	11631	6925	6462	63335	38256	34372	61679	6665	42493	6292	7960	171693	8984	9743	90744	5701	67390	6654	167248	16936	9718	6852	16860	9779	7259	47223	10660	7628	28878	13496	5924	12075	5830	5489	6780	6248	6462	8576	39600	5807	6729	7378	5818
505	94791	134467	6321	15889	8539	6928	12262	12974	8930	102903	33057	38969	65189	6873	45673	6480	7951	164828	5925	5968	100099	6234	83568	7776	152554	14467	10833	8961	15063	10486	7056	51613	9178	8531	35115	13338	7015	16349	5922	5421	9656	6520	5569	7567	48518	6781	6157	6900	5837
510	103961	168797	7202	18715	9039	8810	14661	9610	7748	79473	48729	39566	84176	8857	55286	7823	5649	233492	7566	5987	109255	7831	77954	8914	192288	18513	7959	12576	20707	12201	7295	66014	9446	6605	46251	21144	10933	15726	6245	5993	6512	8304	5824	8070	76120	6374	9665	10561	8269
515	122683	145676	6970	24566	8027	8587	16061	7549	8995	102563	40271	49058	89546	7251	42230	7572	5652	200641	6053	7149	165827	7942	69954	7759	198334	16912	7679	11158	22594	13509	10686	52814	9127	6477	49267	20662	5915	15339	8720	5700	6553	10606	8429	7019	77124	6027	7075	10545	6246
520	186203	174055	6227	31689	8877	6467	17296	9398	10000	104505	38818	37856	84427	7744	49466	8882	6799	325467	6245	6002	201869	5659	74761	8850	189474	25265	10942	7791	25693	17271	10736	68591	9849	7422	50134	27315	6225	22646	9045	5770	9885	10788	5737	5631	64192	5838	6214	7723	9797
525	127818	165345	6336	40268	6029	8026	27821	9289	6177	71812	60480	42653	86576	12960	70371	9123	5958	308079	5946	8566	114783	5595	72319	8948	186652	33942	10692	8216	32042	20166	11819	69749	10531	6190	42726	29178	6061	23243	6051	5495	7034	6861	7806	5793	74096	5942	7886	13338	6407
530	120100	154662	10853	34252	8897	9473	21709	7642	8837	80920	49842	54014	73842	8739	45653	11869	7106	184400	7899	6230	139333	9807	70754	9227	198060	31527	9573	9931	25847	15231	11076	55920	11013	7937	42832	30338	8327	28001	8584	5618	9456	6863	5831	9973	58734	5875	6753	8594	7053
535	129508	170894	8235	46414	7595	8649	31202	7527	6536	72460	51821	44185	79804	10007	68724	7224	5722	249078	6779	6289	118574	7138	80339	6269	178381	40373	10836	10658	40373	18734	9613	81036	12042	9135	61648	39293	8208	33079	6117	6947	7172	7455	5598	9177	63779	6337	6394	12096	8778
540	146385	179459	9212	44598	6462	7940	29958	9009	6842	82234	62128	58074	93775	12371	76250	7195	6178	296956	6217	10060	172948	5539	100042	10400	197454	46005	10343	8655	39952	19910	12866	70063	11914	8711	39473	37802	9991	39657	8140	5621	7786	9045	5897	6733	63035	5776	6930	10174	8948
545	133403	172485	9468	54124	8806	7971	37572	9860	9048	93041	54294	47144	106694	11197	64562	10561	7330	239743	8564	9823	136733	5866	79399	11786	199740	55203	13206	13070	48321	24649	9088	85495	13976	7707	48613	51428	8768	47953	6971	5686	9398	12004	5620	5752	72361	5819	6889	9721	6047
550	243646	189681	7210	61421	11746	6767	43732	11586	6789	91257	46207	46679	110788	13924	89742	10678	7882	236863	6206	9357	156046	5696	124901	10994	200873	57763	14576	10800	59160	32076	12884	81383	12215	6462	60370	45337	7110	62875	6822	5626	9275	11269	5581	5563	120156	5905	6770	12882	6780
555	150983	200132	8177	63578	8593	6748	51441	8359	6129	134006	59927	50022	113297	20155	102212	11773	11731	258878	7370	9077	144684	8160	148659	6778	234161	66663	17583	12441	60069	46714	13876	104994	18143	8139	76775	62025	7929	52601	6252	5631	12652	11413	7666	5596	89449	6850	7022	14766	6682
560	164408	204790	7385	78731	8610	7942	76402	10363	8057	109717	68348	70269	102582	20245	103248	13661	5733	309881	6707	6595	185062	8287	128881	6703	220649	61992	17248	11972	69284	51610	11717	121644	16931	7449	69972	57898	6328	66403	9512	5494	9740	8965	7736	7906	104494	6080	7103	14493	7171
565	235253	215722	7605	68809	7664	7185	55922	10623	6990	112442	53157	51288	133313	28390	107652	10201	8947	336808	9286	7120	215981	9089	124622	7267	230885	71430	27224	13968	72290	57880	13745	110585	21314	7309	85511	80463	7167	75251	6651	5555	9591	9229	5684	6064	137313	6184	7500	14774	6592
570	179088	211505	10415	64663	7974	7557	58136	13460	6546	117179	55031	68390	106583	29351	98391	10412	7687	320171	8424	6901	168854	5710	107519	9310	329043	69629	25959	16673	67054	54501	15840	120007	21553	10118	61176	77383	8363	56130	6804	5610	10110	10674	5572	5975	138332	8796	7663	15308	7463
575	187954	214753	8832	65760	7024	8648	49346	11425	8152	123164	64987	78164	101403	35236	102872	15831	7616	275678	6780	7374	189278	8008	145313	8068	274764	60072	32309	17658	75752	52190	17322	112398	21831	5985	76349	62398	7974	63631	10687	6755	10826	9497	5701	5684	141088	6333	7565	16446	7190
580	198165	246744	10704	75500	7066	7994	68288	9333	6749	89788	82055	60399	105515	42268	76844	17467	7973	363422	7281	7523	150000	5511	135560	9566	226190	78216	40060	25834	63705	49123	20523	133337	25705	6929	92262	61763	8192	59904	7236	5795	12115	10663	5611	5672	102288	7495	8332	17907	7026
585	245557	273659	10559	97882	7819	7250	69451	10501	7864	140991	69875	73826	134867	54281	87028	13732	6332	260065	7019	7464	199522	5616	139870	11408	280715	80136	47791	26660	75286	53645	20183	121289	33939	8733	74751	76384	9335	83441	7114	5623	13167	11766	7703	7762	126025	6357	9583	18026	5810
590	246171	260338	11325	94351	11794	7370	61834	11196	6671	139936	73376	60335	153567	53048	98104	19410	8113	315094	7117	8830	166985	5973	101967	12787	250962	86022	53982	27572	95836	73979	25243	130346	35553	8789	80536	88211	7275	93206	7335	7753	13728	14697	7988	5911	105367	6693	8514	30668	5883
595	232100	284222	10759	98567	7286	9880	89307	12058	6725	135183	74879	72876	137332	66699	123827	20255	5963	412133	7668	8441	175665	9087	135216	11787	266821	96132	57568	35807	87227	71966	32641	128341	38916	8625	75967	122215	14011	97398	11666	5667	14261	17142	5739	7884	152576	6860	10985	28917	7002
600	227337	273126	10900	95000	7101	7657	95763	12274	8306	145031	73434	65534	180314	58091	139885	30649	6083	294062	11019	13554	181493	9377	138537	10685	278231	90699	57986	44541	93836	77750	39885	146467	44885	8082	91646	76298	8963	103938	10781	5779	15971	17245	5868	8067	147489	8151	9809	48231	5843
605	246649	282748	13767	117811	11634	7735	75791	14688	6934	134091	77804	65478	157455	60633	144939	37884	9465	319080	11065	11062	204435	5706	170375	9229	309812	100261	67958	55715	109242	90311	48212	149408	54521	6417	120663	121619	11871	112196	8833	6750	19685	19417	10138	6065	186633	10552	10513	43036	7435
610	274518	266370	15583	106371	11070	9485	91989	22310	8863	141543	107367	71745	163448	75966	153914	41489	6105	324143	10948	13801	294731	5723	176205	13883	278845	115780	70482	60241	114002	91275	57176	147567	57183	8593	88975	88541	11972	130906	9651	5747	22589	32561	5755	8301	163333	7593	9930	55655	9585
615	280469	320485	17488	138619	9493	9141	118884	20759	6422	123319	102566	68938	206599	65463	150707	45274	6193	315395	10141	14886	218343	5476	260000	10888	286460	126752	71445	62664	117408	97538	55071	158619	59915	10371	94841	130902	10414	97348	15171	5884	31320	28242	8531	6394	192684	7348	10477	58183	9492
620	325876	306455	23505	122375	10192	11426	82201	30277	7192	181857	94385	87899	202297	64387	137487	45186	7260	325794	15376	11513	337518	8780	182053	12639	312255	105188	70526	66027	115264	99866	53602	203404	53646	9381	100579	112566	12511	117208	9960	7636	29326	38069	7289	6324	179841	8897	12881	44108	6563
625	373222	298034	24727	105950	11721	8751	91864	22676	8212	134266	69483	68308	163459	61817	154763	49232	9206	353214	14305	11211	260000	9928	183386	8812	385464	103375	75173	61979	109073	84772	53129	146639	43055	9214	105248	105598	12018	101232	10730	7137	38848	27026	7305	6328	124722	7370	10582	43337	6959
630	410754	312815	32333	151277	7892	9270	100236	27195	9294	161126	87915	68149	201665	79937	128699	47636	9174	404585	11512	14481	263927	10478	168745	9374	286310	131506	72086	64708	112593	105760	60424	203825	47382	10101	101035	126583	18027	157098	12032	10493	38618	33942	8284	6440	162754	7624	12618	43611	10496
635	267476	297338	33869	132259	9278	12226	83552	39730	9970	153168	82122	100500	179991	87362	188804	62766	6532	387689	12974	15618	216964	7509	148778	14716	400559	122785	106836	68496	153197	108090	82991	195739	58044	10727	115221	113365	22293	142660	17402	7414	49495	47731	5897	6384	187416	7894	16309	53921	6858
640	278299	356789	42821	131943	12369	13950	112447	40857	8812	164299	93611	73685	261525	111500	161558	59642	9614	629548	17300	22027	237832	7276	212569	11417	375528	135591	95458	74268	123629	111119	65248	172578	77757	8616	159166	161505	26448	151991	19534	6043	69058	54676	5752	6541	210985	12182	17192	60430	7174
645	375678	374587	46948	163403	9573	10433	106099	40720	7571	194574	120653	122568	214726	86245	182291	62708	7239	468267	19965	25190	248505	6154	231718	15364	277548	152396	115492	106457	140042	168364	73613	170535	74006	11384	144791	112997	29518	123197	17141	10002	60882	58583	6203	8315	206714	8964	20017	71968	7123
650	435171	396219	42328	154872	12910	11736	127687	31464	8894	166391	92306	81249	172021	78495	145615	60918	9084	480210	19564	26735	262126	5769	204148	11167	334597	140417	93400	81288	160341	117337	60268	193756	70697	10278	113307	143136	35821	135726	22595	6900	66821	41435	6482	9495	171720	12940	14388	58907	9373
655	333055	347631	56168	172503	10508	11385	108921	54108	8529	187341	115990	78975	247222	101805	164487	75874	11313	431417	24249	28942	244151	8249	260000	18152	319380	163083	107312	85152	144103	128092	94385	213102	71137	10708	129228	129850	43591	174379	19755	8608	53090	50727	7163	9674	205213	9206	16347	98901	9581
660	436235	374641	51617	179348	14242	12880	106694	47551	7452	169732	88555	135723	265893	86402	237451	75043	9761	381725	35557	31769	244875	8583	162931	14075	340521	158576	96691	87647	163024	123404	83209	188085	79987	13690	130538	130439	49487	167351	21941	7216	65416	51449	5880	7075	185123	9983	17348	116212	7047
665	372335	357731	54677	161100	11556	17064	110772	59948	7231	176566	124372	89153	208134	104643	177753	73253	10765	403766	44151	42288	256380	8063	169905	20864	358072	171918	122898	105762	140722	136259	97364	216836	77515	12619	137598	132086	61722	199247	29043	7135	66689	61133	6156	10695	204408	12547	20701	78335	9772
670	440357	385273	53254	170820	16080	17787	159055	47730	8563	218616	112802	121322	248082	124582	201588	92655	14576	534693	34725	38007	388398	5957	261130	18145	481957	171171	104308	90738	160351	154073	103430	209717	91868	11614	122842	189680	49377	177858	39282	6261	65573	78488	6054	7966	199701	12234	21701	122146	10325
675	420212	352750	61747	187539	14535	21144	145006	51253	10082	172307	113291	110673	192206	109533	178121	90378	10472	482093	37024	45473	385560	8416	262822	22084	501651	215547	118812	119867	170099	136164	101043	260000	92131	14508	140766	175870	62885	200772	37663	6403	74417	73073	6130	12293	303889	19253	23796	77255	11037
680	485232	420622	61876	176837	17146	21560	121496	66114	9351	190091	108912	92074	253009	130338	255984	93781	12814	487143	43202	61834	416364	6900	205281	23175	395386	193644	111252	153549	171732	148789	109770	260000	94236	16114	208934	182342	62325	153418	45989	6669	74223	69254	6309	10836	294704	12975	28704	107700	10871
685	409444	417360	73416	189000	16919	19824	123640	79380	7885	174869	136759	92745	258646	116823	198757	84695	13292	442677	55921	50374	321277	8140	217633	19354	384563	190309	144256	138761	235861	183511	99388	231527	91112	16406	181540	192831	66968	166043	52511	6904	82653	91427	6995	9008	230025	13494	35001	86308	8765
690	404735	506018	73347	208270	17113	24827	132059	61389	9571	195618	110808	103583	255234	147532	266998	124961	16220	497352	54167	54437	294117	8011	284891	25794	418288	219946	151444	132311	202843	161791	101808	274163	108641	20533	140439	166521	58666	183321	62347	8723	87150	86211	6700	12815	254619	15937	42103	99791	9114
695	407670	508106	75415	200696	22657	33662	151712	72618	7661	223747	119836	109674	317769	174448	294131	83381	24022	654469	64518	83110	440630	9230	223543	31775	438583	209805	154761	153875	210522	203213	144417	256298	101324	21484	139790	196451	63605	173044	72712	7098	91955	96289	6860	10277	230489	24509	56288	94105	11986
700	451999	471966	86301	203193	27101	33944	137505	63436	10534	215654	153866	137436	268117	127496	283758	122328	25631	565483	57958	71493	434284	8260	245939	33546	553759	208298	155616	138588	227541	227996	112700	248628	117060	27688	242623	198841	68061	233192	81581	8740	96224	102738	6719	11449	294295	19904	65550	115477	13692
705	442404	520635	72154	207786	22542	43919	198201	70273	7958	167490	124093	106220	247086	136961	238201	144302	35848	861853	55709	63480	385996	8719	257117	30893	457049	232700	202689	152548	215244	221318	143759	260000	105558	32802	188235	249433	68627	195359	75163	9467	96750	102346	6904	12868	300027	27247	56113	149585	15782
710	426559	428579	79442	206837	32065	42796	176242	89429	8048	251808	114886	119090	313361	178506	228702	133514	35515	477835	75429	62954	299358	9328	324143	32047	446990	214095	163614	148691	223254	197379	172285	282994	125654	39552	179809	260000	88687	232823	83909	7660	126262	112986	7056	17200	271175	28392	70748	116516	12025
715	631813	477958	77038	221277	26868	50018	183657	93711	10450	232987	157024	117500	297898	170321	268022	101704	39820	515422	61559	78300	341927	5813	283581	38287	444288	267681	165024	188924	235498	194854	146056	293585	135562	37595	171367	260000	82945	235321	74383	10729	111717	98578	11728	13500	247877	39444	62920	120594	12434
720	492356	467421	87420	212119	28860	57764	219530	95114	8693	192548	115726	142934	358714	139703	263354	112960	46150	787593	85799	81981	337723	8415	317496	55013	451207	261675	164885	157840	237423	211095	148680	283526	132624	43936	193353	245066	94171	234352	75345	8585	136067	98982	7582	15750	269687	38786	73504	134716	14065
725	770779	450934	88262	299604	32814	57829	197015	90332	10769	165169	104267	151667	259819	189143	266411	134919	55797	428510	70314	75719	386106	8611	360638	70292	385915	275405	168651	183274	231772	259314	171979	296533	123664	52259	188426	191647	100451	207574	75367	11389	137749	106279	7958	17208	303643	45557	78450	186668	16653
730	455998	456257	104035	255315	27534	49864	169073	109542	10639	234229	135000	171681	328033	195864	303698	112014	54384	577275	71867	98419	457827	7325	263354	64766	471734	254606	277289	160403	208502	249174	162462	311901	141403	44455	211819	224457	92927	249119	69761	9089	108728	120196	8048	19559	469073	43180	73562	137183	26358
735	484290	602360	113141	270697	28335	61512	189176	109945	11149	260000	127822	107274	364214	152640	275187	124662	54576	708543	80059	107457	540070	8739	416391	47629	462139	270847	179297	186550	236849	210549	208973	310481	149216	42963	259819	225153	106106	229070	83175	10119	117939	116197	8464	31674	296683	52527	63291	119560	25101
740	546594	500846	129656	236495	28578	54692	209548	106361	12263	206946	141877	166384	372703	203071	387921	149449	60146	679022	98151	86978	359601	6352	371147	60108	437327	308980	200177	221236	324102	231240	186711	329015	149936	47533	223392	237450	109717	229507	78928	10391	127539	123537	8572	24751	327746	58723	85796	129602	26062
745	705691	510672	108975	252108	30960	53681	181800	114199	9616	288999	225739	145699	396683	152492	293667	154285	58454	848600	105205	126130	406291	7495	329275	58897	489367	277576	228418	186706	281847	237764	189148	356462	138211	49530	249583	312201	107367	279363	89780	10836	146221	130476	8842	29177	369782	49736	80516	206897	36931
750	499453	524143	89544	244370	34845	67530	173345	109324	9915	214084	210017	143569	334830	199984	383253	120704	57533	878176	90245	91528	544410	9307	374587	49009	534038	291797	211068	198764	262822	278504	200641	329998	136252	61013	268950	210212	114248	244192	89291	11484	127362	123585	10093	40069	555848	51018	72841	178752	44583
755	603207	523269	113685	249897	35208	73564	228442	108660	8980	199249	126390	144819	433669	178190	324307	228752	58919	704094	92052	104324	526886	9409	358127	64047	397475	311505	218015	197311	366739	231322	189449	331458	145407	61082	303684	260024	134159	265756	110790	12639	134085	133401	13521	46929	399085	57891	82452	178258	49847
760	532496	696260	94359	256967	36873	91401	219039	154077	10024	260000	195132	167104	320567	178340	290814	186305	55713	692452	121462	94259	457799	7153	306332	73368	401064	297775	231063	174436	290978	252818	196776	312487	180814	53567	315108	332960	104737	261662	105631	14031	171913	200428	12436	51044	339948	80360	103073	164542	60229
765	567189	677043	167076	244779	47785	80102	215299	122926	9670	274955	138832	136232	437095	260000	337245	132320	56999	726381	111298	128815	584468	14077	375651	72830	521905	308898	226149	181561	342240	264528	247563	371570	182161	66126	200859	261170	118822	343960	90956	19137	140124	125146	12659	56665	469714	56080	104922	154813	60383
770	551016	618793	117544	269878	40434	88579	292930	141414	13197	322246	147618	166813	330435	186706	423310	183879	76155	828469	95211	122145	544356	11562	355193	61897	546226	325835	203698	246594	269974	258100	204681	391033	196474	69346	243960	360406	117062	267694	100260	16586	171535	158418	12676	48844	408038	73435	108355	182238	57520
775	585491	568254	143088	329125	45530	82285	298594	131925	9508	232851	143487	192795	415695	175446	463368	195618	81445	707096	91142	107862	622492	10989	345489	58719	648177	316841	203916	260000	283922	306810	178654	298116	171593	64815	235089	299249	111039	304653	97594	17262	178130	175315	18466	41091	301405	63375	73702	235225	56095
780	619953	694062	121760	300286	43621	72964	323351	116826	13047	247904	203993	130162	404230	225617	305363	178973	63975	645270	127248	95838	464869	10127	395386	63005	519776	321686	230612	216254	291838	285655	179514	390009	174303	56957	208502	398949	126689	297870	112208	17579	199590	162553	19135	62925	378381	64520	83145	251030	61725
785	598089	553186	155169	268909	45242	74824	224088	115814	12270	234311	208828	132587	364978	195332	389927	174628	98966	925207	124451	110612	443496	11106	453022	107777	557758	290992	328811	204640	325385	277439	185778	360515	153649	74131	307383	308966	133662	349392	103375	20153	160597	194977	23833	72633	366561	68947	94764	284659	65505
790	668854	627159	132849	289722	47561	100329	284372	136339	14987	307315	246676	219767	384290	203616	449474	164651	66674	820553	108593	162327	615545	15952	327732	67091	533751	362699	240234	215545	347045	298635	285778	383144	223603	71383	236235	291319	114047	415777	106086	25567	161440	209930	20874	58645	535526	93461	94315	181923	81737
795	592288	591483	159679	306196	41999	97356	283253	186061	15366	286597	190445	144397	447659	212692	355902	197106	101599	648109	157654	115954	450948	13248	412610	118286	773672	374928	279159	232114	359069	331759	295864	411000	216049	69961	268322	314794	142588	373454	145594	27606	229568	158001	33461	64397	633874	98804	113708	229698	72443
800	626641	708229	122064	353759	45905	96336	316718	158639	14449	292002	182729	260000	374887	247631	488726	180373	99640	888876	148797	135999	534870	22250	515667	91371	549911	366248	274068	266793	353227	319393	288180	335348	204053	79224	307793	310181	163042	295018	111635	36790	242336	158100	26993	56448	383690	73464	125512	180196	75800
805	638856	624525	136764	318547	52672	95174	269974	173874	14329	209376	162958	194499	514849	218179	435198	186133	84166	989790	110950	169322	697229	25041	449105	99150	549433	347754	278899	263845	349146	339484	281902	435457	260000	80619	269086	329056	151945	295018	117798	40975	161836	176320	32597	56889	549842	75070	110891	222246	85916
810	705418	648327	139442	342664	63932	106914	304012	138708	11594	334311	197161	260000	433860	281520	468499	209294	75584	778135	146468	135062	556776	25314	421659	105059	793203	362494	283908	309539	382066	370588	194840	429125	251303	78956	391551	315927	180017	430339	147475	40213	224662	161839	36058	64450	397379	84461	107514	210195	71340
815	693653	625590	170738	350962	49709	96989	301705	170169	14281	226504	195455	198252	470124	221318	495059	213620	80063	804612	122343	151259	736440	26016	353691	76242	644929	368131	268227	281342	364146	334065	227500	490173	159574	70342	273276	403070	122438	312542	119913	44706	173358	158222	35754	70817	574587	77172	105070	244656	78872
820	701910	690405	157892	410918	53415	98215	331950	147918	12288	264828	166691	207915	413511	234625	378162	206987	89051	643810	166932	126841	564992	17335	363122	99354	663996	403234	245625	241490	388835	346198	214671	445161	198628	96503	394581	345175	142884	441667	119433	40056	174245	187443	36274	68775	499672	71437	107167	315831	69317
825	726982	655602	144236	339811	55643	144633	282325	173249	18894	273194	190364	215490	432714	228811	526914	270001	87174	937996	193636	120008	766698	25425	447631	113059	618629	393708	269673	228702	387743	325549	303534	527105	204913	95725	294295	321591	167465	441258	165523	59426	233315	176129	34343	60263	412924	88402	147919	290705	90626
830	706346	690200	147894	445516	43270	127683	361307	218261	14996	248341	180264	159246	588767	334379	470274	186747	101533	1008093	114297	142604	545120	30992	400682	91580	776361	373522	316077	326654	333219	379664	213088	500668	229329	85436	365756	483963	142392	310481	122041	59879	229916	179896	36053	66997	485328	85031	146102	224921	91248
835	865360	765879	149184	428988	71398	126735	349419	196698	12266	334024	260000	163791	541626	318179	493981	186188	117999	884686	179457	200163	572608	33714	518943	120383	653800	397338	266193	369346	374628	348901	362590	416705	217769	98858	454060	607519	146016	358509	166107	57862	208857	228592	43190	70604	425849	90073	123154	335375	111896
840	791428	733396	160124	439893	49225	91827	240070	161457	14406	357322	174941	161675	573918	252135	422109	221632	110232	1067476	189507	169395	643946	21468	453896	102618	624238	354224	300641	301132	320854	402169	251603	406919	225087	88175	356339	450839	165171	330408	140330	53063	183990	213362	33701	58356	452872	105610	115741	229984	122445
845	1002511	809144	167694	329739	61355	117514	263586	184337	16563	457076	232864	221885	477548	377535	536426	211109	105477	1179213	179710	168827	541654	33853	613279	131344	644028	495632	353896	288480	383826	379705	335307	714439	183646	94411	507915	401910	156960	353623	183175	53375	196096	177589	38461	89696	538173	93593	118896	244643	125911
850	751521	946007	176839	430817	67387	148587	434352	190649	14256	319926	281301	175337	489668	270833	529834	232032	107739	836044	134475	179063	790746	45705	462822	125461	663245	463777	324593	260024	391538	415408	257445	502743	239879	101559	313934	353268	150957	463545	203727	57173	205909	189340	46143	73594	510017	122768	154290	246785	112673
855	793080	813852	165254	492083	66947	151860	387962	230168	18378	346471	195905	193803	700095	265415	447768	225590	157373	907328	150137	191306	759055	30459	432796	103756	663259	407015	306919	382926	374846	417387	317401	479868	229234	88166	329220	334543	181878	487812	151166	77564	248491	173276	43135	72566	647877	148592	129518	223529	129490
860	819271	757990	166206	433970	68190	133212	402906	196100	17982	302115	222819	214466	406182	286597	550115	266193	154746	941926	183882	175443	635853	27038	455233	96364	654387	399808	294281	283731	350211	357131	231363	530653	204981	143252	333410	386078	167163	361921	147004	45648	202374	226163	39336	68625	769332	126444	125012	227746	101098
865	837450	865524	154865	467135	66010	134859	315531	145953	17557	444875	191701	228474	694322	265797	457663	226832	154320	951876	143557	180551	615626	34165	519776	177783	690746	487853	402265	302456	373099	374505	278845	432687	232837	135223	304544	509417	260000	332714	159308	50426	260000	178531	56466	101405	571843	120848	128656	351166	133419
870	908243	852722	170436	407342	67948	131317	312378	211669	14503	329138	233833	253691	448382	292998	562153	258250	133128	1052845	167614	216841	625399	39951	554701	135093	771679	544738	324293	393803	386924	403835	350784	619612	275692	119557	454551	457404	217783	438856	192686	86567	230121	209471	45983	74969	579527	100357	124607	347277	134460
875	815995	903766	260000	406209	84259	128712	394881	260000	14895	412911	179814	255343	660788	282762	537955	254824	101702	747304	145912	167121	640261	31299	565920	128801	854360	427255	401828	368390	481342	398143	277180	566193	257076	148102	430585	501760	289436	427692	177567	63760	217496	200300	50574	104017	640152	110395	146989	282653	158118
880	923256	792397	237081	457554	59333	147638	403753	246894	15549	299030	193639	280401	549228	354647	520472	366834	124243	888794	181192	189217	753841	44547	495072	160511	749064	459956	408134	257936	385505	477535	328551	528374	222560	118317	414999	428674	156111	443496	156132	59459	254401	194759	47082	93713	632700	139660	134018	290118	165753
885	994963	797747	218081	385287	82795	162262	333683	260000	15104	302593	189600	199604	609594	297120	584891	341913	165320	1047522	212337	173631	593339	46346	633888	161364	656353	456789	310113	401937	420171	405309	415831	619503	278558	120414	362931	365920	260000	374341	154168	72741	207383	221959	52055	78596	622519	168431	164548	278231	135508
890	824962	823747	202956	574068	105306	154726	369796	252859	19763	392206	260000	217483	725167	307274	505991	263873	131464	1112146	200286	225208	607902	47331	626722	150665	715545	472307	291060	336112	381083	489258	391237	577657	271857	149001	336904	504462	240603	459219	183750	85702	267803	201269	73362	88005	656694	117953	146608	353814	146713
895	1020239	917756	216364	460461	70695	129490	287238	260000	20378	503261	205131	260000	632359	332305	504039	268732	200709	977903	180005	233124	766616	46411	631581	119149	760583	552736	381793	328074	408707	482134	461798	596519	334093	110854	462426	442991	220220	683458	192321	77891	258045	206264	58578	112828	679254	170000	187743	297461	154949
900	1321509	821427	227118	563491	69796	214663	322983	177152	22544	313224	200204	210208	603411	299112	639497	252463	148602	1210686	169264	290200	731813	31851	601078	151551	916186	488931	363695	499726	461348	485587	301160	631527	276879	141424	400586	569018	270397	411887	180564	79261	232455	328156	63517	97147	773590	170787	168595	272498	161930
905	1076606	848955	207260	560188	72660	146150	377071	215763	23778	391087	273659	236576	708038	344752	669905	322983	125187	1046335	164774	280988	662863	48471	834802	152829	797338	554619	327009	334352	410072	504735	298949	686597	336426	183818	328128	535061	247331	378121	241927	80797	231377	257554	78993	96900	845216	126463	216933	340835	205350
910	1033751	919175	245284	517114	77398	174846	338487	188917	17669	341449	234993	255902	677125	347836	506591	282530	202781	1117018	173795	299877	951412	57798	648191	187179	821577	488644	360215	307410	376497	477002	317537	558577	259615	130713	506182	479104	192384	433151	186283	116354	238160	225249	94020	102211	602415	177055	182339	418615	175135
915	1154619	897065	274013	654660	56073	163949	351576	248341	20068	315818	264582	196342	696765	430721	521741	407192	174204	1010645	171625	319489	877180	50878	478927	157808	792315	471093	361402	383867	503753	356175	348928	640862	277494	156356	454183	544765	270492	511177	284181	124792	285751	257322	72482	108108	677726	129008	208824	359301	173202
920	1112515	1058809	250552	609321	70520	196931	379718	232127	16394	406591	269837	270206	621072	326586	533765	288071	180182	1183103	181110	229343	859601	55288	594199	174303	899795	542868	469755	388153	512897	876142	454169	590323	310945	125963	434461	581260	280141	468636	233765	126251	336536	314999	107295	164676	697884	231298	219339	324825	166645
925	1029780	961279	199140	465306	100825	195223	361375	235799	21250	344247	272922	288262	630653	351439	512446	304613	200491	1210658	219325	215708	762726	52446	558100	197761	820335	486938	386119	441067	455411	479363	449774	676074	246867	225287	495004	667257	276197	474969	267258	147256	415122	311027	89958	141518	664787	143295	216991	312747	200256
930	1181165	964036	276456	602074	81397	184031	363340	263927	21270	332823	283267	248955	701528	389477	545038	303916	239920	1298730	258495	230558	875665	56248	596260	126888	1038392	487348	376443	590023	442759	714999	423488	483226	357253	160862	580974	520417	265347	477712	211696	119872	272594	268008	118546	138488	725794	156735	183499	373126	182584
935	1185546	921795	334406	495168	108308	199795	374914	215449	20824	451016	238910	213729	576279	418274	593203	478053	210859	1220253	295960	222887	979991	61981	950416	176560	925876	559191	424375	451999	508912	464241	359232	640125	390855	134934	368322	636945	274600	505104	226914	157115	361675	285764	131739	126553	770833	216732	188576	341258	202292
940	1414330	873044	224662	566766	70719	241681	496219	228401	29540	387061	247918	263491	674873	486215	527337	361007	229288	1168336	297666	219939	757513	76999	653882	172909	769509	524525	486119	378176	501746	624143	501173	701664	345871	132469	630080	651726	265442	445284	226968	131193	364528	256394	91070	160224	813497	195731	256598	472130	200231
945	1160078	1019107	338733	560788	83390	194008	363054	248573	27899	388944	390650	197379	723283	388508	792602	300013	173278	1233096	223392	412733	830257	51277	581506	212907	880605	587648	503016	478231	573399	579991	414576	585273	342664	135660	644438	636372	271065	577480	293230	150767	357990	262972	136208	126072	727596	165822	189641	359328	243155
950	1212132	1010850	289163	702865	88858	197829	471215	359874	26900	418111	259178	225194	836767	401733	584440	527473	159434	1474027	230476	213074	1031922	68785	679159	173559	743100	551821	463300	526954	568226	613402	424552	643987	376265	136962	544192	697529	345325	597270	287470	136498	450648	327364	147249	201323	873153	164719	224484	471447	277344
955	1297488	945557	225685	544670	88101	219544	435294	243482	27610	457731	409731	300231	732646	401637	632523	554742	162563	1443837	219830	226654	778572	66705	738842	161575	924102	534898	448300	406168	704844	503330	450484	641858	337818	167685	446581	699917	318056	507547	295905	122208	364555	297625	81389	126463	598716	163054	200286	366398	208298
960	1378340	1170628	222546	568267	105079	203111	465456	291920	30137	561757	215067	315463	767066	410672	610044	348682	192364	1307847	241012	383622	1166452	89258	696192	260000	760884	592834	468950	445844	571052	563886	505923	1012296	285328	260000	736767	504790	319530	669660	244806	159515	408216	287484	102471	140166	795495	169059	201528	438105	199017
965	1430230	1025671	443455	624198	96879	228374	635525	332455	28394	374123	301856	276142	671557	399726	627432	398921	200398	1588658	322696	252094	1209689	79485	633342	222341	985942	659396	489668	511600	679732	547959	563914	604967	415081	194546	526763	1021427	328074	722996	316077	131820	286597	283431	107568	273618	947304	176770	264473	460938	260000
970	1301569	1037286	355493	872526	85294	274109	661457	297243	22931	525208	292602	237068	656721	410631	708939	438938	215763	1382052	225371	423351	1077098	71961	811682	191906	892998	587525	428101	499017	695291	540944	576333	906523	392916	177523	472867	686051	289122	514043	266521	179839	407369	308202	100590	150156	1160351	274027	222505	405854	266452
975	1519598	1040002	258564	654551	92106	245816	420144	301473	26896	345093	278490	218779	816459	539565	719543	329043	249215	1617633	237928	289818	1037313	83064	766029	311996	992820	577384	560624	652927	485246	534475	575051	593162	451794	150515	728060	710099	314780	687156	275365	179394	358318	324320	109043	156926	900845	202456	221823	360693	207874
980	1481247	1034611	342131	545666	93468	372744	516432	223665	26748	527146	423215	245107	946690	519025	754619	345775	196082	1438337	347850	352804	893366	81924	861675	168377	976961	651262	637204	433615	757390	584099	386624	667899	376729	188879	756721	896901	323188	638310	305268	171056	439238	321891	120158	185674	799194	186693	272130	418916	278299
985	1422287	1104940	356271	707615	89301	242814	493830	301992	19377	512133	310973	265169	928128	460392	690787	443237	253841	1619762	216091	265770	1013484	80259	694335	260000	1031868	601774	595850	486256	638624	592588	472403	782571	366916	260000	689176	683976	360802	725521	313279	194461	411041	350225	114054	195008	869946	210263	269346	532618	223474
990	1551999	1050429	369591	659355	134723	307424	440398	427787	21384	426791	309171	225003	765333	490173	767353	609294	218494	1679295	285410	345420	1041176	106298	731185	236384	956707	605923	579145	484236	828838	581260	592657	596437	424880	160888	642363	648669	320499	625726	321645	200218	387716	416991	115855	174950	799958	202183	251603	404299	338064
995	1801746	1129657	238487	622614	134422	269578	465415	393653	35391	649256	262726	243278	970533	460474	756121	556380	236017	1505322	261525	320199	1032714	89354	720854	242732	1114125	737354	496137	424839	638555	590678	504681	807533	417005	184754	475255	662658	297051	727255	282543	164501	510195	395277	164679	231950	972812	201023	232796	687020	370356
1000	1629834	1006632	429220	684823	112806	261907	548532	245257	26544	450320	361689	375856	753896	461348	744178	384386	238651	1981697	277330	419762	970369	75414	954264	224938	1227350	716664	679554	546731	591292	711928	538392	611191	394349	206168	562699	648423	397024	674900	408475	196424	360160	461102	129561	179636	1357908	216555	267653	520267	331363
1005	1673331	1052299	368732	562508	98092	294240	574122	281438	29614	435334	287307	283717	655520	463914	705418	540016	231377	2031362	261184	338501	1065579	82529	930025	257335	1113156	743264	554742	705663	539675	756762	529425	873153	470738	293339	546007	637423	331800	649624	334570	175779	449310	408939	152613	176252	1010317	298212	263968	438037	346157
1010	1731895	977671	300736	624607	123211	276279	479868	354278	30399	432618	261703	280933	1023583	619257	785996	470983	257322	1688494	248000	303057	1198389	95684	733860	239702	1246034	725467	569973	594322	637027	778858	674969	890978	391551	210781	655834	636781	464105	658113	308216	208043	457199	483922	125276	183731	1112296	224607	252954	628701	292015
1015	1593598	1289981	312583	632714	111941	324143	775119	288753	22532	466302	320745	338119	794090	506510	921604	456680	259587	2048532	257185	455097	1163163	107127	1006209	287757	1021918	699126	558645	666862	670656	874668	555752	826477	500259	234461	545516	718629	349911	921673	325576	251139	411177	468841	260000	299454	979090	281506	261621	427364	246594
1020	1836576	1162276	367421	650798	174250	280305	600695	325262	43274	663777	493039	373426	1007274	666002	757745	445161	293380	1894240	276252	304217	1025562	117995	740466	212597	1011914	726504	624225	734761	729711	848164	532045	740452	485955	230503	500204	976019	359669	671311	297283	193476	399181	410167	163865	292124	1025276	220444	329630	466957	359342
1025	1813156	1147440	371325	624088	133576	393380	684645	308147	36263	607574	322382	264282	1218834	624648	969891	503493	271707	1806932	398171	383226	1161184	98440	775474	210249	1239183	694103	542172	572594	663586	597420	747795	704258	341012	291551	688644	1051685	377193	713102	313361	233014	597584	391838	144893	191974	1069878	229002	308379	578244	391715
1030	1769878	1209785	397120	721987	140959	375760	530134	303043	28149	565060	278626	296833	1229220	547358	768568	587361	276279	2196246	282530	417769	1281028	135368	995850	209512	892152	703766	537532	629520	706701	690691	593830	843537	537682	307137	580633	774805	419994	661375	322792	196233	520485	438514	214105	329616	1023078	223310	277262	442418	281192
1035	1926941	1139934	348505	782543	121073	335717	502115	320594	36232	584072	284495	317101	1208748	624894	772089	494731	286993	2202756	282953	366398	1196260	104487	941408	264310	1255902	707601	561634	856462	636972	528142	470697	1109184	375173	192097	616145	861730	331527	678176	316418	257813	560488	518042	182796	299999	1123419	254715	292479	745639	318902
1040	1888043	1142841	333588	803834	107018	287116	574791	474150	28656	469782	343496	289477	905745	540998	811969	571898	299331	2384017	296942	356339	1162876	184271	944192	175610	1131854	858195	647181	526736	850457	715640	546471	849692	503875	299344	547973	801091	377234	628783	475092	214330	564446	437327	181165	205991	1220308	258727	294936	699808	335621
1045	1961498	1145871	374341	803725	164483	324962	750129	322519	32760	633983	375979	399863	969618	601569	827241	585682	229930	2327473	296533	390691	1303043	138940	1220062	331172	1086924	714207	659915	633792	758536	757608	593189	1227719	445830	269455	558850	755711	421277	613579	320936	201119	666288	391101	260000	247440	1107656	373194	384932	522683	383622
1050	1877548	1220458	373959	750921	98215	403302	863968	423447	35403	670451	353077	285805	1259655	560624	868145	459123	307683	2563913	439443	369196	1076675	107532	966220	250129	1285805	775938	757267	664487	591060	788535	678968	862740	396710	269223	741831	1056475	436863	729930	363327	236153	455193	414453	188135	214153	1132045	271393	327514	525317	315395
1055	2351903	1190555	382857	875965	120363	298034	575965	375037	48280	565046	416746	247359	1090568	808857	954169	498935	300832	2603356	293462	566957	1282639	120904	1003493	344329	1177261	747809	575119	650811	812023	953145	625057	931103	470629	273686	615954	854919	438910	621522	402238	284536	553432	402934	190769	217169	1273590	342937	271379	746308	296615
1060	2069973	1264855	329002	819161	141585	282011	733874	287375	32307	590855	359792	338296	1057458	721372	800027	449010	269073	2796914	359123	365551	1131540	140200	1041517	292848	1211122	735689	640466	635921	887620	912637	605950	1072457	489054	363886	869728	833683	399767	847700	414071	233751	459328	384168	194540	320417	1110972	245107	288808	795141	319653
1065	2114534	1213279	502906	709812	129550	286460	688085	444424	33030	660843	344083	309894	1322996	723119	861839	469509	377562	2574818	343619	358127	1208338	187848	1098484	228087	1322587	828879	693080	760038	620895	1101323	560584	689831	511423	388562	561170	1111259	534352	842172	372608	300027	628319	515995	202481	283949	1948095	350921	419748	765715	428333
1070	2185273	1218997	388890	793967	143370	320977	692288	482666	36610	581779	298962	323556	1075050	690104	997461	450293	267995	2817004	466534	456748	1160269	136876	911464	218015	1252135	796151	585914	583007	815654	676156	783526	975610	599645	263750	681124	918684	418643	727992	370956	297420	547167	459915	260000	318042	1384222	269619	316527	785805	395523
1075	2230066	1245216	468841	1285054	134223	351821	827132	409471	37347	583089	343660	280865	1123570	599262	999986	504899	333192	2907398	318807	581834	1446608	146302	1188890	348710	1391619	892834	597925	741640	774300	797993	694909	982898	483417	255698	1074000	1090446	431377	728551	403794	305868	704776	530599	221536	248082	1702920	261280	389804	541722	420240
1080	2149515	1459915	575719	807533	195412	468609	619134	437668	42079	462194	462344	312051	1049242	580128	901855	544943	301705	2960556	596000	415913	1395809	122321	908256	326299	1345202	876852	595441	727650	789872	816746	726613	886447	525235	317019	732837	971256	439975	757472	434652	268158	473317	517551	201774	251098	1330271	325358	446553	682229	429589
1085	2353254	1353787	500777	1097993	141345	316677	602893	332687	42958	662003	515913	314262	1255984	571625	898498	884768	278053	3216752	336658	477002	1909949	120204	1150948	269823	1357663	922246	618602	575501	833546	792343	610031	950702	525549	344915	975351	1079527	421441	812651	446881	243742	671134	422300	172007	216432	1359737	262467	388276	552067	307779
1090	2494103	1270055	480974	890077	134320	309103	729275	318916	34333	512351	338091	355848	1432414	591729	987634	578121	318151	3212339	456817	354565	1279309	159570	951262	321236	1739197	900068	637300	784154	703057	892971	538514	814221	559382	297010	669182	1047836	479746	762535	573959	306933	399767	494499	187511	385068	1529766	285246	507397	586365	427855
1095	2474777	1315326	518493	974081	174986	340084	839442	346608	29350	588903	352982	342650	1145939	574013	852531	480346	358618	3099689	388112	400614	1465347	260000	1050484	249133	1302906	828442	579022	917073	1004039	880169	721550	929711	516254	286938	567462	1645693	583895	808652	380305	243496	454824	439975	154305	244847	1549528	337150	381247	539361	483826
1100	2727486	1217537	472949	1035362	157554	449569	766848	347318	44244	605363	464309	408543	1137750	720526	953459	516213	679022	3334200	386433	373931	1814029	166903	947099	253500	1449760	894308	702524	789040	826845	777575	771611	1058236	425849	273836	760993	900040	500409	931486	394226	252927	640862	563095	159789	313689	1085887	417633	395318	567189	489832
1105	2823678	1332673	494294	1070519	136970	310454	682175	383444	30165	602593	478722	356926	1286911	710263	1130394	677521	380128	4212176	512419	448532	1302988	134414	1014630	400409	1345079	1016514	741039	615995	654169	762794	672812	953309	548682	369973	805049	1262153	496437	786597	478790	322819	555848	535048	159585	231581	1672362	398566	410618	768008	429220
1110	2962667	1501173	566357	903111	162394	329561	779377	266698	34706	540917	462385	316104	1398825	725931	987661	578722	372744	3731448	516336	456967	1435402	132845	1126040	352654	1590445	908297	940248	1241107	697283	984208	783854	999740	563491	361989	845707	1263368	521127	829070	433601	312624	734939	744615	202825	423884	1450020	304517	356421	691865	404885
1115	3111395	1570710	387006	1094158	260000	425931	743155	407465	35319	782912	404312	325562	1499808	742991	1110904	627309	327705	3357421	368786	580087	1801569	128999	1086856	302770	1487634	868813	704476	658686	1019994	961989	515777	1062180	629821	428033	834161	912337	484891	847399	426231	239661	581452	548969	204776	252463	1609799	295277	354155	591128	495591
1120	3239398	1405772	554578	1053445	154758	437450	764623	562849	36137	799754	486651	386952	1370724	634584	952476	537423	355411	4123515	364105	440807	1840575	144001	1246567	243100	1389354	923379	866206	950102	804776	952708	673754	1197229	585655	386078	796669	943264	797925	782380	486078	285464	586146	471570	260000	347359	1723624	309676	355711	765347	586419
1125	3189694	1355697	472198	1221372	144041	446308	976415	417851	42898	672198	586406	355711	1286829	725194	1003234	561484	348614	4159018	617483	700586	1549610	157583	1131445	238747	1640316	885969	861293	824948	905049	987730	582216	1107956	647754	283035	689190	1495454	398457	928838	527132	256844	569878	657881	205390	241544	1462016	315886	353159	919707	515231
1130	3288334	1435211	430899	865469	189252	358154	764460	522546	41677	572430	370533	535034	1307110	778258	1052981	561921	418288	4045409	487648	454879	1643209	260000	1220226	289873	1663845	977248	817332	692425	1006987	994717	724648	1060556	620540	304694	850975	1050143	603643	1002401	382325	263013	546321	662603	209157	249515	1533178	300518	370519	911573	441026
1135	3300040	1341967	416718	904258	135304	356707	765415	410208	32377	661498	350375	359615	1415790	850265	1063682	947413	323488	3576771	350675	641626	1874190	179473	1510290	247031	1232960	928592	750538	796969	890391	882543	788344	1080796	681452	355070	959369	1140985	666302	720376	392698	276907	659437	518261	181358	247986	1593748	336849	393667	856298	573058
1140	3362794	1511750	490760	1101582	209676	520390	675883	451371	35625	627337	464678	340985	1302169	700777	1143237	688794	378149	4646271	472198	557854	1907587	189816	1083007	485341	1824607	947891	934106	846389	854756	1015258	799412	1196887	555138	476115	984591	1028456	546376	873645	533137	295687	573822	523119	252900	288671	2017387	337600	392588	638050	533792
1145	3725307	1362180	452545	1063545	154169	459942	722833	494281	34475	914234	351044	331240	1443564	681847	946526	737259	399958	4669492	574300	587539	1974504	214494	1150183	404230	1666602	1036208	658932	722819	881765	877657	921249	1129193	853746	303944	904694	1176224	491019	886897	413252	370997	666166	609239	203234	262849	1933109	489572	385764	804298	398239
1150	3483312	1528456	679732	1084208	159669	480155	824348	382284	43000	543865	485805	336931	1747822	709198	1024839	639784	451480	3905508	389436	565879	1940984	183889	1332959	326668	1698798	971270	817578	852163	1000859	1324211	786692	1208543	921591	418711	1014507	1345516	536194	960502	539142	296328	574368	529984	204449	311054	1670710	337586	399699	745584	488098
1155	3730297	1438023	483403	868226	210170	489258	815599	454606	52730	742500	522314	372171	1418411	700300	1125767	675706	564883	4544368	438378	779664	2159450	193380	1222287	492165	1715599	950770	764582	920076	984113	951480	786146	1330489	735798	562658	1049515	1452681	537928	1079431	532236	408325	620035	608448	194718	303780	2003029	350811	410781	1042254	615981
1160	3818190	1332605	550880	1113088	183807	408980	1122396	585369	46133	867571	570437	359888	1561566	690432	1239265	816241	424866	3436103	394950	591278	2286501	154353	1657867	285778	1619216	918165	1049719	1041790	868254	956216	752900	1108857	629452	354060	957895	1508133	443169	1084290	434693	334666	669769	570124	179868	313538	1930939	366425	626791	903493	489586
1165	3797464	1526436	685860	1334092	260000	427364	758195	549979	44511	645420	611860	496492	1325330	730530	1110058	627869	453227	4786747	595564	705581	2283648	219052	1104585	339497	1770000	1099290	861061	845502	1085041	1124238	645188	1408447	656039	390760	1096219	1338200	539797	1017633	469919	438897	575583	704339	234434	346799	2188152	668841	530394	670861	595727
1170	3730297	1671434	706564	1077234	168527	464514	827132	531595	51050	811573	432878	429002	1563286	744056	1088985	650525	518383	3580993	477889	495168	2604516	228169	1343305	315313	1759969	954292	861662	814043	956571	1021208	819898	1275460	700504	468513	1130749	1132659	547277	1248000	539142	397611	579827	682502	291319	346581	2197215	392971	413006	762740	541626
1175	3674068	1427760	885655	1322641	203275	502975	730121	655643	50919	1023788	405336	483335	1578531	731349	1114698	730435	387907	4618828	716254	477548	2187702	138910	1754619	302661	1821317	956175	807697	875119	924607	1327746	782216	1438610	627801	397461	832004	1702060	642786	1082543	572048	322683	594977	748464	419912	313648	2127705	378913	594990	816145	681301
1180	3978817	1575787	775214	1242718	199631	628442	877521	473522	45949	802087	449665	506223	1803807	712337	1118452	668759	486242	4098951	643168	562795	2700599	233806	1685177	323310	1835129	976852	942295	873372	894267	1104066	1003466	1243550	693175	441544	1069004	1273631	529043	1003998	537586	381875	582189	713361	239292	387088	2298934	377657	441108	864787	567203
1185	3873652	1491824	588999	1197351	167162	456557	1089449	439238	47778	817496	542186	449351	1576169	755656	1089913	731458	457649	3598073	499890	583144	2441257	177384	1478954	362849	1756366	1037163	847386	810358	1063763	1152176	1176702	1253050	743073	433792	941681	1455138	548437	968868	560597	399221	693667	512624	380619	352122	2405267	617360	445147	982052	483185
1190	3860218	1608065	669482	1283949	260000	529165	1164132	512119	44477	760952	427323	580837	1475924	770110	1352463	723065	467517	4395448	445475	868172	2698566	260000	1376688	421891	1935198	987702	759219	942131	1164064	875542	1100259	1391046	711013	528770	1031595	1655315	559533	886283	564678	401637	709771	742309	243482	377357	2489613	393598	453254	831295	472921
1195	3784607	1589272	662808	1221181	186542	444315	865046	500163	45381	798280	473072	475801	1966397	840562	1134474	710290	437000	3618607	472144	655493	2536917	182762	1419598	441462	1919857	1051357	779145	924348	1098211	1143469	856571	1480032	721987	537450	997283	1485860	642663	930776	608570	480100	699658	664787	272225	442350	2388070	397693	721809	875815	593203
1200	3849471	1499549	634993	1210754	260000	677958	1085887	513880	37649	673536	505745	632073	1564637	734870	1081124	762904	626845	3588477	572362	569714	2883143	208803	1786979	474668	2229834	1062112	834529	845598	1074641	1241804	849801	1508270	813607	534720	852818	1427719	570260	1041080	593298	454660	648314	772130	348205	440589	2619366	393653	559737	1009144	531063
1205	3846977	1641148	739770	1307942	218179	517865	907861	645939	45472	871011	461375	597925	2016663	778012	1292984	652176	559232	3616304	533615	922546	2714193	270206	1528142	344028	2150920	1020744	950907	912992	1345775	1241176	972280	1512214	783895	510345	939770	1725644	545571	1137887	513306	468363	776170	569823	266548	388262	2884795	429056	524293	943141	604230
1210	3799767	1577643	716691	1613101	294895	502538	821563	480278	60930	845038	384986	364214	2120567	816841	1224689	764746	554906	4721115	467530	615859	2888783	260000	1731636	537163	2227254	1181342	821850	1011709	1222287	1032182	1201705	1317455	932072	564719	885601	1348532	758877	1094772	521304	422137	751780	644629	233042	353896	2794976	417073	606018	845311	538883
1215	4255739	1579854	509458	1107287	260000	440357	1260119	545284	51762	948068	597283	393039	1808365	878517	1332209	829411	454196	3804565	821004	817401	2929275	256776	1647781	340084	2269031	1020089	910044	1063886	1040016	1076988	1253964	1454428	767421	474614	1006919	1698198	547768	1197556	680346	590023	901173	710208	345680	388521	2886096	456216	603043	811477	834993
1220	4299686	1799071	640917	1405199	192179	617660	808707	567148	41371	916623	459164	575214	2094526	838828	1290063	1135034	425753	3610355	741790	933601	3273749	300600	1749296	454988	2478599	1129834	839320	1350170	1212201	1105336	985655	1372785	820035	526927	1044247	1513252	560911	1523665	528633	496465	917210	798976	416759	414958	3093356	567244	488439	1031936	664719
1225	3806676	1612569	601801	1469086	311750	519161	1042049	833164	52887	638214	819407	429520	2330680	803398	1250825	866643	549938	4660664	470110	863914	3306565	261280	1880441	560133	2651002	1006810	1091960	998689	1126531	1223228	1089968	1980250	780482	571502	982516	1759082	740507	1082475	646144	463067	671898	728961	333779	388603	3126556	438255	455766	937040	623283
1230	4430951	1665551	699426	1258113	156885	685450	977657	533478	47911	829261	470533	394909	1969018	906086	1396341	975706	425276	3600375	478490	689367	3105830	293107	1776947	569578	2621085	1149569	921850	1063395	1277930	1516432	1143892	1323993	714876	508243	1209294	1583048	686378	1128865	619748	453678	752244	719462	395318	402784	3474676	404653	652163	1028428	590760
1235	4495624	1859164	701555	1320881	210222	527964	1293762	648805	40663	966152	468963	498512	2163026	842950	1225221	947263	507028	3648544	555752	777234	3149009	285751	1871515	602128	2584235	1117005	860229	918370	1201801	1381438	837682	1306455	873031	481615	1150347	1916704	725808	1097188	637477	467585	983540	801623	367094	383294	3695370	621263	576183	1126313	664501
1240	3845058	1746225	656066	1410931	195072	514671	953104	622942	37577	706974	489163	579391	1867107	892834	1410153	701241	484440	3704006	496028	791415	3386015	361061	2364705	401460	2775678	1128415	984727	999754	1144642	1377384	1620649	1817469	835512	537423	1295700	1778421	741517	1126135	578490	516200	738938	816036	313675	354428	3695370	481383	520990	934543	594294
1245	4100678	2076019	556666	1357676	260000	651794	1135908	618670	42174	840466	563177	473890	2485423	844533	1322860	878790	420690	3772133	475556	665510	4336916	298362	2143359	484495	2940790	1155001	1048327	867762	1182339	1329097	1507137	1689545	637368	536918	1046034	2169045	920321	1359655	589163	591770	882584	684918	254933	498157	3732216	460652	604053	1009212	590801
1250	3891883	1770342	561976	1381711	225754	784795	1064378	715886	43763	921618	500341	429780	2459682	833233	1244519	1131254	557895	4784636	755534	635648	4294121	425904	1848914	565265	3219439	1069032	1018056	1199726	1242622	1252340	890364	1398784	743687	444574	1335689	2022396	772130	1108065	541299	571256	844520	844137	420390	562808	4054237	691633	511669	1233041	603111
1255	3885934	1728456	551917	1379568	191019	642609	952872	613265	32921	795755	687088	412037	2981110	953896	1398634	702620	560406	3612274	530407	830517	3750447	251876	2247317	668813	3016401	1244984	1134461	1103398	1420744	1585641	1010058	1756462	926572	488112	1109130	1985396	617878	1267448	595878	476456	878067	875515	268022	445188	3496362	502210	544588	1084331	665647
1260	3835846	1910986	833451	1467530	284932	493940	1006018	552927	53807	1193967	768226	536140	2712514	1017523	1421618	775242	446212	3805908	525835	802879	3839876	379909	2405526	354142	2851936	1124143	1085014	1013361	1460119	1383976	1074668	1784085	941558	526258	1263763	2451644	567817	1358127	550443	592957	735594	806100	301514	380155	4192986	625126	543155	1063190	624430
1265	4359945	1848082	599180	1395482	205554	521604	1136017	519544	47366	858291	773454	483731	2762999	919352	1519598	963900	640139	4343057	601105	729657	4456475	312979	2469168	820813	3416528	1219516	974464	1140534	1220594	1411395	1114480	1889149	689367	538746	1297966	2087185	727378	1185423	559219	588972	1015681	828265	449788	404394	3722237	560379	583362	970192	729807
1270	3870197	1964841	599317	1653718	176753	604776	1167858	479827	38964	913361	462931	397638	3202743	826149	1353227	1086256	583540	3742195	593885	656871	3683088	261007	2463845	464432	3093164	1184945	968622	1124730	1411354	1384509	1441408	1972198	820458	704353	974341	2189968	690036	1301323	577780	534925	772771	875897	327105	453486	4485453	461293	546048	1308939	662399
1275	3805525	2111614	753623	1487729	204640	711245	1190241	636808	36989	765633	529097	579145	3286799	875719	1254851	950866	475092	3574468	615108	824225	3772708	292370	2403411	614562	3373733	1211832	967776	1001965	1294595	1104517	1074040	2221850	1007902	597597	1304790	2221249	853896	1087293	703493	560051	826231	712733	398471	407560	3695178	539074	642855	945953	742500
1280	3759851	1936358	932332	1546089	190227	614630	1250634	871365	51835	1004162	518370	813279	3030794	906892	1393052	929807	501883	4206227	490418	759806	3921437	368349	2516540	510863	3420750	1212255	1071065	1099030	1409157	1318602	1041708	1790746	1012897	474273	1341490	2329151	914289	1368677	595373	633151	1038746	909553	456271	486556	4626505	640043	586051	1188139	726613
1285	3748528	2092711	630694	1633383	260000	533355	1566943	797734	47964	894076	506591	467189	2937463	1001814	1361389	946103	466275	3677522	765742	844288	4642817	329275	2725016	544697	3466616	1118643	1144451	1466861	1226968	1416814	1140084	2120812	1033997	766370	1311778	2372239	694390	1155356	588917	615504	895918	794458	288030	582284	3600375	518643	809703	1323529	732523
1290	3731640	2342158	671611	1778558	248000	523802	1287811	545352	43754	1008038	491688	624498	2936951	930926	1598853	796464	661935	3686734	643168	952804	4809584	326832	3040507	411669	3854269	1185710	1004012	1183881	1386924	1189231	1257663	2389012	883894	686720	1435402	2377698	737218	1337204	568909	684400	856148	802197	506537	449733	3759275	667708	987156	1166670	796833
1295	3795929	2093339	616555	1710031	323720	513047	1127132	644260	45082	929602	558072	471952	3395418	961279	1545912	1073617	504258	4791737	719257	795591	3796313	346867	2728540	603848	3620142	1482789	1123024	1343428	1559273	1534461	1371106	3026449	1013634	617551	1208093	2528764	852736	1221604	713293	570478	1088903	914262	309908	430107	4437092	531404	649133	1297556	645461
1300	3791707	2262794	853623	1865688	260000	644288	1108830	522123	53550	876306	744547	525726	3208692	941108	1384659	1024689	688944	4603860	667612	876484	3497897	301624	2888015	396669	3517855	1266957	1132591	1278285	1476634	1709348	984222	2117123	1031308	903220	1315708	2778271	1063900	1277903	602006	621836	985928	820553	379131	411327	3633000	557158	746294	1090418	779705
1305	4378944	2256803	748273	1611655	284522	677521	1341735	589395	41216	901965	504667	613252	3608628	1124470	1535498	990541	787675	4613071	635457	782052	3588093	311232	2815474	454374	4403892	1254960	989340	1253814	1598716	1613988	1212706	2269536	1102006	654578	1261689	2630091	680387	1186215	696833	768677	842868	955615	381342	501787	3600951	540412	699658	1441858	817783
1310	4465494	2243073	874887	1769004	251084	746471	1542950	765770	55496	906236	643933	476033	3691148	885587	1498211	1059300	763682	3753134	727514	954469	3692683	334707	3306949	853705	3841987	1321045	1117523	1035089	1179036	1478667	1009266	2982215	1074136	599085	1515886	3219247	714289	1400504	630107	648232	756503	936863	351221	571980	4750861	512064	685355	1225508	864064
1315	3793242	2305322	718916	1816172	276566	564555	1003862	641381	51619	848191	560734	533355	3511139	1053541	1679213	899058	644260	3662745	932304	757526	4588315	424580	4055580	632032	4047712	1411668	1108666	1399153	1326995	1662235	1180510	2623283	1126013	691237	1528865	3548518	833819	1270888	615449	830994	1072798	975187	428360	631281	3771173	722259	698525	1555861	732455
1320	4734549	2373139	632687	1882584	261484	814412	1140548	782311	42133	1027923	822096	476456	4040611	1000259	1516254	1029397	580100	3621869	695932	890855	3570246	290801	3725691	785928	4012401	1456980	1075678	1192752	1552722	1544560	1647781	2783809	853814	734256	1447891	2892429	660420	1410304	571557	800272	915558	1037040	344138	631076	3764073	691224	716445	1487757	842158
1325	4872530	2421208	746717	1777698	318929	728237	1138460	504885	54191	1037573	780906	503220	3580225	1049870	1785723	969455	529206	3741619	677780	721550	3498856	393407	3558732	432550	4220812	1376306	949638	1473849	1429029	1866848	1318506	2974373	938787	721836	1570546	3481585	855506	1663245	668281	652517	1046021	896082	392397	440412	4390075	795987	954524	1371788	771297
1330	4404852	2511450	843223	1939756	243278	876688	1045147	696219	51374	1121208	564323	413443	3622061	946840	1864009	1107383	720117	4552428	692520	830462	4926456	333383	3305606	445762	3966727	1483321	1317414	1313265	1520935	1872675	1289749	3114850	1129739	850088	1769536	4149807	911054	1480701	588221	876020	959805	918097	354851	531731	4433446	611000	844424	1329575	1097502
1335	5242720	2500490	720499	2231171	295864	801555	1486215	833546	44389	1043237	844629	655875	3934678	994772	1642731	1063190	546608	3672725	685123	819093	3543955	366275	3357037	629466	3623212	1546075	1071475	1570587	1729657	1863750	1359860	3161291	1109826	686611	1334161	3608819	1024020	1221004	703329	793339	847468	1052790	623802	487893	3615536	609348	842745	1528933	814098
1340	4144049	2485941	786529	1918574	286856	664501	1338555	788794	50430	943032	824061	437409	3657948	1146812	1449010	995727	612187	4020845	703916	1117933	3737397	481233	3339957	436440	4149807	1412979	1170765	1388507	1625685	1740575	1316104	2935992	1113101	762412	1552108	4630151	955343	1271324	794581	1074614	1233860	862562	330435	519530	4872722	596205	710904	1447372	1167421
1345	5042560	2743892	946171	2180933	369605	1063572	1026504	752395	64358	877562	558837	570833	5065973	1016500	2063640	905076	715695	3623212	720376	898170	3640484	412365	4253629	566807	4255739	1368581	1123187	1414384	1696928	1926954	1199467	3566984	1162453	734570	1491346	3642403	898239	1225139	659587	1122546	910918	933697	517483	605595	4225226	552722	754305	1209239	794485
1350	4324442	2819284	931663	1883635	193930	891783	1499521	712051	41258	1105117	686624	422724	4712095	1043346	1814343	1062808	682871	4330967	751753	877985	3627243	506182	4163048	596451	4033127	1375678	1050443	1675801	1709607	1919912	1572457	3482160	1240343	612201	1916936	3314625	811914	1415817	716418	961716	1067612	861211	397993	700927	4247487	836085	1027582	1519161	1078367
1355	4347087	2815666	680128	2142950	258195	849010	1440821	737354	51981	945953	647386	595905	3991867	1050061	1732987	1051398	666111	4856794	894363	1252667	4899973	409253	4326170	637313	3798232	1714275	1177944	1556421	1592438	1789504	1863559	3709955	1034979	767066	1956925	3861370	849938	1494362	672935	780223	1099153	1249187	704217	591729	3668311	625112	851426	1493161	1165920
1360	4909952	2888985	1125221	2382625	351153	634188	1482611	730530	34931	1141285	588658	522260	4251901	1043332	1864227	1414371	682584	3691532	784604	987648	3667351	307124	4508482	524566	4503108	1516432	1242322	1015040	1810262	2137490	1771038	3804757	1259082	774982	1746881	4094729	999863	1630939	895086	971584	908761	934352	779104	620567	4804595	672171	768267	1402661	933601
1365	3731256	2968232	748696	2416704	308188	745530	1676866	822983	42795	920854	812064	544192	4060186	1068950	1860378	1230203	783540	3687118	879049	885887	3563913	275392	4657594	784045	4229064	1729411	1097556	1588057	1780769	2392875	1782161	4081296	1301200	1063177	2190227	3975555	986938	1651412	712651	1026313	1095291	985177	506373	688849	3807060	591183	1161784	1258741	821359
1370	3958667	3279314	780264	2283225	351630	752668	1264255	776675	53928	1125767	757363	752872	4754123	1067107	1864514	1290446	760461	4886731	706045	906482	3673684	567203	4544368	867489	3880177	1564910	1597788	1215954	1859505	1819775	1085246	4051934	1152859	672648	1948900	4238852	1089654	1497829	669441	1010085	844683	1034434	495659	691742	4590618	1024661	891810	1553950	979472
1375	3826634	3188158	818411	2635484	508161	908475	1247563	681329	46507	1377411	883376	557485	4291434	1007683	1946553	949324	853978	3682128	1029315	1094322	4057499	435253	3878066	905349	4021420	1763258	1164214	1653322	1982256	2539046	1606782	4199127	1285737	848873	1630830	3504038	914071	1842745	712624	945338	984782	931499	533915	810795	4670068	697679	777726	1506209	986788
1380	4707298	3243620	835280	2830270	314849	744056	1622328	961539	42427	1424539	829602	599931	3659675	1175241	1784836	1553241	667107	3816847	764200	1253950	3731832	391933	3502311	719666	4047328	1646621	1464610	1669564	1755643	2565606	1680441	3752750	1479636	924975	2030216	4502149	937955	1811245	753118	1078503	944247	1061853	385614	528142	3873652	882625	895127	1623187	962358
1385	3790556	3452607	875992	2672716	292548	750552	1860501	890596	54353	1412010	785000	511082	3696329	1044260	1881315	1141162	610249	3691915	707943	990405	3674068	309430	3465848	665033	4154412	1653063	1369468	1845379	1924320	2377903	1800299	4494856	1167489	1168568	1910904	5135635	1159969	1802906	928442	992356	1263763	1208052	397229	562986	4376449	702429	985341	1582857	1099740
1390	3724923	3688461	808379	2797529	345025	731158	1189859	770983	60088	903043	780619	708993	3829321	1023433	2124484	1042431	863763	4656058	606605	1482680	3593275	404981	4677552	505117	4481615	1571461	1306987	1754906	1884222	2339456	1450511	4143474	1361047	1071079	2260297	3869430	1035676	1648614	682161	1087115	1088740	960010	486829	789518	3734327	860324	1196396	1599003	854060
1395	4557610	3542803	1057253	2923518	304326	1158222	1341462	832864	58669	1400381	805581	896137	4588891	1046512	2101337	1330530	1023065	3673108	707301	1217496	4816877	491469	4346896	871598	3798040	1545038	1146362	2271843	2027800	2537436	1422096	4300646	1235443	719434	2362057	4599446	1229056	1644615	734516	1027418	1242445	1055397	513784	698566	4077649	709253	1291319	1758823	950456
1400	3695945	3650655	1093626	3188158	266575	723665	1466575	762590	50794	995509	893653	521809	4366854	1161088	2044424	1231622	835457	4886156	678176	1117919	3613617	337122	4387964	537382	4387004	1663941	1313975	2113702	2321427	2272907	1655042	4380096	1323078	831254	2164596	4851228	1078381	1582802	1036099	1123761	1000272	1223379	742650	724075	3772325	915804	988630	1600095	1040234
1405	3797273	3799959	1016322	3216561	296888	896328	1666916	744724	55662	1295577	1025740	628019	3537622	1311232	2617045	1292943	569769	3675795	966398	903561	5061367	649856	4647615	808775	4679855	1543332	1227241	2072211	1906195	2615926	2003807	3783839	1308802	1137996	2533956	3513058	1406468	1757512	773467	1327650	1160515	1389108	586310	613852	3827018	808993	916759	1399808	1266397
1410	3755629	3756588	895905	2966121	310522	803862	1976661	1124743	46781	1353145	639852	755656	4175906	1060229	2235880	1454824	827664	3659867	1060365	1477562	3536470	520499	3768486	877494	4461272	1724402	1337122	1704421	2215285	2429164	2503684	4712095	1209416	968772	2558085	4449758	1251248	1591428	858632	1267735	980305	1134720	646976	845830	3635303	866370	1155847	1806987	959928
1415	4949293	3747760	827650	3280466	308216	840016	1458932	1085764	52163	1346730	881956	537614	4091659	1267653	2305704	1491660	861607	3696329	786897	1068554	3636454	561020	3943698	877589	4885964	1940930	1364077	2125808	2506127	3211763	1803015	4452637	1371188	891210	2544724	3514401	1474545	2034611	741954	1199180	1095850	1104885	449447	766821	3962505	708079	1068991	1928223	1276019
1420	3694026	3949071	891374	3132697	419789	957212	2013019	761102	42390	1417510	850293	676333	3589245	1084399	2189886	1316036	895113	3934678	1045079	1117032	3672917	405240	3529178	683935	4121404	1638309	1355397	2078544	2454851	3168584	2076674	4648766	1442145	1185628	2761279	3513633	1124006	1965701	891510	1277507	1451562	1258018	487730	647454	3911457	889408	1019079	2404134	1044206
1425	4747023	4492745	948314	3615536	353295	894021	2151029	912815	50709	1315026	968104	571393	5095335	1157035	2517250	1403807	904831	3693643	859178	1338323	3598265	438474	4527289	722355	4613263	1759914	1522628	2341326	1978831	3195835	1949637	4523834	1261798	921918	2822300	3518047	1385123	2139592	835676	1332127	1400409	832304	549938	637969	4613455	937204	1196683	1668595	1033383
1430	4420972	3916255	1178271	3519582	313143	956748	1624074	1080946	56184	1466575	714098	597461	4085134	1232086	2870314	1432086	727146	3654685	877357	1254237	3922780	471761	4908225	700504	4492937	1685805	1480783	2034556	2647754	3248993	2009867	4950061	2043796	1362972	2625603	3923548	1230148	2183171	909280	1281015	1233819	1252695	489436	694035	3679441	754565	1078203	1859369	907697
1435	3701511	4297959	967012	3811858	416841	934884	1780046	1075774	54544	1108570	812528	555725	4324634	1204203	2397952	1485259	851739	3689229	938678	1267530	3627626	504408	3639717	585737	4404276	1901664	1335498	2555069	2509689	3285647	1994171	3744498	1370082	1038774	2428292	3501543	1255984	1939947	851808	1284345	1062276	1536836	558004	653964	4018158	998252	1086501	1920062	1216350
1440	3808787	4368389	1235061	3500008	331035	949119	1664541	976456	44247	1536467	620799	693011	4550317	1295755	2690513	1421249	1027992	4823594	1130052	1153377	4604243	754005	3498281	747427	4277041	1852053	1645215	2386583	2417223	3411155	2713906	4443425	1756612	1033628	3283344	3768678	1171488	2183089	867612	1246976	1220990	1058181	450593	980878	3709955	1013047	1357321	1841585	958441
1445	3803605	4050974	1098402	3852926	339429	957895	1522328	1061075	48130	1045216	678872	564692	3563337	1264937	2805879	1613838	849160	4163432	871311	1230516	3619374	489149	4810544	725590	4470100	2100545	1460733	2421713	3102619	3792091	2359273	5630181	1534843	1318711	3188926	4828199	1300149	2038514	872771	1766247	1278421	1301951	661170	846990	5040833	973344	1148805	2158809	1090077
1450	3853885	4120637	1077084	4410417	305377	925890	2058495	1050921	56495	1111204	756202	587388	3705925	1289272	3140949	1637395	1106714	3624940	913606	1297038	3555661	609649	4230983	743250	4663543	1980755	1569605	2590118	2870551	4047904	2584809	4256123	1434897	1169004	3380833	3540308	1550579	2225466	817182	1399399	1538200	1347522	726204	698184	3708611	913784	1686938	2386146	1291824
1455	3772325	4154412	992657	3730105	311437	970328	1731731	1038159	74239	1768881	766343	663791	4523834	1156571	3193680	1404435	788958	4626313	852463	1312378	3670997	582107	4234054	624812	4331735	1960979	1545229	2801923	3548518	4356107	2025699	5049661	1705745	1194663	3579266	3776355	1633260	2029970	914275	1435566	1124757	1350811	616295	1119393	4284909	1128729	1256011	2437477	1190869
1460	3627434	4404660	1023379	3554126	373181	870110	2136644	1267353	65428	1306305	823802	687580	3570630	1101787	2621099	1570082	867448	5149644	1237204	1556939	4086093	542800	3784415	732591	4801332	2115967	1636699	2651384	2802232	3755629	2523119	3948496	1756339	1196710	3563529	4033703	1545420	2296082	900750	1824757	1483690	1417442	564678	875924	3764073	1038091	1211559	1855943	1103875
1465	3754477	3904549	922874	3842371	360952	799576	2061115	780851	50581	1416554	620103	818520	4637635	1204039	3205238	1556639	831813	3636070	985983	1233396	3656988	604367	4084558	948013	3771173	2003698	1605527	3070273	2613587	3926618	2838268	4746255	1531909	1172212	3929881	3933143	1228783	2368144	842977	1600873	1327323	1133451	553118	976129	3691340	1016377	1049515	2189353	1161798
1470	3792859	3970373	921727	3969605	271311	995536	2142922	944956	59396	1300395	720130	773740	3806484	1194990	3122737	1832741	970069	3703622	1031254	1475214	3661210	631991	3569286	970274	3787293	2012801	1493994	3000736	2638105	4245568	2679882	4109698	1647631	1083785	3849471	3504806	1700859	2946539	922669	1412555	1375978	1762467	587498	952927	3792283	1160652	1224511	2681083	1135880
1475	5121242	4050015	1004885	4416558	295032	846021	2364650	1017182	60695	1239251	812610	590514	3885742	1351808	3373733	2053977	906564	3605749	965633	1244970	3606708	581916	4949293	851562	4252861	2141776	1607533	3089134	3242084	4182239	3040581	3845058	2236753	1213456	4211409	3644130	1753732	2682393	898866	1524402	1458454	1668445	509867	798116	4114687	1244861	1093448	2259423	1300218
1480	3916639	4590618	993776	3763305	284864	847659	2270533	975010	51828	1559833	1135498	625221	4893832	1290800	3402519	1846853	1033383	3887469	911218	1468240	3643363	508516	3841027	994799	3528218	2261907	1891592	3303303	3425356	4335957	2571215	4044833	1848150	1404462	4821867	4323483	1529738	2732017	863299	1974381	1153022	1595154	708980	862453	4084366	976538	1637709	2190746	1417182
1485	4103365	4002230	964227	4159978	359997	1027241	2528182	1014398	67503	1518615	665770	688016	3908387	1344028	3474292	1635921	1030858	3610355	956980	1776729	5174401	689163	3581185	713115	4612304	2147290	1524238	3091821	3507684	4499654	2850785	4170533	1914289	1038446	4287404	3590396	1437477	2608993	1010945	1832959	1146580	1474805	616732	694936	3641252	909744	1305963	2385873	1295413
1490	3713793	4569316	1324634	4444001	373863	884864	2262166	1039006	47901	1505390	1055438	755029	4716701	1332919	3916831	1949091	1098280	3672341	1356257	1366165	3673108	503889	3582144	763804	4605203	2366302	1965387	3010208	3286415	4072276	3068024	5079406	1892520	1754455	4776576	4348431	1624457	2913210	1198252	1344014	1371406	1445311	635867	1006318	4693097	1195891	1355151	2559000	1429452
1495	5479533	4011249	1117005	4484301	345475	981834	2310030	890418	52862	1703111	664146	702101	3659099	1295564	3207349	1709894	1159382	4659129	916254	1566452	3628586	475938	3766759	987020	4621707	2006209	1779895	3668886	3738357	4454748	3202182	4889034	2132195	1781670	5013966	3570438	1702087	2936712	979268	1744083	1688630	1333437	692820	714180	4040035	1285054	1701132	2567898	1429629
1500	3790172	4068822	1006223	3755821	444274	983458	2453172	1096505	54140	1819557	1179909	644806	3665048	1350538	3815504	2231376	1028360	5045439	987020	1722873	3600567	569700	3631081	1100300	4030632	2414684	1761116	3592123	3845633	4437284	3524572	4259578	1630489	1203384	4862359	4013936	1558973	3323837	1130025	1775405	1463067	1811969	619939	917592	3741427	940684	1449146	2966288	1350757
1505	3781920	4591961	959642	3661978	461484	1042568	2594362	1224020	62119	1624388	1342622	605363	3808211	1474859	3835654	1842745	1143168	3567751	1162412	1789545	4069589	511300	4347855	609307	4208914	2298580	1974381	3338422	3748912	4009714	3543571	4962535	1762412	1646280	4994391	3689037	1472662	2530967	881370	1740015	1514657	1766902	539784	918383	4104708	1048710	1560993	2641244	1437750
1510	3757740	4590426	1021249	3791132	318807	1347358	2392684	939361	51759	1467025	998948	661471	3555469	1317346	3548560	2201446	1263750	3685774	1167353	1602128	3736438	635566	5019531	1001760	3643747	2435470	2103834	3553550	3870773	4249407	4134262	4966757	2060802	1361020	4498886	5058680	1692015	3390045	838978	1739033	1145134	1338105	751903	896396	3937365	1331267	1505554	2974757	1608174
1515	3801303	4558569	1379677	3832584	315053	1036972	2452599	1034747	54108	1794226	746253	760515	3661210	1428974	4275698	2365346	1197188	4586204	955506	1553322	3718399	679677	4761416	650225	3867127	2587320	1679704	3503846	3860410	3794970	3488110	4931446	2118383	1230571	4514623	4040611	1766643	3429386	1144956	2179827	1436795	1939210	595646	883649	5144847	1266220	1448655	2601500	1667162
1520	3692683	4733205	1138624	4996118	514248	900463	2874354	1163245	51510	2061279	963682	1146362	4912639	1341312	4182815	2064241	1118697	4896902	1164186	1799904	5204146	849092	4406003	982038	3647009	2672757	2228851	3749104	4274738	4419628	4281839	4493129	1712050	1716977	5174784	4773890	1471570	3535703	1125917	1523856	1309157	1674695	659655	851221	4329240	1060624	1915026	3008533	1243591
1525	3770981	4832038	1240138	4520380	420622	1533874	2573095	1001173	55273	1469359	838856	860665	4647615	1501241	3909155	2139879	1334720	3653534	1071993	1961047	3622253	702756	3889196	852367	3985726	2286010	1963695	3727034	3729721	4820331	4052318	4340754	2596150	1683539	3833543	5244447	1807123	3888429	1187225	1643591	1619803	2162166	624034	965701	5232357	1220867	1312119	3397529	1517646
1530	4280304	3911649	1087511	4537460	422737	1139265	3072630	923092	47410	1856421	942281	908420	5046974	1583185	3798424	2013429	1274354	3794202	1151316	1701951	3661018	671557	3672533	918288	3906084	2802660	2392192	3765992	3588477	4869076	4580063	4028905	2301691	1653418	5069043	3619566	1743714	3440708	1038173	1707574	1798266	2023051	577589	1026408	3775203	1095796	1465374	2927740	1674914
1535	3667735	4606163	1212951	5375136	434734	1385082	3197370	949201	61919	1498812	1081711	657881	3809747	1571215	4000503	2031103	1310317	3681169	974668	1603384	5134676	731554	4809776	730708	4244993	2901486	2141708	4003957	3907619	4890186	4560680	4020077	2210221	1894212	5175360	3955788	1646962	3721277	1024798	1861771	1447618	1792070	818875	911204	4134262	1179855	2023706	3093356	1460993
1540	4023148	4642625	1260051	3958091	607956	1258563	3929497	1137614	44507	1698293	1519994	668950	4685804	1481165	3887853	2609894	1220198	4997846	1385382	2193912	3788253	524525	3872500	969468	4001270	2812020	2304639	4141938	4099143	4978463	4580255	4605011	2981069	2000668	4108930	4933749	1831240	3950415	1147631	1873522	1494130	1797693	594827	932796	4803060	1222314	1894294	3678290	1480892
1545	3698632	4543217	1394867	4351885	476798	1000149	3817423	902470	48166	2372771	747645	701378	3588669	1575105	3859259	2579527	1304817	3733751	1159887	1814084	3892651	904189	4493321	1092220	3621677	3174149	2306086	4391226	3953101	4832230	3742195	5231973	2986746	1848218	4971171	4130616	2191537	3726075	1355916	2093653	2046416	1961484	719230	1166780	3636070	1571679	1881438	4065175	1491251
1550	5455929	4022380	1228551	5092072	425194	1274218	3535319	1207342	52853	2073331	1397556	1033055	4620172	1706659	3785758	2312119	1319653	3643363	1037122	2071352	5075568	620977	4939506	1285737	5617131	2902210	2503083	4548974	4664694	3805908	3618799	4254588	3182593	2426408	3809171	4515390	1796232	3749488	1105827	1967407	1791455	2130735	846348	1087429	3777506	1392697	1736986	3783455	1944164
1555	3734135	4228872	1008939	3748720	478040	1230749	3440708	1003671	63074	1895290	945693	617455	5221802	1549979	3895337	2362753	1060597	3644130	1284618	2199740	3733175	602715	3720318	1222587	4697510	3265881	2664254	4170916	4450909	3836422	4645695	5163078	2438719	2087798	4543793	3664473	2279049	3823180	1231690	2004626	1994376	2046744	858577	1123952	3779233	1381315	1812610	3951758	1671038
1560	4677936	4064792	1188890	4026602	452982	1234993	3582336	1310631	63042	2323719	911955	867926	3642787	1564746	3859259	2487888	1256475	3680017	1385259	2059328	3667543	492452	3683855	1255233	4320220	3417871	2787838	3576579	4003957	3698632	4062105	3971333	2787264	1902087	5469938	5102243	2305076	4152301	1218028	2336562	1608052	1698047	669059	944833	3866167	1761293	2488821	3634919	1931622
1565	4083982	4771395	1208830	4282990	535826	1181506	4487756	1159000	59916	2395945	1414002	975869	3828937	1294990	4543601	2896075	1457526	3769830	1284236	2310180	3867319	886378	4677168	984863	4581598	3655837	2701691	4663927	4471060	4945263	4096648	4294889	3482544	2293885	5343663	4078417	2645829	4364167	1160461	2118806	2218479	2281942	898675	929288	3677138	1939756	2083144	3636070	1949747
1570	3839876	4054237	1245284	3903014	448246	1130216	4701349	1376606	65383	1779813	1141039	764664	3878449	1595959	4102597	3070341	1351548	3723388	1256380	2573863	3690188	800040	4687915	1027104	4551277	3518431	2505927	4814958	4641090	4507714	4048288	4261497	2625193	2618970	3985918	5231013	1992643	4613839	1212296	2014166	1995386	1783403	787675	874996	3592507	1290609	1946935	3622829	1923651
1575	4712479	4429032	1153104	3807827	448887	1325317	3620334	1430571	62211	2312651	975883	1091496	3753326	1647508	4037541	2811436	1310058	3669654	1260092	2332823	4056348	799276	3890540	1172812	4193178	3585407	2685655	4485261	4432294	3603446	5425415	4597527	3732792	2344560	4580447	3553934	2458126	4610768	1145502	2107287	2356693	2288002	923242	1306973	4533238	1739947	2265005	3665048	2168376
1580	5181309	4141555	1299139	3856380	466793	1290964	4145777	1152695	45205	2497774	1138937	920362	4600981	1573713	3879025	2922366	1443359	3848512	1740507	2558686	3813201	755929	4840865	1024702	4667573	4069589	3118496	3677906	3930264	4210449	3909538	4371844	3564105	2669577	4461848	3742003	2294867	4217166	1116145	2094403	1803247	2373058	935157	902060	3766184	1310290	2168199	3531097	2118096
1585	3718782	4050398	1405076	4428648	467435	1275201	3928921	1172116	49712	2172293	950265	883990	4166886	1815367	4446879	3795929	1516636	4952364	1683048	2364309	3697289	627118	3928345	1639661	3601719	3505189	2817414	4403892	4076114	3864248	4433062	4205268	3453950	2317919	3931032	3605173	2379308	3555277	1275719	2388807	2066452	2722082	1256271	1195359	3798232	1411641	2396860	5061175	2089012
1590	5059640	4251709	1180946	4631686	387443	1458959	3579841	1235484	46349	1982775	962208	1141435	3586174	1822546	4083215	3266265	1347031	4046368	1241558	2472580	4791161	812242	4045793	1102183	4244033	4728216	3239014	4527289	3859451	4819372	4599254	4787323	3427275	2449378	4611920	3749104	2589012	4220620	1077698	2472785	1975705	2410917	761280	1049064	3684623	1324812	2304448	4876560	1946949
1595	4706722	4575649	1509253	4636868	423624	1282475	3749679	1396082	59950	2496505	1011614	720062	3649312	1863367	3936214	3603062	1561075	4869651	1120840	2703684	3928153	750334	3664473	933751	4363591	3768103	2935866	4353228	3884590	4849501	4457050	4031208	3510371	2974641	4090315	4680047	2700463	4318301	1325972	2316472	2321154	2806509	822573	992916	3801495	1751548	2339196	3579649	2071092
1600	4764678	4066903	1527022	3887085	478326	1555383	4531702	1503561	58692	2191442	1200422	1187129	4360713	1899590	4159210	3532056	1590486	3682896	1336836	3182209	3712066	643482	4192218	1111355	4703843	3923740	3284496	4526905	4495240	3921245	4385469	4131767	4042914	3527259	3989372	3719166	3005846	3601527	1193762	2269837	2106345	3003927	1017346	1111273	4055580	1470055	2739510	4948717	2256762
1605	4563175	4084174	1345720	3832392	559519	1513402	3598265	1337218	48838	2327404	1015858	696765	4266678	1880769	4661432	3692491	1587552	5052731	1403807	2746416	3672341	990800	4117182	1216827	4797686	4055772	3548518	4373954	3753710	4643009	3752750	3888237	3853501	3034632	5123737	3650655	2443236	3681360	1283744	2737777	2339292	2300872	720130	1162712	3767335	1505772	2707642	3558923	2131199
1610	4856218	4082831	1252667	5097254	430912	1264050	4483726	1141572	65998	2263777	1234898	855616	4314847	1690787	4541298	3773284	1475460	4754507	1619284	3154958	3660059	816705	4235589	1135389	4883469	4305444	3437638	4451869	3665048	4462424	5357096	5290121	3867894	2800313	4940082	3709571	2367571	4434597	1329547	2502865	2184290	3353966	807724	1113484	3570438	1717209	2523870	3804565	2358659
1615	3824523	4882317	1682025	3760234	526354	1453691	4973282	1579868	67113	2875732	1015162	954346	4134646	1702620	4698278	3562762	1386078	3720701	1277562	3534167	3694410	642950	4837987	919148	4163624	4048863	3278355	3934103	3836422	3786334	4393145	4991897	4052509	3135959	4079760	3780577	2719136	4540914	1308748	2544410	2435798	3110249	921495	1183157	3733175	1805035	2704312	4884620	2571392
1620	4727832	4016239	1684236	3990523	411273	1588398	4392953	1471543	51814	2511300	1381165	1073385	5131413	1901432	3905892	3670038	1906223	3826442	1427719	3292556	3687885	882571	3935254	1369646	4825513	4325594	3378147	4203157	4405811	3838725	3800343	4163048	4991513	2835624	3934486	4323483	2645775	4379712	1384549	2416636	1907546	2820272	704558	1203193	3707652	1552067	2682011	4131383	2377520
1625	4800565	4779263	1760952	3734903	389600	1170806	4091659	1254742	55034	2858269	1035525	1353418	4447071	2043741	3813393	4045217	1983457	3748720	1466124	3425998	3707652	776361	4315423	1109949	4397943	4223883	3629162	3772325	4316382	3808019	4933557	5268051	4135414	3536854	4637060	3639525	2840806	3499048	1566220	2800121	2732891	2951153	920226	1180523	5595062	1814384	2557799	4600405	2428278
1630	4225226	4444001	1546512	3964232	463463	1462863	5199540	1260024	56997	3548518	1001159	1083881	3686542	1855615	3899943	3930073	1709689	4880398	1614944	4190107	3747185	922055	4569508	1081001	4757002	4190491	3731448	4412528	4662583	4911871	4238852	4439971	4327513	3217223	4634949	4981342	2735348	4787131	1563572	2611204	2872784	3359532	765565	1217892	3801495	2108188	2801800	4918396	2723610
1635	3839108	4743952	1323952	3778082	508516	1651575	4782909	1561689	30032	2932538	1320376	1223870	4055772	1904817	4744912	3550096	1898935	3659867	1756339	3422846	5202611	859423	3728186	1340466	4092426	4184734	3475636	4152685	4002805	4199319	4429032	3954253	3853310	3374692	3783839	4946031	2892752	3633192	1453841	2715162	2366793	3412498	785969	890159	3886126	2083949	3135307	3883055	2614944
1640	4534389	4021229	1285095	4990937	501965	1439197	3757740	1283553	57461	2733338	1209526	883867	3757932	2017728	3864440	4290283	2368499	4698662	1606141	3217328	4508290	829589	4808049	1226709	4621707	4788667	3753710	3886701	3790556	3875187	4700005	4804211	4862743	3531481	4073427	3654877	3162635	4510785	1469905	3015442	3002392	3274709	957513	1492056	4909568	2187948	3509795	3900327	2828824
1645	3911074	4160745	1639633	3862905	514808	1376606	5367459	1320103	51605	4039268	1102620	1063954	4044066	2171502	4860824	3763881	2046457	3696137	1630939	4262456	3689804	1030571	4299494	1300736	4709025	4517885	4014320	4046560	5227367	4088780	5007057	4166886	4472595	3342836	3974595	4781758	3340341	3523421	1614466	2904107	2840038	3534359	884004	1197038	5066357	2058290	3331897	3695753	2753268
1650	3788637	4002997	1669536	4432102	455152	1914289	3966535	1443741	54739	3507876	1403821	1108802	4518077	1865374	4032359	3625515	1969564	4489675	1619775	3922588	5082093	1153418	4465111	1207519	4832230	4502532	4101830	4338068	4949869	4915325	4045217	4486220	3757932	3222893	5402387	5175936	3968646	4557610	1680223	2824197	3062843	3511139	952831	1162712	3992251	2364800	3389085	3914528	2794840
1655	3800919	4144433	1870424	4397559	541353	1390596	4056731	1354373	51224	3615920	1278954	910590	4780223	2344301	4652988	4574306	2324470	3678482	1560583	4878287	3710147	1014289	5029127	1214507	3717439	4363400	3607668	4573730	4852188	4069014	6317018	4135989	5233124	3513058	3938133	3699592	3978241	4861016	1362876	2528742	2280209	3818766	997829	1262085	3585599	2477684	3755629	3926426	3548518
1660	4400822	4391610	1928019	5130454	580605	1639060	4395448	1731936	53516	3320191	1813593	918110	3933719	2354264	4913982	4519612	2719325	4856218	1892984	3979201	5101284	1038856	4315998	1477780	4389691	4706914	4292394	4626697	4325402	3788829	4221964	4040035	5091880	3168008	5430597	4466838	3472949	3648352	1826790	2691118	3260315	3751790	1110822	1229998	4500997	1942131	3738357	4967908	3474100
1665	3772900	4410033	1657581	4970403	694813	1542227	5359399	1705991	69755	3433992	1633615	1211027	3681169	2175023	4353037	3740084	2631772	4902276	2347440	4488331	3903781	917783	5179966	1513060	4483726	4858905	3557004	4847390	5162118	3670806	5268819	5235043	5143312	3927386	3938900	3754477	3747377	3531865	1343701	3535319	3619374	3698248	1067708	1372362	4506946	2044751	3831816	3774436	3537622
1670	3922204	4084942	1606264	3833543	594758	1311614	3740276	1329779	70022	3448385	1187593	1067626	3624940	2326872	3964808	4733973	2352449	3646049	1756079	3989948	3749679	985259	4569508	1511627	4081296	4415598	3580033	4599062	4217742	4747023	4904387	5206641	4932021	3848704	4573346	5264405	3761002	3700359	1889517	3027340	3293324	4177441	1003930	1429384	3686350	2269809	3885550	4853915	3699592
1675	4024875	3978049	2025125	3834503	531540	1991769	3692491	1624320	43524	3507300	1212433	1071761	3661978	2385314	4058267	3781536	2332877	4087053	1806837	4585245	5353066	777480	3928345	2000340	4593880	4350350	4563367	4419437	4907457	4106244	4979806	3972484	4558378	3873460	5598516	4948334	3433800	4725145	1424061	3650847	3424780	4157675	989449	1339647	3786142	2248955	3878833	3759275	3669078
1680	4151534	4581215	1590145	3768295	571584	1669837	3724923	1578053	41945	3721661	1461907	1253732	3700167	2324252	3905892	4838754	2520881	5068276	1865046	3937173	3777122	980960	4004533	1374859	3876530	4427880	3803030	4639171	4479695	3766567	3883823	5167876	4754315	3695945	4883469	4920891	4110657	3554893	1535566	3901286	2983990	4585245	1081697	1212487	3737589	2551601	4242114	3826826	3551247
1685	5234468	3987453	1836603	4681582	513525	1769441	4901700	1626340	55846	3780193	1272908	1102456	4521339	2451753	3905892	4274355	2013893	4122748	2072948	4357834	3617263	1072512	3668886	1734474	4651069	4675825	4073427	4783485	3856380	3957131	5174209	4957929	4266102	4074771	5325048	4663735	3927386	3600375	1534938	4055772	3501735	3733367	1487156	1167066	4816301	2834037	3929113	3907619	3654493
1690	4681774	4676784	2041353	5355561	536426	2017864	5299332	2003111	59082	4071892	1334884	915476	4265527	2492083	4486028	3665624	2500736	5169603	2209457	4913598	3911841	868049	3754285	1486365	4817645	4358794	3504230	4485645	3977857	3931800	4221388	4917245	4434597	3965575	3905892	3769638	4152109	4733589	1422655	3517663	3362602	3783839	1097283	1667435	4135797	2973414	3828362	4464151	3679441
1695	3912225	4786556	1848709	4829735	541176	1917469	4966949	1805540	40742	4477393	1326122	983171	4633605	2561320	5041601	3726267	2751794	4478352	2017987	4054045	3736246	1410631	4588123	1252845	3905316	5228710	4192602	4607314	4803635	4496391	5207025	3958859	4213520	3916255	3863481	5049853	3856188	5251547	1780387	3279506	3269335	4339027	1300627	2048232	3779617	2612746	3980928	3689612	4137716
1700	5384155	4149423	1830080	3833351	600068	2066629	3681360	1382079	40222	4520956	1315135	913006	5706176	2612364	3979777	4608657	2783266	4434789	2198539	4474130	3689996	978381	5113374	1421263	4309282	5176320	4338835	4973090	4434789	4082255	3944849	3979393	5254810	3737206	3978817	4414639	3827978	5599859	1851098	2851744	3799000	3910114	839688	1542513	3761002	3126790	4254780	3808787	3675027
1705	5344622	4107395	1615517	3789980	468104	2366779	4479312	2058277	43110	3646241	1166043	939565	4053661	2527377	3895529	4965605	3861753	5144079	1969059	4989594	4162664	1018875	5046590	1758877	4164583	4677936	3738549	4001846	3670422	4001462	6077133	4158059	4003957	3318847	5521945	3751982	4504068	4663735	1829493	3400216	3964232	3559307	1219898	1607233	4664310	3247266	4083407	3704389	4145393
1710	3747760	4090123	1795099	4164967	508830	2022478	3794394	1852203	35373	4787131	1572252	985600	4664886	2785300	4974049	4333654	2740902	3731832	2110426	4945647	3732216	1963613	4723034	1597024	4478544	4722842	4594456	3919518	4995159	3844290	3697864	3895721	3876530	3065721	3934294	3710338	4416558	4871571	1633369	3576963	3644514	3722812	1392233	1582953	3718399	3040581	4129656	3941971	4089931
1715	5191288	4654715	1712828	3746417	684577	2361484	5105122	1709225	61401	4254396	1729561	1159246	3727802	3186047	4899589	4758921	3213682	3731640	2460692	4675441	5097254	1177862	3937941	2115258	4124475	4441506	3789980	5007825	4998421	4843552	3781728	3999735	4681006	3746033	5179966	3793626	3945041	4756426	2172634	3377763	3651231	3794010	1220758	1855888	4752396	2896355	5473392	3873652	3696521
1720	3810322	4871379	2311709	5020875	719271	2262316	3602295	2321208	59073	4412912	1454974	992916	3692299	2712869	4847966	4725337	3253215	3620142	2176770	3954637	4023915	1286542	3618991	1691578	4607890	4395832	3706308	4213904	3714752	4998038	5077679	4563943	4537652	3434376	5316412	4872914	3951758	4880014	1483499	3990140	3921629	3704197	1065210	1653377	3800727	2884753	4340946	4247296	4443809
1725	3791132	4299111	2251166	3967686	725044	1980045	4952364	1933246	34412	4879631	1636290	1074232	4958313	2611846	4251326	3911457	3447041	3720893	2599589	3861178	3807252	1087566	3804181	1664882	4510976	4532278	3481969	4711904	4533238	4829543	4108355	5158280	4445344	3255326	4546479	3757356	4107011	3906276	2008475	3903781	4529783	4320028	1054223	1741517	4524602	3997240	4571043	4221388	3726651
1730	3844866	3965959	2032959	3985918	850306	1703984	3642019	1910481	46301	4743760	2076483	1345639	4483342	3403095	4749325	3706308	2943386	4596375	1983457	4586780	3756780	1331799	4739538	1893543	4322523	4344209	4424810	4267638	4996310	3858491	3993018	5258648	5150988	3638565	4511168	4977695	4173987	4327513	1739128	4179168	3831048	4311201	916677	1456475	4277617	3521885	3986109	4981725	4534197
1735	3856380	4692521	1838105	3668503	724320	2188930	3711490	2400081	49149	4485645	1931908	952831	4081296	2870846	4974817	4834916	2950193	4938162	2437722	3968262	3734327	1623324	4495240	1480837	4656250	4579295	3627051	4378752	4382398	3840836	5161159	4010674	3856956	3747377	5338290	4149423	4162664	3626091	1709102	4032167	3532632	3930073	1184386	1659983	3978433	3603830	4156907	3846785	3928537
1740	4416942	3996281	2305049	3876914	816486	2362630	4776768	2403397	29303	3742195	1562071	1042404	4181471	3288526	4873106	4566246	3553358	3706884	2686405	5182844	3707652	1715681	4469141	1674354	3724348	4394297	4397751	3894186	4166311	4504452	3943890	4160745	4050207	4089164	3903781	3766567	5008592	3681744	2116814	4229256	4217742	3882288	1156339	1562044	3916447	3418447	4867924	3850047	4770051
1745	4576033	4190107	2382188	4335189	636331	2455888	5075184	2247454	36925	3737014	1437996	1304735	3770214	3268759	5109152	3983423	3280466	4034470	2376783	4644928	4892105	824621	4848350	1991906	4484877	4651645	3697289	3806868	3922204	4761799	4068630	4319453	4848350	4217742	3853501	3779233	4203733	4740498	2003234	4576225	4635141	4843360	1291196	1933137	3788829	3701127	4914750	3883823	4075155
1750	3820110	4391034	2206427	5074801	756571	2084931	5749931	2097106	43488	4646655	1473481	1425862	3983615	3215985	4477776	3683280	3529945	3756012	2455247	3837573	4862935	1156107	3830089	1741626	3966535	4243457	5056761	4350158	4804787	3878257	4416558	4257850	4471252	3988988	3989372	4477585	4348623	3616880	1992301	3996472	4152685	3755437	1467598	2299999	4029672	3679249	4539954	4913023	3979777
1755	4833957	4210641	2089367	3857915	606619	2486719	3704197	2186692	39660	4083598	1594349	1398866	3802646	3360299	4927991	3820110	3325372	3726843	2579527	3803605	4760840	1519871	4562024	1934174	4027945	4883469	3495978	4536500	4320604	4654331	4583709	3984382	4185693	3685774	5357288	3715712	3936405	3587326	1949774	4087053	3759851	4671987	1328319	2081151	3760426	3592123	4295848	5013774	3711490
1760	3832775	4126970	2485873	3860026	669387	2392957	3862521	2392383	35235	3782688	1883485	1156079	4413871	3756972	4263032	4298151	3690188	3783647	3245155	4074195	4860056	1306673	3893418	1667462	4631686	4516926	4068246	4518845	3719358	5051964	5108768	4011057	5150796	3299273	3990140	4403508	4464535	3706308	2050115	4507714	3938325	3721277	1665333	2341940	4776768	4180128	4004533	5018572	3831624
1765	4195097	4017390	2188862	4687723	671393	2681942	3831432	2423064	29933	5079406	2283717	1242868	3626475	3581185	4516158	4896135	3687501	4244417	2819570	5272273	3698824	2177370	4592345	1742527	4659513	4773506	3563145	3877682	4405235	5012047	5088618	4084558	4025067	4419245	6099203	4442465	4234054	4098375	1938678	4790394	3868470	3756588	1596410	2080591	4113344	3803414	4406195	4759305	4553964
1770	4243457	4126970	2257853	4248255	667953	2630066	4387004	2302251	49989	4751245	2056093	1156052	3923931	3580609	3956364	5292616	3648352	3719358	3025613	5943182	3809363	1428701	4116031	2032018	4323675	4403700	3732408	3791323	4275506	4753739	5041792	4767557	4139827	3501927	3898024	3900519	4259961	3584831	2372389	4290667	4064792	4669492	1481670	2287020	4269173	3613233	4109314	4927991	4491402
1775	5203570	4111617	2435088	3837957	672990	2456223	4664886	2422177	44071	4430183	1728196	1159328	3972868	3896105	3840836	3890923	3643171	3784223	3045955	5324088	3809938	1534365	5074801	2066807	3977282	4338068	4573346	3718015	5136595	4915709	3871349	5352874	5446525	4172452	4238660	5046590	3656221	4359370	1931690	4562216	4046368	3614385	1565074	2390295	4076114	3438981	5303170	4660089	3812433
1780	3853885	3979009	2940684	4274355	812419	2622415	4953899	2537559	27835	4731478	2288685	1271311	3743922	3725691	4861591	4817645	3394267	3695753	3677714	5351339	3710147	1690514	5228135	2208120	4116990	4197208	3605941	3799384	3878257	4206611	4568932	5384347	4287020	3542036	3974595	5102627	4321948	3636838	2254946	4866965	3662554	3744498	1114780	1857362	5126424	3745649	4043682	3862905	5007249
1785	5066740	4982685	2984736	3732216	775173	3093721	3637797	2426777	75295	4779263	1954578	1538241	3749296	3911841	3905700	3807444	3358572	3726843	4205652	5097446	3646625	1473140	3966151	1973549	3914336	4859288	4355723	4926840	4979806	5082477	4992856	4676017	3993786	4064983	4385661	5568003	3881520	5018572	2294594	4142514	4593880	4232711	1574450	2305977	3834119	4256891	4539379	3711874	4038884
1790	4744144	4735316	2621713	3883823	671502	2866905	4297191	2613770	34866	4689450	1826094	1549856	4480847	3941587	4098951	3908963	3530905	3764648	2930816	4125626	3742771	1268759	5229094	1965169	4220429	4659705	3591740	4339411	3761002	4939698	3787869	4067670	5360359	3239398	4036389	3765800	3838341	4741457	2306755	4464343	4489291	3720318	1405922	2500190	5103779	3812241	4040995	4700965	4461848
1795	3878641	4828967	3157645	3932375	837668	3740276	4598870	2629110	59117	3841603	1828333	1277111	4464727	4060761	4730902	3797464	3891883	4977695	3395994	3941203	5039106	1889040	3972292	2498757	4092042	4528632	4063448	5174784	4813039	4073235	4367622	4547247	5268243	3983231	5616747	3596345	4398902	3781344	2394881	5529429	4559721	4750477	1470738	2515080	3785566	4443233	5079214	4341138	4027945
1800	3762537	3929305	3068731	4965413	754510	3190461	3645666	3261083	46541	4196248	2586392	1243673	4492169	3926234	3833927	4369733	3423629	3866359	3282193	3885358	3783263	1958099	3780001	2093120	3951950	4703652	3798040	3918174	3816463	4638595	3961162	5312190	4007987	3695370	5483563	4738771	3882671	4731862	2745488	4197400	3659099	4049247	1469127	2267899	4639363	3957707	4056540	4435365	4682926
1805	3827018	4042146	2955950	3892459	736017	3394459	4192218	2643333	37991	4880590	2037545	1419912	4064600	4286445	4342482	4724953	3048066	3775971	3068408	4145777	3706308	2112569	5107233	2484208	3858683	4771203	4337300	4795767	4473363	3817039	3823180	5115293	5152523	3763497	3955596	3821453	3935830	4165927	2651889	4799989	3577347	3763881	1496560	2487402	3721085	4404660	5291272	4797110	4921850
1810	4739730	4092042	3278355	5053115	877439	3666775	3950799	2669049	31262	5208752	2429629	1375473	5101476	3623404	4567589	3791899	3180674	4829927	3612274	3891883	3635303	1546075	4855834	2321740	3659867	4575841	4818988	4000886	4872530	4065367	3665432	4023531	5231397	3447617	5023177	4307555	4695016	4567781	2811068	4757769	3960010	4098567	1523542	2851098	3769638	4961959	4098951	5207217	3878449
1815	3926426	4122172	2823918	4132151	1034311	3789980	5277839	3151696	64684	4753547	1929479	1855997	5096102	4041955	4834916	3987069	3607476	4831654	3514209	3893226	3703814	1548136	4123515	1733887	3991291	4678128	3650463	3747952	4562408	3741236	4947950	4006836	4517693	3480433	5249436	4335189	3896681	3651039	3173381	4660089	3704006	3664089	1470806	3031321	4861783	4805554	3941587	5055034	4086285
1820	3867127	4135030	3176068	4036965	849460	3840836	4801141	2995483	53655	4660472	2077439	1622792	3798616	4565862	4416750	3743730	3815696	4195289	3618799	4118142	3705349	1591387	3954445	2164295	4440546	4318493	4142706	4285485	3665048	4063256	3837381	5053883	4058651	3898408	3961353	4699046	3898408	4216974	2473003	4531702	3742771	3682896	1809321	2836590	3812433	3597881	4125818	3736054	3714177
1825	4514239	4649150	3080114	3929689	907219	3416720	4450334	3175300	36671	5048701	2715653	1620417	4015279	4516542	3945809	3855421	3629162	3673300	3291213	4028713	5088618	1833109	4753356	3311218	3920093	4643776	3803605	4351309	3856572	5236962	3700359	5380701	3871541	3589437	3974019	4205076	3906276	3605173	3033097	3884399	4680239	5094567	1789872	2731802	3760042	3771941	5468978	5173057	3666392
1830	3831240	4228681	3418447	3793626	761088	3770214	5219115	3587518	68408	5160007	2634324	1859218	3604789	3858299	4632070	5168259	3291980	3661594	4614606	4254972	3653918	1801582	4658745	2876309	3817039	4342098	4765830	3763305	4539763	3923548	4265911	4441698	4687339	4177633	3976322	4816877	4274930	4836068	3057949	4309282	4121980	3644706	1596573	2942517	3810514	4482958	4761416	5019339	5103203
1835	4598870	3967111	2999129	3838341	938951	3408468	4267062	3696137	40673	4634181	2490664	1898907	4470868	4376641	3953101	4612495	3115042	4334997	3366248	3899943	4594648	1866916	4783677	2766766	4731094	4469908	4495432	3657756	3908771	5232740	3974211	4170341	5114909	3519007	4196056	4892488	4538035	4682734	3426315	4940849	4254588	3760042	1658045	3530905	3650655	3746225	4014128	4396600	4022956
1840	3757164	3949071	2965929	3780001	1005117	3697097	5026248	3880560	50060	3929497	2569332	2158877	3837957	4139635	5150220	5160583	2983585	4733205	4371268	3881712	3757164	1866520	3922396	2482325	4203349	4579487	3686926	3745074	4667957	3898408	4262840	3958859	3893994	3879025	5015501	4206419	4749134	4120445	2843577	4224842	4362440	3690380	1630612	3180482	3794394	3716288	5531157	3802070	3888621
1845	4027562	4733013	2890702	3770022	931035	3531865	3763689	3189310	30980	3814160	2791087	1776470	5166149	4166694	4517501	4828967	3381025	3757932	3484080	5186299	5085164	1547331	4467222	2786688	4503684	4501957	3708611	4672371	4673714	4786364	4724953	4055196	4611728	3618607	4059994	4965989	4146736	4910336	3857340	4802676	3541844	3997624	1398088	3061116	4863510	4831654	4150958	3786526	3668311
1850	4663351	4222731	3813201	4053469	903097	3681552	3712066	3396378	24558	4639938	2604871	1735716	3594234	4262456	3964040	3834311	3605749	5090921	3500967	4026218	4518845	1808106	3619374	2473767	4168230	4581790	3682512	4563943	4327705	4237700	3779809	4023531	5114142	3208692	3961353	5032389	4153261	4573922	2987615	4694056	3712449	4056540	1708188	2643141	4390650	3789212	4252477	4105284	3868278
1855	4109890	4490059	2911044	3715904	1111982	3633000	4504068	3592123	42050	4466646	3041776	1553650	4394105	4203541	3986301	3824907	3216369	3706692	3453950	5328118	4315615	2018301	4348239	3089858	4822634	4298919	3658140	4545904	3796505	4784061	4222731	4061529	5108768	4210641	5407952	5193207	4491594	3657372	3229806	4682542	4085134	3700935	1811232	3488685	4308898	3759467	4234246	3964808	4398135
1860	3869622	4401973	3402519	4528440	977807	3919901	3817231	3483504	57740	4879055	3075125	1946867	4156331	4411952	4900932	3756588	3068216	4835300	4593689	3931416	4764870	2095509	4969827	3441476	4864278	4302181	4405811	4921850	3878257	3840644	3869046	3917599	4282798	4101638	4010482	3707460	3748528	4986907	3036743	4320988	4780223	4451485	1715326	3473717	3776355	3599608	4026218	4364743	3682128
1865	4637827	4060761	3354926	3851774	882011	3787869	4645504	3436103	61029	4358986	2838311	1907806	3733559	4125434	4046560	5106081	3915104	4596759	4641857	3962313	3651423	1767462	3942355	3637989	4760264	4490250	4524794	4624969	4189531	3968838	4899397	4686188	4473938	3626859	5011087	3645090	4405043	4663927	3043823	5348653	3622253	3654110	1724402	3498856	4149423	3782879	4230600	4238660	3801495
1870	4673522	4216974	3022158	3923164	1028892	3654877	4036389	4872530	42550	5139281	2753872	2123119	4285869	4500997	5027591	4732630	3635111	4729367	3604597	3881520	4772930	2129506	4192986	3140565	4017199	4536308	4249023	4202965	3808211	5150604	5401811	4052126	4925113	3281425	5355177	3879985	3763881	3757740	3490604	4065175	3997432	4904579	1876169	3511330	4538803	3734519	4103941	3823756	4702116
1875	3807060	3910882	3559883	4015471	1362235	4456667	5189369	4355148	37112	4642817	3151120	1854796	4237316	4331351	4956010	5066357	3177411	3606133	3841219	3961353	3777890	1941080	4397175	3327291	3628202	4297767	4359178	3945233	4653564	4414255	4695783	3943698	4248255	4081679	3888429	3734519	3700743	4332311	3341876	4109122	3796313	4238468	1699494	3601143	3913377	4557226	4076498	4785404	4063832
1880	3897256	4172068	3516896	4185693	1102743	3744882	3923164	4390650	33041	5117980	3442628	1909444	4758345	4068054	4813614	3884590	3850623	3719742	4660472	5337330	3606325	2062903	4446496	3431881	4500422	4831078	3743922	4694824	4782909	3822029	4038500	5398932	4242306	3233257	5416204	4953899	4342865	4639746	3253023	4922618	3715904	4686380	2177357	3422477	5336179	3662745	4199894	4053277	4118909
1885	4533430	4971554	3691532	3913568	1173754	3594043	5208560	3785950	31717	4279920	3036359	1955847	4797878	4439587	5068276	3837765	3932951	3745841	4535349	4013552	3638757	1674996	3689612	3320382	4927799	5018380	4795191	5041025	4619980	4751628	5504673	4077649	4187037	4021037	4849693	3706308	4141746	3808019	3709379	5157896	4463000	3739700	2010986	3731256	3751407	3824140	5263638	3876147	4103557
1890	3819534	4831846	3768486	4555883	1303479	3888429	4157099	4753356	28225	4280304	3110820	1990391	4984988	4213712	4901508	3857531	3675027	3999351	3539157	4066711	4079952	2148218	4294313	3898216	4946031	4423467	3679825	4899781	3868854	4621515	4975392	5180350	4156907	3956172	5454394	4222923	3813393	4940273	3429386	4355339	4265527	4235013	2136794	3780960	4145585	3892267	5015117	3922396	3874227
1895	3885358	4155180	3384671	4907649	1150470	3593851	4763143	3662554	41538	3585215	3231721	2033628	3789404	4746639	4932981	4676401	3145747	4496967	3705541	4715166	3703046	2123774	3720893	4016623	3843714	4367238	3587710	4464151	3793434	4161705	5182461	5663381	4505603	3912033	4143474	3680209	3899367	3744882	3196410	5151372	3837381	3769830	1888494	3305414	3849279	3803989	3989756	3941779	4911679
1900	3913377	4733397	3982847	3887277	1476292	4603860	3749679	3937365	67419	4213712	3373541	2293707	5104354	4121404	4544368	4400054	3128475	3791323	4669684	4734741	3743347	1980960	3886893	4265911	4011441	4321180	3741236	4666805	4554731	3929497	3770981	4097416	4043874	3311363	4573346	4820715	3817423	5130070	3923931	5032005	4344976	3765608	2089763	4129464	3815888	5334835	4847006	4251709	4617293
1905	3799000	4141746	3018320	4339219	873126	4544944	3761386	4071700	35457	4110849	3185855	2191728	4685420	4118142	5304130	5068084	3834695	4999765	3622829	5387226	3718782	1776497	3818574	3880752	4045793	5040449	4557802	3600375	4224459	5197238	5116828	5428294	4045409	3522845	5358056	4301605	3790364	3635111	3417871	4808241	4209874	3860986	1845761	4060378	3831048	4172452	4116607	4100294	4420012
1910	3919901	4562024	3234216	3922588	1090459	3688845	3667927	3858875	27052	3860986	4078801	2220539	3711106	4561448	3935446	4199319	3545298	3724732	3568711	5245022	3656221	1778107	3792859	4334997	3685199	4307938	3702086	4907649	4664886	3956364	4561256	5141776	4103365	4083598	3958475	5103395	4460313	4776384	3905700	4787131	3740852	3754285	1958741	3977666	5059640	3746417	4337684	4484493	4034662
1915	3861562	3980736	3340149	4276274	1033478	3792667	3909730	4519228	33746	3986685	3784607	2468963	3612849	4578336	3947920	3856764	4610768	5150604	3559499	3955020	4815725	1727978	4769284	4549358	4619980	4299686	3979201	4410225	3794778	3833543	4971362	4046752	4041379	3669654	3949839	4933749	4530551	3662554	3510755	4019118	3681552	3786142	1840343	3011411	3772325	3772133	4073235	4180704	3679058
1920	4570276	4022956	3784990	4059034	1383294	3912993	4734741	3648160	27953	3680977	4174563	2379008	3990523	4449182	4591002	3924507	3935062	3751215	4529208	4990745	5202419	2148327	3721469	3917599	4906690	4394872	3720126	4818412	3714177	5316988	4033894	5138514	4522299	3909155	4872338	5175552	4176290	3583871	3774819	3879409	4550701	3714177	1771242	3140181	3949839	3704773	5388569	3817615	4208914
1925	3908771	5075568	3082417	3802262	1137491	3628778	3794394	4390267	32147	4095113	4345168	2330735	4297191	4533046	3796313	5167684	3608244	3760426	3854845	5108384	3723196	1996273	3637222	4959464	4844895	4294697	4359753	4727832	4362056	5299716	3995897	3993210	4144241	3908771	4139635	4362440	4474130	4720923	3389853	5012431	4270324	4660472	1952626	3147858	3819150	3713793	5200116	3946001	4188572
1930	3886510	4771395	3331144	5005714	1103698	4168613	3771749	3834119	30916	3948112	4711520	2620717	4766213	4074387	3829513	3897640	3483312	4952939	3704197	4456859	4115071	2097474	4326361	4123515	4788475	4275506	3693451	3633384	4383934	4026794	3778849	4739922	5113182	3719358	5509855	3760042	4394105	4916861	3592315	3953293	4462424	3783839	2367025	3811090	3963656	3742579	4650109	4186845	4815342
1935	3769638	4940273	3739700	4592345	1109430	4155948	4987675	3702278	32104	4072084	4291242	2622607	4427113	4122556	4528632	4649917	3146706	3754669	4934516	4886731	3866743	2109348	4986523	4424426	4181087	4866773	4161705	4522491	3878066	4194329	4058459	5274576	4545520	4248831	5273425	4288172	4450526	4577184	3566408	3932759	3647777	4027753	2564145	3645666	3806484	3712833	4099335	3979393	3891691
1940	3880944	3976322	2904080	4549358	1409867	3822221	4263800	4398711	26666	5279566	3878449	2566561	3617647	4213136	5050236	4719388	3218096	3747952	3573892	3760426	3658715	2118929	3874995	3671381	4173219	4998613	4532662	4348431	4543025	4035814	5005330	4084174	4739154	3714369	4072468	3738741	4410225	3627818	3959434	4065751	4521148	3756972	2304093	3163402	4115839	3781536	4061145	3811666	3806292
1945	3822029	4246528	3720510	3979585	1127064	4564327	3693067	3743155	24224	4301989	3675987	2540471	3912801	5290313	4825897	3911457	4318109	3778082	4947566	4596759	3775395	2055056	3707076	3865592	4687915	4764102	4857177	3883247	4685996	3921820	5042368	5401619	4012785	3090861	5479725	3724732	3789212	3680977	3825675	4975968	3471222	4248063	2291988	4039460	3771557	3665432	4250942	3987069	4489483
1950	3982271	3952910	2893772	4650685	1336672	4757578	4111041	4112193	35656	3740276	4263608	2903559	4140787	4167462	5003987	5258264	4010866	4418093	3816271	3884590	4927608	2010344	5209136	4693289	4085518	4621323	4831462	4706146	4457242	3980544	4922426	4990361	4044641	3155150	4633221	3780193	3815888	3692107	3666392	3864824	3718015	3635878	2400531	3198137	3815888	5090345	5436546	4200854	4317918
1955	4778112	5256153	3816847	4997078	1182379	3733943	3648544	3854077	35095	5171714	3507684	3002524	4338260	4586012	3936214	5041792	3590204	4159594	4913214	3938900	3663513	2198853	3635495	3964232	4635908	4407730	4313696	3813777	4180512	4200086	5141584	4920315	4624778	3726267	3973060	5145614	3784799	3676371	3868278	3808019	4425961	3912225	2318233	3138838	3876147	5098213	4095497	4048863	3870197
1960	4739154	4902851	3411539	4866197	1580455	3698632	5097254	4560680	33453	4020077	3827594	4261497	3986301	4160170	4902084	3803797	3137303	3681744	3620334	3938516	3637989	2221140	3662745	4896519	3821645	4273011	3726843	3668503	4903043	5085164	4916477	3885742	3863289	3393307	3941203	3708803	3706884	4666038	4015663	4676976	4458394	4581598	1975037	4249982	3699016	4626697	4057115	5373600	4187612
1965	3843330	3936981	3500392	4149807	1477684	3711298	5365157	3954253	31359	3739125	3707652	3186047	3637030	4693480	3940627	3972292	3632616	4843552	4225226	4012785	5096486	1972362	3749488	5171714	4467413	4351501	4693480	5115677	4578912	4142706	3880752	4407922	5213358	3934870	4162089	4662008	4655675	4734932	3967686	3932951	3574468	4245952	2265456	3812625	3924891	3659675	4092426	5360359	3780385
1970	4265911	4134070	3051712	4417134	1692438	4686572	3816271	4260729	39108	3736630	3420366	3668886	3622829	4147120	3930840	4037157	2934265	4812463	3805333	3928345	3678482	1757703	3727994	5794070	4232902	4590234	4425578	4254396	4541874	5113566	3737781	4354380	5088618	3040389	5601778	4268981	3776163	3875955	4024683	4838371	3796121	4863894	2761356	3119455	3643363	4237316	4111809	3729913	4059802
1975	3785950	4737235	3576963	3850047	1485232	3688461	3903589	3832200	34522	3637989	4618828	3301767	3993402	4621707	3935638	5292040	3313474	3758315	4321948	4031016	4998613	1912692	3725691	4461656	4064983	4338835	3653918	4472979	3720318	3835078	3750831	4092618	4630919	3757932	4342482	3572549	4514623	3600951	4167462	4118526	4042530	4891913	2134542	4071508	4922618	5003987	4873106	4830310	3815888
1980	3886701	4582558	3365481	4157291	1334065	4728408	3781920	4773890	37717	4771587	4082639	4848542	4801908	4150766	4870227	5150796	3865016	3749104	3552974	4940082	3715520	2321249	4782525	5657432	4686764	4330583	3769062	5194743	3798232	4798646	3728570	5383580	5522329	4121788	4410417	5237346	4383550	5082285	4418477	4633030	3739892	3838533	2033000	4188188	4792888	3758507	4553196	3931992	3806868
1985	3917599	4223499	3328592	4007219	1591524	4613839	5263062	5177279	24046	4523642	4048288	4225034	4455899	4787131	3943122	3814544	3121566	3767527	4808625	5256537	4730327	1852176	3990523	5371873	3852926	4364551	3678866	3752174	3785374	3910306	3940627	4022188	3831816	3576963	3918558	3806484	4662008	3672149	3845633	4053661	3999927	4919164	1999675	3343219	4892488	4209298	5024905	4147120	3889964
1990	3881712	4281071	3299848	5500835	1409007	3593083	5511390	4405619	58062	3572933	4689067	3821069	5256537	4973857	5104546	5080558	3023502	3759659	4126394	3933143	4077266	2092452	5188026	5227559	4347087	4310625	4077841	4880974	3908003	4721307	4717469	4801524	4189340	3536662	3974979	4942384	3987069	3674644	3377955	5163462	3668503	4100103	2113285	4008179	4950445	5101476	4137333	4693097	3739125
1995	3943314	4870035	2894540	4584093	1599399	4296616	3966919	4414447	31351	3754093	3735286	3942738	3754477	4547823	3900711	3807252	3896681	3659867	3802070	3919710	3756780	1965592	4053277	5151947	3770789	4285485	3770597	3978433	4215439	4521531	5288202	5232165	4089164	3726651	4493321	3721853	3751982	3919901	3981120	4837219	4732054	3644898	2477466	3201208	3745458	4888842	4007411	5044671	3835270
2000	3906852	4205652	3273365	3874803	1712965	4108163	4913023	3770597	95209	6094405	3753518	3903973	4742609	4227721	4787899	3792091	3547409	4724186	4446879	5008401	3726459	2094540	3668503	4335765	4321756	4847774	4982877	5110303	4040419	4797686	4969060	4492553	5027591	3665432	5218155	5010320	3820685	3642595	3978433	3955404	3679058	3671573	2155424	3171846	3860410	3697864	4085326	3847936	4675057
2005	4480655	4806514	3988412	3988220	1828101	3647393	3783071	4132919	44423	4546095	3606708	3464889	3667735	4189531	4573922	5029318	3486382	3717631	4901316	3907619	3965959	2160952	4756042	4556075	4409649	4625929	4610001	3827594	3908963	4042530	3867319	4577184	5414477	4051742	4050015	3887085	3844098	3630889	3550671	3983423	4647039	3708227	2096369	4040995	4383934	3807252	4124283	3906852	4000886
2010	3916255	4607698	2971879	4508865	1682639	3744498	5261527	3814928	52652	3832967	4187229	3640676	3941587	4217550	3860410	4159018	4356875	3768678	3552974	4000311	5090345	1848668	3686926	4760840	4386237	4341138	3691340	5048317	4718428	5176703	3951374	4034470	4762759	3737206	4169573	3728378	4621131	4778879	4186269	5150028	4003957	5152139	2423269	3914528	3769638	3676179	3981120	4557610	3849088
2015	4537268	4036773	3762153	4441314	1938719	4396600	4644544	4220620	39812	4349582	3806292	4347087	3818574	4688107	5299140	3777890	3670614	4348431	5004946	3939860	3712449	1813675	3769446	4054237	4295656	4296232	4638979	4710752	4209874	4986715	3788061	4405235	5331573	3785182	5226791	3664664	3783263	3643555	4257275	5341168	5261143	3709763	2557007	4055964	5167108	3660634	4128505	4901316	4012017
2020	3818958	4139827	3797464	4250750	1704790	4721883	5462646	3779041	32003	4310433	3991099	4270133	3974979	4905922	3870005	3817807	3644514	3734903	4455323	4895559	3621293	1787729	3677714	6418920	4472211	4324059	3533592	3847552	4611728	4209106	3730681	5140049	5154826	4039460	4820139	3679441	3697864	4150190	3676755	3941587	4380287	3709571	2103302	4308322	3709379	3821837	5388377	3693067	4501957
2025	4801141	4669492	3363370	3868662	1523597	3760042	4535157	4136181	43812	3939860	3710338	4556458	4252093	4261689	4971362	5106849	3539925	4883853	4937779	4762183	3658332	2083922	4568549	5245790	5020683	4305252	3938133	3927962	4403892	3801303	4802100	3935254	5756072	3625132	4875601	3668311	3818574	4642433	4244225	5326007	3768295	3679441	2013251	3356653	4654907	4121212	5425224	3772325	5188794
2030	3921820	4504452	2953839	4321756	1719325	4746447	4334038	4933749	30939	3943698	3976898	4671411	3582528	4516158	3912417	3824140	2953264	4884236	4670260	3853118	4773890	1890241	3716288	4742609	4162472	4458778	3752558	5075376	4077841	4257467	3676755	4202581	4011825	3834119	3908387	4353228	3851390	4157099	3800535	5312766	4514815	4604052	2122860	3319231	5209328	3589437	4201046	3962313	4231367
2035	3890540	4101638	3304070	4028521	1725849	3640292	5323321	4050782	29067	3693643	3696137	3765992	3681552	4229640	5041601	5245214	3435911	3621869	3647393	5283596	3723196	2151275	3851774	3911074	4656634	4309282	3763305	4367813	4397943	3841411	3845249	4937971	4164775	3549904	3975938	5208368	4178593	5032965	3538389	5183420	4414255	3993402	2133396	3884782	5457464	3627626	3995129	3857340	3817423
2040	3741427	4193370	3845633	4150190	1998689	4282223	4213904	5029702	33376	5151372	4278385	4649342	3580993	5080558	5042560	4919931	3963848	3729721	3542803	3809555	3714560	1919407	5277455	5703681	4921275	4675441	4746255	5110495	5132757	3850431	4640130	5249628	4619404	2945395	3840260	4613455	3838533	3737014	3736246	3860410	4894216	4182431	2519011	3078963	4557610	3668886	4123899	3688077	3850047
2045	4851804	4937395	2987807	4417134	2031663	4771395	5119899	3638757	43771	4935668	3724540	5050812	3870197	4193753	5280142	3812241	3405973	4311585	3689421	3965383	4775425	1868936	3723196	5472433	4582750	4360905	4690410	4730710	4085901	3932567	3798616	4822826	5163462	3521885	3920861	3631464	4814574	3743347	4388923	5492007	4542641	4957161	2656352	4153837	3616304	3862521	4890761	3893226	5148877
2050	4738962	4781182	3876147	4228297	2069891	4722075	5031046	5151372	25144	3729337	3628778	3973827	4544176	4220237	3894378	4713631	3125980	4547055	5059640	5314301	5256537	2077889	3824907	5493543	3762153	4782142	4873682	4777728	4620747	4048096	4404276	3825675	4476433	4125434	3952718	3749871	3834886	3657180	3563145	4886731	4885388	3785950	2083990	4005108	4454364	3682128	4000503	3864632	3782688
2055	3817039	5009168	3548518	4958888	1873849	5026056	4999957	4130232	34509	4309665	3891499	4700965	3722812	4294505	4257083	3889004	3348785	3714752	3663897	3802454	3707460	1840930	4675825	3951950	3891691	4928375	3683663	4432678	4376449	5078255	3753518	4097992	4796343	3648352	3875571	4576801	4496583	3759083	4023148	5202995	3705541	5013390	2069059	4098951	4980766	3660059	5202995	4317918	3988029
2060	4552620	4344593	2982625	4693864	2004298	4684461	4158442	3824523	29352	4897670	5379742	4503492	3644130	4928759	5046590	3860410	3484080	3991675	3653918	4368197	3743922	2160269	3832392	5149453	3963081	4269173	4891913	4920123	4503684	4939698	4472787	4211217	5530773	3773476	3853693	4693864	4078801	3688461	3521310	3945233	3640484	3776355	2240711	3236711	3677330	3739892	4090315	4076498	3870197
2065	3856188	4788283	3579458	4139060	2450060	4551085	5130838	4450142	26452	3590780	3796697	3735286	3703046	4609041	4951788	4963110	3032713	5070579	3997624	3873076	5151564	2414630	5046974	5663381	4337684	4311201	3778082	3813009	4431527	3777698	5096870	3973252	5226024	3496914	4609425	3885934	3769830	3565256	3535319	5041601	4624394	3758507	2553636	4273203	4674865	3659867	4037157	4127545	3835846
2070	3902630	5004562	3366440	3825483	1780701	3742963	4183007	3891307	34550	3947152	3533976	4537652	3782304	4261113	4209490	5165573	3121758	3723964	3661978	3861562	3757548	2246307	4185118	5486826	4556267	4389307	4902084	4441698	3869622	4009522	3995705	3979009	5294535	3227883	3846401	4233286	4645887	3968070	4458778	4052126	4430375	3765224	2778571	4352077	5101092	3689421	4086669	5113182	4557418
2075	3891691	4881550	3752750	4098567	1749037	4546671	3699784	5331957	38736	4031975	3601911	4334038	3644130	4694056	5067892	5224296	3522077	3789404	3694218	5159048	4440930	2125753	4151918	4144241	4062489	4614798	3612658	4744720	4371076	3869046	3790748	4341906	3925467	3890731	3959051	3674644	3701895	4988442	3538197	3825291	3735286	3761770	2462275	3196218	5020683	4847006	4964454	3777122	5139473
2080	4262072	4426153	3180674	3922204	2021236	4146544	4035814	5105698	27065	5441152	4628616	4975776	5116636	4380479	3920093	4946031	3713409	4286828	3671765	4011441	3692107	1964514	3713217	5211822	4230983	4261305	4765638	5000149	4296616	4636292	5373600	4963302	3908771	3669462	4004533	3786718	4569124	3751790	3613809	3883055	4742033	3784607	2816186	3159564	4896519	5471281	4027562	4178785	3870581
2085	3775779	4498311	3655069	3983231	2218724	5121050	3840068	5040257	30150	4466454	4995351	3766184	4843744	4277617	3939860	3840644	2976676	4796919	5131029	3939476	4951020	2064855	3693067	4613263	3979201	4300454	4855258	4578528	5004754	4168805	3729337	4168805	5428102	3827402	5353066	3759467	4063064	4919164	3596154	5178622	4156715	4577184	2732236	3234792	4260345	3804949	4020077	5254810	4738387
2090	4267062	4164200	4020461	4950636	1850388	3619374	4232519	5042752	39106	4059994	3799767	3910306	3737397	4244033	3840452	4552428	3908003	3731064	3784607	4468757	3815504	1729370	3789404	5195510	4531511	4426345	3618991	4704227	4927032	4880206	4628040	5374752	4822058	4202581	5533843	5296262	3788637	3658523	3698248	3891499	4551085	4018350	2146717	3160715	4834724	3666008	3933527	3771365	4377217
2095	3849855	4021612	3198521	3868278	1906004	3795162	5211822	3851199	38500	5401619	4608849	4338068	4408114	5126807	4063064	3914144	3723388	5162886	4849693	5313725	5176512	2343687	4833381	5041792	3977857	4953131	3688077	4602900	5002068	3844482	4904771	5279950	5369187	3691340	3958475	5120091	3911841	4599254	3517280	5161351	4613647	4754507	2019352	3156110	5049853	3726075	3987453	4687147	5101476
2100	4595991	4079568	3025805	5044671	2052162	4798262	4401205	3851199	36143	4600981	4868116	4667381	4385853	4293545	3877682	4048863	3533784	4764102	3697289	3853885	3567367	2376688	3781920	5305473	4835108	5011855	3705541	3892267	4498694	4447839	4522491	5220266	4362248	3856956	5330805	4320604	3758891	3606517	4163432	4089164	3746993	4135989	2790554	3193724	4821291	3641444	4052126	3909155	3712258
2105	3973060	4401397	3782496	3783647	2633614	5443455	3731064	4861208	30173	4441698	5051004	3671765	3863289	5081709	4840290	5026440	3758315	3779425	3640484	5488169	3626667	1892124	4555499	4516542	4404852	4752012	3843330	3803989	3866743	5175936	3674260	3873652	4946223	3949455	4264567	4206227	4551853	4324250	3716671	5243871	3590780	4362056	2678885	4210641	5177279	4430951	4134070	4260537	4534773
2110	4133303	4127929	3803222	3907044	2191701	3649696	3975171	4067862	33456	4869268	3894186	5128535	4182239	4317150	4917053	5296070	3362410	4875793	4135989	5672976	5270354	1882284	5006865	5170946	4999381	4782334	3686158	4031975	3843522	4063064	4350734	3953677	3993786	4230216	4232327	4089931	4207955	3661786	4143666	5358440	5113566	5076144	2131608	3209076	5298757	3694794	3989372	3818382	3832392
2115	3925467	4487948	3563145	4002038	2267571	3704006	5617323	5423305	42969	5311231	3761770	4022956	4768324	4189531	4877136	4217550	3670038	3810514	3732216	3977282	3676371	1576401	4656442	3960202	4062105	4597335	3710530	3815120	3928921	3788445	5223145	4955050	5041601	3519391	3966535	3795162	4500805	3686350	3860986	5241952	5175744	3765800	2706632	3526299	3793434	3749104	4065943	4893256	3851390
2120	3983039	4046560	3788253	3719742	3049409	4096648	3823756	3841219	24629	3827786	5067316	4046368	3812241	4349007	3889772	3741427	3092780	3836230	3617455	3898216	3694410	1906359	5612717	5431748	3874419	4411185	4567781	5154250	4462040	4903811	3942355	5328886	4017966	4062297	3800919	3612466	4535541	4943344	3838533	3927194	3785566	3971908	2072730	3252063	4073044	3656604	4111233	4844128	3887469
2125	5212782	4055196	3762921	4274930	2387661	3666967	4120253	4139827	25318	5243487	4750285	4917053	3976514	4965413	5091305	4240195	3604597	4021420	3731640	3813393	4016623	2081301	4889994	4592153	4863894	4269557	3784223	5184380	3972676	4425002	3905892	3902054	5118747	3847744	5413901	3706884	4447071	3640484	3670038	5175936	4650493	4882509	2078490	4033894	4112385	4947182	3973636	4828008	4667381
2130	5173249	5039873	3008917	3814928	2368472	4336916	4338260	3855037	42476	4554348	4493705	5119515	4242114	4764678	3892842	3819918	3766759	3643747	3697289	4728024	4716893	1783280	3730105	5177087	4148463	4875984	4194137	4252093	3988220	4906306	4273779	5202995	4004149	3887277	4242114	4545328	3972100	4702692	3660251	3913760	3877490	3773092	2583894	3133465	3741811	5112223	4130040	3919326	4205268
2135	3960394	4781182	3179906	3764840	2212282	4597910	5213358	5023945	47571	3754093	4099335	3808979	4908225	4835108	4536116	3954637	3155150	3829897	5023369	3911074	3705733	1797624	3905125	5027591	3973636	4352461	4135030	4629959	4602708	4732054	4871571	5104546	5521561	3252063	5670098	3981888	4529591	3602678	4401013	5375520	4625545	4363783	2074764	4144241	4998613	3892651	4012977	3710722	3955788
2140	3984958	4890377	3153423	3843522	2624593	4094345	3731064	3917599	37494	5479150	5117212	4743568	3658715	4624394	3889196	3920477	3464505	3671573	3699016	4473746	3562378	1821686	3719742	4941425	3874227	4290283	4809393	4084366	4051742	4667573	3818382	4059418	4165927	3414417	5484715	3838149	3796889	3716671	4324059	4603092	3917790	5204146	2182529	3259932	3766951	4470676	4011825	3952718	3862329
2145	4690026	4455515	3734327	3935062	2619379	3855037	4187229	4652604	37157	4602900	4505795	5377055	4727640	4230408	4464919	5059448	3182401	5244831	4768324	5595254	4489483	1736358	3793242	4109698	4333270	4377409	3618415	4433638	3877490	3927002	4809584	4005684	5102627	3031562	5113950	3889196	3753518	3666775	3635878	5373025	4589658	3858491	2662876	3268759	4202389	4780798	4711904	4087437	3898024
2150	3940244	4275122	2954607	3905700	2400436	3851582	3774819	4644160	50545	4223883	3750639	5205873	4183390	4690986	3998200	5079406	3209460	3747185	3638565	3965575	3680785	1916145	4264375	4178209	4949101	4505987	3768295	4852572	5151180	3879409	4465878	4809776	3883823	3548518	4550509	4921658	3927962	3744114	4050974	5210479	3689421	4990361	2569741	4275122	3777890	4640898	4342482	3866167	3889388
2155	3979009	3888621	3600759	4268789	3548518	4869843	4622858	3717439	72492	4132343	3748912	5259799	3761194	4205268	4822634	3794394	3020239	3725307	4678128	3879217	4948525	2017673	4738003	4042722	4127353	4892680	4636484	5001108	4596759	3862713	4886923	4819756	3957131	3776738	5393559	4996886	4613839	5043136	4231751	5186491	5275344	3748720	2803302	3135959	4034470	4806706	4047136	4122940	3948688
2160	3913760	3895145	3400984	4003573	2738077	4752588	5095910	4894024	120458	4024875	3974787	3777506	3664664	5079214	3881904	4023148	3448769	4174563	3706884	3967878	5053883	1795686	4339987	4054237	4400630	4305252	3741427	4077649	3922396	3918558	3879985	4147120	5189177	3819150	3889196	3796889	4794232	3652191	4389883	3876338	4125051	5025480	2693475	4489483	5075760	4122364	4054620	4534005	4904962
2165	3802646	4773314	3760810	3955404	2756175	4274546	5322553	5191288	41696	4757961	3672533	3811090	4572387	4266678	4410801	3799384	3555661	3720318	4067478	4054620	4891913	2288794	4794424	5485674	3992442	4951788	3798808	5054266	5038338	4991513	5299332	4129464	4008946	3401751	5064054	4704803	3775779	3617647	4133878	3962505	4537460	3709571	2370778	3530329	4251518	3844866	4052701	4188764	4714974
2170	5363429	4175906	2990877	3768295	2742549	3809555	4387772	3801495	67856	4666613	3841027	3895913	4278768	4633605	4521148	4529591	3507492	3756780	3871349	4050782	3717823	1910931	3719358	4052893	4721499	4615182	4285677	4453596	3776355	3913185	5155594	3833543	5417163	3714944	5287242	4131192	3718015	3663897	3574660	5616747	4763335	4776576	2540343	4160553	3870773	3742579	4118718	4661816	4253245
2175	3882479	4045793	3335927	3836805	2810484	4878863	4668916	3737397	28058	5306049	4759113	4447263	4213136	4247104	4816877	5060983	3247458	3745266	4812463	4040035	3673684	2177712	4610193	5242528	4684461	4336149	3669270	5225832	4392378	3922780	4637060	3889772	5541520	3455293	4747982	5294727	3785950	3704389	3755053	4749709	4730327	4528824	2505253	3266073	3603446	3793051	4066519	5042752	4788475
2180	3950415	4092810	3324604	4049631	3046914	4662775	5578750	3862713	68471	4178785	3760810	3771173	4937587	4282415	5112606	4274355	3081650	3737781	3603830	3932759	4244225	2182598	3816271	5443263	4936435	4269365	3927962	3840068	4846239	4136181	5020683	4114687	5393943	3378147	3960010	3751982	3762537	4766021	4191067	5417163	5198197	3695178	2182898	3214066	5260567	3662170	4079952	4033319	4908801
2185	5157321	4489291	3415377	3957323	2590558	4613839	5440576	5057721	72064	3773284	5434435	3881712	4275890	4196056	4648574	4805746	3198521	3790556	3665624	5001108	3694026	1697802	3826634	4795383	3764264	4910144	4434789	3676563	5005138	5263829	3724156	5273425	5284364	3755245	5235619	4619404	3765608	3683280	4390075	3974211	3586366	4888458	2747686	4187996	3876722	3650463	5577790	3874803	4039460
2190	3898216	5149069	4140979	4205460	2599699	4038308	4736276	4409074	45674	3898792	3674452	4044641	3872500	4187420	5071538	3865208	3911457	5261527	3637030	3844866	3680593	1889476	3913568	4360713	4737619	4265143	4129081	5059640	3764456	4834724	4927608	3960586	5390105	3053631	3876338	4526713	4090315	4843168	4313696	5097254	3719550	4437284	2144956	3650655	4393529	3609587	4027178	4191450	3790748
2195	3889388	4165927	3665816	5203762	3011987	4228489	5208752	3891691	42850	4306019	4983645	5135059	3710530	4200278	3831240	3855037	3774052	3677714	3679058	4074771	4986331	1951207	4496775	4918396	4676593	4263224	4333078	4392953	4338644	4897670	4526521	4218318	5250780	3696521	3877490	3756396	4409265	3607476	4397943	4085134	3673876	3773860	2210965	3146514	3667927	3737589	5311806	3915679	3800727
2200	3916639	4935284	3891883	5015501	2944052	4785980	4971171	3767143	45843	4266678	4914750	5394135	3806868	4521339	4901316	3865592	3396762	3670230	3664664	3948879	4682350	1860406	4807090	5524632	4672371	4308706	3762921	4789050	3779809	4724186	3976898	4678895	4130808	3548518	3980544	4484301	3709379	3751599	4470868	5149644	4756234	3975555	2073699	3142868	3828553	3742963	4046752	3873076	4639938
2205	4475090	5006290	3067257	4312928	3117920	3955212	4068246	3773092	41702	4090315	4124859	4342674	3942163	4238660	4573922	3934486	3078963	4858329	3685774	3930840	3749104	2026176	5027783	4469716	4502149	4320220	3789788	3702278	3803030	3867703	5064054	4849693	4848925	3536470	3873268	4730519	4654715	3640676	4201622	5102435	3890348	3699400	2106809	3213490	3761962	3675987	3985150	3772900	3841027
2210	5776990	4310433	3011411	3924891	3158549	5158088	5261527	5179390	44247	5173441	4920891	3868086	3740852	4803443	4695783	4014896	3025421	5221418	3709763	3898600	3709763	1982693	3701703	4422507	4286445	4321948	4787131	3911841	4965989	3979968	4505219	4135989	5470898	3899175	4369349	3882096	3750255	4872146	4102597	4910528	4687915	3780577	2769413	3729529	4191067	3883823	3926618	3889196	3771941
2215	3903397	4126010	3451263	3874419	3865400	4738771	4924345	4057691	44264	4117950	3807444	3737014	4230792	4624202	3909538	5071154	3083952	3739892	4310241	5506017	3703238	1735020	4818412	4988058	4560872	5015885	3936022	4622091	3835270	4331735	3896297	4666421	4226570	3581760	3928153	4049055	4147887	3664664	3599800	5255961	4495240	3782496	2524702	3272981	3851007	3685390	4007411	3698632	5000149
2220	4426153	4938354	4002038	3904165	3162443	4239427	4965413	3751599	37985	4525369	4060378	3772900	4948909	4962343	3888812	5343471	3068984	4451485	3637030	5514077	3703046	1780141	4988826	5696389	4024875	4336916	4491978	3736054	3805908	4105476	4536692	3957131	3956364	3328251	5531924	4818412	3729145	3706884	3913568	5566084	3741427	3747185	2900135	4236165	4085134	4711712	4058075	3802070	3742003
2225	3934486	3982463	2907590	4300262	3306181	3603638	5245982	5165381	61394	5306433	5411022	3730681	4320412	5047166	3893418	3980736	3075700	3802454	4706530	5298373	4428264	1933792	4071316	5373025	4914558	4455131	3734903	4895751	4021229	4122364	5343087	3908579	5025480	3338806	4044449	4429224	4330008	4012785	4340563	5454394	4744528	3755821	2103113	3832200	3689612	3806100	4096840	4050207	3838725
2230	5097254	4002614	3425740	3873460	3266840	4507714	5183804	4080336	47512	4467030	5041409	4378944	3827978	4310625	3942738	3918174	3095275	4226186	3711874	4012785	3734903	2141858	3929689	5118364	4872146	4432102	4096072	5414669	3804565	4307171	3959434	3982847	4944879	3457404	3957899	4765062	4578720	4776576	3551631	3999543	4078417	5168068	2537272	3224045	3693259	4949485	4030248	3946385	4267254
2235	3901862	4039076	3727226	4170533	3280082	4006452	4677360	5210287	44501	5507552	4947374	4037349	3662745	4873298	5023177	3889004	2872279	3904741	3689804	5525399	3685199	1926886	3784415	4469908	4590234	4210449	4990937	3917982	4373954	4409841	5423305	3827210	4672946	3087791	5096870	3835078	3719166	3651231	3644898	5408336	5372257	3751215	2041667	4261113	3738549	3743922	3980736	4384509	4294505
2240	3905700	4200854	3046722	4671987	3398681	4830886	4781566	4057883	54140	4202005	3574468	3881136	3750447	5129494	5166340	4131959	3407892	3667735	3639333	5474160	3701127	2001145	3627434	5433476	4112193	4361864	4491786	4426729	4377025	3826059	4718812	5265557	3999543	3662362	5541711	4177825	3690764	3837957	3606325	4671219	4351117	4115263	2904557	3280658	5192440	5165573	4152109	4587739	3889772
2245	3957707	5132949	3548518	3850623	3671765	5180733	3841795	5322169	34094	5154634	3783839	3974211	3619950	4225994	3848320	4939698	2906822	3784990	3544914	3822796	5071154	1897815	3763497	3968262	4360905	4822250	3814928	3688269	4198743	4718428	3810514	5113566	5275152	3908195	5546893	3855996	3777122	3724156	4524602	5256729	3712833	3693259	2089408	3600951	3969222	3682896	3994170	4370116	3840068
2250	3974595	4868692	3855804	3854461	3694218	3887853	3844482	3664856	33568	5080366	3960010	3820110	4638787	5150220	4734932	3944274	3665624	3831432	5069811	4291434	3700167	1919530	4082639	3986493	4030824	4289323	3597689	4872914	3896297	5107041	4379136	4257083	5134868	4583709	3946193	3717055	4640706	5079982	4238852	5311998	4979998	3793434	2206373	4333270	3905700	4660089	4098375	3977090	3797081
2255	3952910	4829159	3695178	3976898	3719550	4000119	3983231	5101284	39239	3818190	4990169	4111425	4615758	4259002	4803827	3776355	3378339	3794970	5092264	5152715	3732984	1838036	3737014	5051964	4542641	4377601	4701349	4492553	3832584	4911103	4580831	5040065	5437122	3814736	5043903	3757740	3912225	3603830	3491180	3934486	4457242	3844674	2686883	3306181	3948304	4485069	4035238	3863097	4445344
2260	3871925	4609041	3951566	3891307	3626667	3670230	3732216	4040419	40563	4951980	3596154	5124313	4575074	4304100	4930486	4640322	3504806	4923386	3649312	5493543	3727034	2123201	3675219	4008563	4384509	4951596	5195318	4300838	4236933	4695016	4392953	4674482	4095689	3802838	5207025	4978655	3807827	4946414	4385469	4079952	3716288	3927962	2790759	3817615	4844128	3662745	4026794	5238690	4467222
2265	3913377	4047520	3398489	4690410	3748720	3698824	5077295	4121020	54196	4840865	4725529	3984190	5317180	4974625	4833189	3846977	3637989	4727640	4923961	3956940	4823210	1795973	4422507	4156907	3679058	4250942	4820139	3850815	3803222	4664502	4468949	4686956	4187996	3452223	5575487	3743347	3697481	3778082	3524380	5251547	4763910	3789021	2107123	3275284	3759275	3986685	4008946	4745679	4488907
2270	3845633	5128727	3448577	3963081	3403478	3808019	3812433	5207984	44158	4665078	4919931	3950223	4697702	4267638	3870005	3847744	3268951	3834311	3722237	3957515	5407184	1983649	3704581	5441344	4993240	4310241	3659867	5146766	3996664	4892680	4889034	5579325	4190683	3836997	4605779	3863673	3808979	4898438	4429032	5446333	4422507	3790940	2177957	3731640	3716096	4779455	4160361	3920285	4438052
2275	3962313	4272435	3917407	4340179	3569670	4659513	5189177	4999765	37086	4077266	4036389	3905125	4727448	4775809	3856572	3835270	2872662	4531702	5077487	4020845	3620334	1854373	3702470	5451515	4387580	4389883	3660059	4177441	4094729	4390267	3820110	5016844	5121242	3987453	4431527	4577568	3926042	3940436	3629929	4084174	3738741	3819726	2181096	3263770	4081871	3841219	3993978	4857177	3832967
2280	3913760	3973060	3955788	3958283	3997240	5310271	3870005	5352683	50345	3857531	4875984	3881712	4502149	5023561	4928759	4673330	3132505	4339603	3708803	3923548	5137362	1725316	3686350	4049247	4817069	4250558	3741619	4418861	3951182	5096486	5187066	3912609	4006068	3506359	3901862	3784415	3794970	3694602	3597881	5096294	3679633	3734519	2126804	3267992	5280142	3760810	4107011	3870005	4781182
2285	3951182	5086315	3632040	4607506	3337462	5042944	4085901	4947374	58075	4034854	4941809	3965575	4723034	4585053	3831240	5504098	3619566	3708036	3743922	3944657	3729913	1889053	4078609	4385277	3988029	4249598	3796313	4562216	4301989	5020491	3857340	5219883	5174209	3548518	3909155	5050236	3838341	3724732	4333270	4321756	3759467	4238468	2555779	3345906	3810130	4898629	3949455	4379136	3844290
2290	3910498	4008946	3557196	4015471	3508644	3668886	3907044	4854875	35599	4878863	4592729	3861562	3820301	4220045	5018764	4975776	3152655	3688461	4983069	3961162	3732792	1862958	3835846	5740719	4012209	4263032	4230792	4690602	5925526	3914528	4508674	4932597	4192410	3548518	4158634	3772133	3743538	4529591	4570468	5724983	3695945	4636868	2948368	3173765	3610163	3734135	5015693	3859834	4315423
2295	4608849	4257083	3048258	4609809	3379682	4718620	4820139	5319099	40777	4053661	3735478	3863097	3941587	4376449	5250396	5174401	2883601	4999957	3840836	5435778	3699016	2033137	3792475	5364005	5149261	4242690	3737397	4383358	4190491	4055196	3919518	3850623	5376479	4320220	4690794	3587134	4645887	4177441	3952910	5259416	3813201	4262456	2732509	3921820	3697864	4093961	4211025	3741619	3856956
2300	3972676	4870995	3976130	4361480	4086285	3806292	5216620	5532308	29918	4892105	4001654	5044287	4017966	4254204	4817836	4357834	3238246	3850047	3785758	5473392	3720318	1932700	4068246	4667765	3956940	4279728	3704389	4136373	4587164	3998200	3797656	4563367	4654523	3517088	5027975	3744690	4794808	4953323	4289515	3997816	4249215	3820685	2208952	3324604	4978079	3716671	5006865	3910114	4892680
2305	4670068	4003381	3346866	3809555	4309474	4576801	3838149	3960010	41686	4719772	5245022	5247709	3619182	4278385	5150220	3776547	3638949	4690218	4087053	3871349	3770981	1744110	3712449	4485453	3980544	4190875	3679441	4946798	5073073	5526359	4408498	4786747	5902497	4042530	3958283	3797273	4622475	3673492	3586366	4039460	3679058	3856380	2128947	3408852	3758699	4907265	4139827	4034278	5103395
2310	3950990	5058105	2898762	4100294	3582144	4790394	3985726	4635141	51303	4610193	3802838	4184734	4310625	4268981	3906468	4986715	3649504	3969989	3983615	4249790	4012785	1707342	4928951	4059418	4283758	4654523	4202773	5051580	3729529	3916831	4198551	4735316	4030248	3662937	5228327	3755821	4537076	4645120	3673300	4752588	4179744	3978049	2836549	4204116	3813585	3709187	4090315	3914720	3940052
2315	4059802	4743184	2858461	4259386	3643363	5068276	5152331	4983261	41436	4406579	4464535	3835462	3768870	4404660	4904962	5041025	3498281	3723580	3855612	4341906	3662937	1685314	3612082	5607344	4189723	4197208	4411376	3796697	3746993	3924315	4022572	4529783	5235427	3708036	4192218	4282031	3821837	3730489	4291050	4187612	3893610	3767719	2799808	3198137	4442657	3743922	5333108	4946606	3897832
2320	3798040	4469141	3491180	4094921	4316190	3707652	3825867	4543985	48326	3921245	4635524	3897640	4489099	4292970	3798232	3807827	3559307	3829897	4866581	4440546	3716288	1619775	3742003	5412942	4746831	4254588	3573317	5056186	3709763	3875955	4302949	5336562	4876752	4156331	3991483	4483342	4500805	4246912	3762345	4559721	4283374	3811666	2505253	3252831	3860602	3754477	5090729	4399478	3937173
2325	3993594	4749709	2968424	3822412	3472373	3950990	3886893	4068822	59436	4490826	4925880	4149807	3836230	4253629	4564519	3898984	3224429	3867319	5055034	3961353	3817039	1699126	4133303	4066135	4832230	4944495	3785182	5010895	3840836	5018188	4531511	5061751	5930132	3497513	3918750	4455707	3712258	3872692	3767143	3966727	3726843	3735286	2881847	4001270	4938354	3727610	4040035	3965959	4180704
2330	4889994	4346896	3333432	3752366	3701127	4719772	3773476	3916447	55606	3989948	3907619	3821837	4545712	4282415	5056569	3919901	3034440	3705733	3701319	3840836	3688845	1746553	3839684	5212590	3907236	4545904	4293353	4572003	4378752	3827978	3886126	4984028	5031238	3371238	5432516	4427113	4293929	4457242	4187420	5394710	3646049	3783263	2210672	3141717	3795162	3814736	4184734	3902246	3760042
2335	4513471	4247104	3972868	4870995	4303716	4866773	4572963	4120637	54359	3945233	3737973	3836422	3812625	4496391	4229640	3969605	3368935	3803605	4076114	4073427	3770214	2066602	4466646	5561094	4851036	4985180	3771557	4871954	4636676	5207025	5045823	3951566	3997432	3139030	5190137	3749679	3775203	3680017	3588861	4615374	4295656	3933143	2193994	3221550	3915488	3675795	4130232	3782112	4838179
2340	3908003	3986493	4273971	3883055	3716863	4942001	4869843	3923740	32833	3884207	3811666	4919739	3808595	4318301	5166340	5008017	3604597	4780798	3822604	4744336	3780001	1826886	4903427	4716893	3879409	4205460	3613425	5041409	4342674	4948717	3868278	4315423	4924345	4207379	4035622	5219691	3892651	4374722	3649312	5512541	4210833	5086315	2593953	4046177	4173987	3638565	5188602	3875571	3778082
2345	3895337	3980544	2976100	3976514	3773284	5067700	3809938	4360329	47137	3666775	4761608	3878641	3697864	4981917	4100870	3874227	2979171	5008401	3727802	3902054	3724156	1787402	4502149	5481452	4052509	4457050	4599830	3849088	3736630	3835078	5466100	3807252	4135797	3204854	3988029	3671765	3802646	4156523	3656029	4025259	3775779	4913982	2192643	4415982	3635303	3686158	4073619	3924315	3845633
2350	3924123	4448415	2988958	3894953	4101830	3800727	4800949	3970181	50097	3739508	3769446	3859067	3644322	4728216	3856380	3932375	3245922	5011855	3724923	5208368	3715520	1949692	4990745	4717469	4496775	4169573	4819564	5337522	3737397	4116223	3781728	5130454	5126616	4001078	5335603	3726267	4618061	3737206	4505219	5419083	3661402	3807827	2182563	3302343	3809171	3624172	3918366	3859451	4741073
2355	3847168	4162856	3405206	4728408	3938516	4368965	4148655	4938162	42600	5139857	5165573	4726872	4262840	5066549	4656634	4840865	3857723	5086123	3810322	4007027	3690380	1893625	4567397	3967111	3828362	4394297	3732024	3742771	3844290	4931638	4127929	3818190	5124696	3548518	5102627	3811858	3750063	3663321	4467605	4028329	4856026	3837765	3016785	3202935	5002835	3664473	5147725	3873652	3932759
2360	3913377	4032935	3034632	3936597	4176866	4938930	4925880	4471443	42828	4064600	4238468	3827402	3804757	4333846	4852572	3906084	3666392	3807252	5093799	5243103	4186077	1838146	4082831	5395094	3956364	4265335	4077266	4737427	4199319	3902246	4551661	4640322	3941779	3752366	3982847	5072114	3794010	4822250	4462424	5312382	3616304	3895913	2255872	3137687	3832200	3817615	5403922	3803797	4229448
2365	5356137	4074579	3337078	3843522	4123323	5041792	5092264	3872692	32551	5151564	3798424	3879025	4045985	4376257	5146574	4873490	3616688	4882893	3793242	4878479	3796889	2019775	3956748	5265365	3770406	4305444	3757932	3794970	4556267	3854077	5158856	4009330	5191480	3354734	4985372	3729529	3810130	4103557	3770789	5237922	3726843	3865208	3260315	4167270	4249790	4397175	3916447	4578720	4364167
2370	4861591	4460889	4059418	4360905	4359945	3578882	4972322	3797464	44201	3857340	3784990	4988634	4922810	4401397	4250366	4515774	3331897	3794970	4986523	5534611	4170341	1765319	4459737	5486250	3941971	4262456	3779809	4600789	5707136	3994745	5413517	4360905	5537298	3560459	4799605	3792091	3682896	3591548	4276657	5187450	3933527	3799192	2993948	4109506	3883439	3905316	4005300	3769638	4872146
2375	3946193	4122940	2863643	4571427	4104900	3751215	3804373	5129686	57389	4929143	4598870	3835846	3932567	4797302	4711904	3978817	3532248	4562600	5206641	3871925	3763497	1869959	4523067	5242911	4793080	4841633	3729337	4857561	4741457	3852734	4842976	3974403	5018380	3311555	5616747	3693643	4532854	4833189	3742771	4588891	3699400	3794970	2256831	4041187	4292394	3881520	3816079	5231397	4017390
2380	3963273	4506946	2947506	3834119	3620526	4484877	3811474	3848896	30664	4800565	4940082	3838533	4265335	4645887	4796535	4942192	3668695	4074195	3815696	3985342	3712066	1818438	5032005	5452091	4276657	4297191	4797302	3911841	3886510	3892267	5197238	5651291	4014896	3586750	3907811	3703622	3775779	4445536	4133878	5069427	3712066	3815696	2167594	4140403	3760426	3741811	4029097	3893418	4233094
2385	3958667	4273203	3261851	4047904	3661210	3720893	4027945	5100324	43399	4858713	3766184	4052318	3865016	4320220	3874803	4958313	4076498	3682512	4139635	4001654	3752366	1697925	3766184	5718266	3910498	4206419	3665240	4427880	4124283	3973252	4034854	4024107	5087850	3820110	5406033	4799413	3800151	3713025	3551055	5501219	3723580	4224075	2272266	4510209	3995705	3755821	5096294	3859834	3871541
2390	3923740	4638595	2863835	3909730	3645858	3542995	5236770	3870005	39287	4973473	3727418	3799000	4212752	4308706	3823180	4600789	3568327	4462424	5156937	4047520	4494664	1710099	4861591	4926264	4921083	4379520	3769062	4892872	4705762	4320988	4772162	4872146	5323129	3557004	3901670	3948304	4611152	5047742	3695370	5273617	3638757	4115071	2421304	3215217	4950253	4769668	3991291	3857915	4545520
2395	3930456	4964838	3285263	4374530	4394105	4173987	3790940	4585628	55558	4162472	3877106	4312736	3840644	4534389	3786718	4654523	3086255	3784415	3980160	5294918	3715712	1882625	4453020	4358794	4715742	4295081	3723196	4509825	3998967	3995129	4543409	4737235	4190875	3548518	4545136	3757740	4651069	3877490	4433062	4047136	4705571	4475282	2410933	4202773	4718620	4891721	4000886	3888812	4081296
2400	4618061	4326170	3255902	3946577	3989948	3745649	5098213	5225832	51361	3908579	5204722	3795737	3624172	4277233	3845633	4279536	2802424	3788061	3916063	5408528	4523067	1833574	4350542	5240801	4206419	4231367	4899205	3828937	4862551	3829129	3952526	4401589	5043520	4046177	5196854	3665624	4818220	3686734	3605749	4069973	3653918	3795929	2273143	4173411	3779041	3813009	3856188	3786718	4882701
2405	5046014	4929719	3071095	4869460	4307938	3783455	5485866	4350350	40240	4803635	4337108	3901286	3699975	4193178	4815917	4684077	3603254	3729145	5262486	4003381	5245022	1606127	4736852	5617515	4339603	4259002	4831078	4768708	4275314	4370692	4080336	4768708	3921053	3953677	5655129	3741427	4563943	3694026	4429032	5437698	3611506	4844320	2117878	4337300	3899559	3745841	4089164	5154058	4457050
2410	3804949	4394297	3115617	4001462	4420012	3771173	4805746	3852350	47673	3924699	5032005	4136949	4797110	4307746	4751245	4550893	3090669	3762537	3745074	4919356	5077487	1963995	3712641	3931224	4054237	4216398	4762951	4543601	4036773	5280717	5272465	3921053	4733205	3927578	3989756	3677906	4264567	4035814	4296232	3970949	4741073	3882479	2320294	3215601	3772900	3660059	4436324	3888429	4142322
2415	3939476	5266324	2705090	3731832	4368965	4873682	5430981	3920861	57950	5155402	3831816	3766184	4237508	4321564	3921437	4262840	3785182	3871925	3751790	3829513	3710530	1625357	3853501	5346158	4427305	4863702	4620939	5073073	3807827	4597910	4360713	3891691	5461110	3683471	4391994	4412528	3742195	3691723	3468919	4053661	3774436	3834119	2818342	3233640	5161735	3780960	3977857	5329078	3830473
2420	3946001	4782334	3548518	4557802	4218893	3680785	3840260	4489099	36560	5340784	5399316	4028329	4260345	4546479	3871733	4960232	2984928	4799989	3673684	3894378	3714369	1696109	4472403	5148685	4489675	4890569	4298535	5205298	3979968	4322331	4743568	4978847	4912063	3984766	5026056	4418669	3671189	3665816	4306019	3924699	3784415	3838341	2860380	4262264	4026410	3792859	3994170	4744528	4549742
2425	3865400	5100708	3807060	5399700	3829321	3798616	4888075	4086285	39965	3669078	5396054	4091851	3652958	4224267	3841219	4333078	3384480	3868278	4910336	3944657	3873268	1882011	4722650	5003219	3645666	4183582	4098567	4484493	4075922	3991675	5894437	4801716	4045409	4028521	5558215	3967686	4506179	3902822	4420780	5437889	3797848	5225064	2115012	3167240	4270133	4844320	5213550	4426537	3961545
2430	4293161	5113566	3250720	4300454	4894791	3688461	4175714	3783647	38791	3967303	5532116	3962313	4877520	4221196	3809938	5236195	3002776	3685390	5362470	5376863	3847936	1691742	3897640	5335411	3982463	5001684	4502149	3920477	4562216	4681198	4856218	5038914	5237538	4109122	5246366	3763113	4170724	3730681	4185885	5096486	4502532	3775971	2934665	4452828	5228902	3725691	4044833	5321594	3736630
2435	3988220	4690218	2920639	4335573	4762183	3515169	4097800	4598102	78447	4652028	3664089	5251547	4138676	4276657	5073649	4409841	3272981	3791323	4294313	3830473	4814190	1694240	3789596	5641503	4232135	4159594	3860794	4273587	5119707	3903781	4078609	4331927	4325978	3592315	3962121	3902438	4152877	4318877	3600184	3973827	3703046	4126778	2507079	3276436	3834886	4279920	3936789	4723802	3879217
2440	3978625	4637252	3000665	3787485	4387580	4576225	5071922	3789404	61435	5223721	4175714	3838916	4614031	4284142	3707076	4810736	2996827	3755053	3698824	4706338	4972130	1673781	4211985	5474736	4210449	4227145	4829543	4914942	3927578	3923931	3926426	4671411	4359753	3891307	3968646	4610001	3708995	3705733	4364935	4336149	4851228	3779809	2189981	3227307	5113950	3608244	4007603	3810706	4301989
2445	3970757	4127545	3586558	3916639	4049439	4604243	3760618	3955404	48198	3922396	3694218	5390105	4254396	4809201	4279920	4829927	3533592	5055418	4816877	3977282	3729913	1759027	3709571	5619818	4190683	4945071	3724732	5170754	4669108	3939092	3933335	4820715	4234822	3793626	4471635	3770789	4444385	3611890	4287020	4049823	3737973	3724156	2262205	3227691	3834311	3713025	4117758	3968262	3870965
2450	4599446	4189148	3347441	4306979	4002038	4462616	4639363	5212014	42742	4423275	3654493	3838149	4628808	4978847	4698278	5079214	3046531	3816463	3693834	3931032	3708611	1609198	3844290	4095881	3829513	4652028	3655453	4921658	3814928	5059256	3823372	4980190	5040833	3852734	4072468	4985180	3839684	3682896	4177057	5464565	3671381	3805716	2458526	3571206	4652028	3778466	3992442	4045793	4222923
2455	4787707	4798454	3896681	5070770	4461080	4015663	3931224	3804565	125054	3923931	5210287	4430951	3767335	4294889	3801878	5129494	3118496	4362824	3756588	3984382	5022602	1634529	3727226	4212944	4355531	4206803	4304676	4217358	4947566	4012401	3792283	4533621	3889772	4362632	5221802	3631848	3768295	3619950	3633575	4243457	3724732	3901478	2166827	4254972	3835270	3751023	4109314	4120253	5145039
2460	4118718	4833573	3230954	3863673	4679855	3587134	3879793	3886893	36118	3928921	3703622	5034884	4098567	4292778	4916669	5200116	3071670	3761002	5113950	3961162	4096072	1657690	3734519	4891337	4590426	4179168	3728953	4956777	3876338	4828775	4379520	4295848	3946385	3094124	4320220	4328281	3779617	4661816	3954637	5608879	4620747	4836643	2100149	4302949	3783455	3727418	5142928	3727034	3900903
2465	5263062	4466454	3439173	4161897	3606517	4290283	3954061	5441920	34162	5002643	5246174	3869814	3880752	4264567	4751436	4886347	3786718	4666230	3758123	3986301	3813201	1781792	3931608	4147504	4229448	4139827	3624748	3893418	4429800	4156140	3865784	4124475	3905700	3251488	4283182	3821261	3797656	4835684	3955212	5567811	3689229	3827402	2134993	3395610	4333462	3752366	3946768	3774819	4838946
2470	4005492	4044833	4187037	4181087	4372611	5134868	5093416	3758507	39380	3691340	4911487	4108738	3758507	4264375	3835462	3918366	2911682	3819342	4907457	3962505	4062681	1768677	3700359	4057883	4249598	4230983	5218731	3779809	4555499	3873268	3862713	4452445	4019118	3772133	4947182	3863673	3722621	3594043	4361289	5438849	4689834	3838149	2181795	3310787	4178017	3787869	4030824	4931638	4379136
2475	4396216	3876530	3070711	4228105	3589053	4235013	3845825	3983039	53412	4658361	4092042	3987837	3790556	4496008	3871541	3915871	3409619	4145009	3774819	5471281	4342098	1733956	3692299	5306625	4198167	4154796	5048125	3987453	3780385	5157513	4792313	3968070	5098405	3832200	4168613	4269557	5225832	4015471	4407538	4067478	3854269	3773092	2899098	3866743	3816271	4368197	4055388	3865592	4381631
2480	4756810	4063256	3212147	4966949	4610384	4083598	3840644	3870581	38767	5219691	4392378	4116798	4217742	4483726	3891307	3957323	3595386	4515774	3758123	5382236	5031621	1801596	3741619	5323513	4028905	4529208	4097608	3757932	4638595	3932567	4846814	4546095	5466484	3947728	3970949	5096870	4652412	3707076	4159594	4029289	3811474	4407154	2155492	3199097	3662362	3925851	3990523	4970211	4798454
2485	4736084	3921629	3480817	4250366	4638787	3671765	5691783	4459929	55773	3882671	4789626	3910114	5146958	4234438	3884207	5230438	2859996	3839492	3844482	5020107	3719550	1816391	4445920	4341714	4263032	4781566	3730873	4659321	4871762	3856956	4551277	5313725	5020875	3462778	5019531	4836835	3701127	3600184	4245952	5250780	3769830	3928729	2642540	3206965	4410609	5108768	5614444	4642817	4973473
2490	3998775	4069589	2821615	4196440	4743760	3979393	3941587	3957707	41932	4216974	5451707	5567811	4601173	4298919	3871925	3923740	3159372	4919931	3901862	3912225	3975746	1895318	3664281	5114909	5023177	4273587	4363208	4855450	4922810	4139252	3985534	3825867	5339633	3750063	4606354	4794040	4382590	3898408	4198743	5560710	3801303	3730297	2848300	4256699	3875379	3720126	5666835	4281455	4850461
2495	3968070	5005330	3355885	4680815	4178017	4950828	4344401	4184350	79523	3779425	3841027	3941395	3708803	4255739	3803414	4618828	3492140	3722812	3759275	3890348	3703046	1630680	3735286	5115485	4775041	4393529	3915488	5356713	3944657	5146766	3946768	4341330	5408528	4024107	3929305	4186077	4742609	3670614	3967111	3978241	3801495	3744690	2979759	3331513	4228105	4560872	4080336	3778849	4750285
2500	4681966	4108546	3435911	3944657	4557802	4639554	5097254	3784031	38154	4118334	3770214	3945617	3935830	4273779	3704197	3971141	3095275	4732246	5253658	3960970	4898821	1702811	4466646	4181471	4070165	4511936	4944303	4417134	4946606	3853693	3995513	4241346	3943890	3126748	4862359	5183996	4728791	3765992	3562378	4728216	3657756	3870965	2532304	4318109	5403346	3970757	3961353	5010703	5166724
2505	4639746	4308322	3447809	4395256	4223115	4439779	3993594	4719772	49485	3884015	4128505	3815696	4210066	4280879	4783677	4676017	3609011	4813231	3938516	4004149	5462262	1672648	4013360	6028773	4921850	4105860	3898024	3820877	4425578	3842755	5060983	4103941	4713439	3535127	4089356	4292202	4672563	5425224	4308898	4903811	3730297	3736054	2263356	4271668	5008784	3619182	5148877	3786910	4481806
2510	4598870	4409074	4097224	4360905	3987069	4620939	4011057	5072114	53974	5365540	4591961	3969222	3753901	4424618	4229064	4094921	3156877	3777122	5326775	5913052	4701924	1648805	4517885	5482796	4906306	4694632	4719004	5518299	4070549	4045025	3872692	5211822	5210863	3566792	4310049	3812241	3964232	3696905	3575619	5196278	4345936	4790010	2219793	3557772	4685228	4771971	3957707	4448415	4531702
2515	3965959	4463383	3471797	4956394	4370116	3772133	5452666	5309887	64517	4323675	3783263	4765830	3718590	4240963	5398740	4142130	3455869	3796505	4047136	3954445	4036773	1639783	3787485	3813968	4117950	4340179	3686350	4799221	3950031	3890731	6408941	4141746	5081325	3915871	5137362	3675027	4656250	3654877	3537622	4093961	4522875	3796121	2202346	3312514	5167492	4435173	4033127	4341138	4962151
2520	3986301	4287596	3213298	3993978	3603830	3844482	4954666	4906498	49678	4202773	3834886	3942546	4203157	4324059	4525945	3834503	3226924	4920123	3774052	4011825	3708995	1841817	4804595	4007411	4943728	4201622	3805141	4795383	3763305	4685804	3783263	4684077	4792313	3739508	4252669	3787485	4479504	3689229	3623788	5284939	3766567	3700743	2930270	3552207	3865208	4183966	4063448	4124475	3833735
2525	3947728	4717277	3814352	5205490	4246528	3765608	3784415	5196854	39088	5296454	3706692	4433254	4620364	4222539	4673522	5062327	3803030	3755053	3770214	3951950	3673876	1995004	3769638	4696935	4683885	4246528	3540308	4479695	4514623	4320988	4955242	4692521	4842209	4274163	5522137	4935476	3849663	3665816	4076498	4014896	4309090	3788253	2909935	3195067	3860794	3628202	3952334	4891145	3799767
2530	4978847	4143282	3873844	5075760	4266102	4300070	4025642	4136949	43116	4199894	4764486	3878257	3733367	4276657	4605971	5048701	3661210	4947182	3767527	3866743	3799575	1740752	3951950	4045793	4051166	4548015	3703622	3782112	3899751	3870773	3652958	5110879	4246336	3249377	4043490	3782688	4404084	4476049	4484493	4000311	3685774	3812241	2590664	3180674	4567013	3873844	4069205	4732630	3797848
2535	3964616	4259961	3111971	3823564	4574882	4146352	3862521	5158472	51565	4040611	5394518	3771557	4609233	4843360	5066357	4929910	3128667	3816079	4831654	4786172	5035460	1589299	4543793	5111071	4714782	4165543	3771749	4686380	3841411	3798616	4655867	4068630	5066549	3984766	4064216	4878287	4417517	3666392	3615920	5041025	4365511	3824332	2265467	3264346	4520188	4779839	4102022	4569700	4953515
2540	4393145	4320604	3511714	3867319	4155372	5066932	5342895	3846401	64381	4645695	3806292	4103365	4131000	4700581	4588507	3889772	2989534	4557226	5147725	4448415	3698824	1751139	3986493	5172481	4897286	4179744	5044095	5190521	4639938	4802292	4961383	4035430	5005906	3874803	3977666	3726843	4507522	3647201	4039652	4145585	5170946	3946577	2187579	4235397	3780193	5008592	3843330	4109314	4169189
2545	3866743	4099335	2890510	4296040	4782142	4165735	4814382	5026824	63470	4546863	3841987	5033349	3783839	4261113	3807060	4072468	3530329	4527097	4797494	3993786	3732216	1793407	3784415	4584861	4852380	4212752	4465494	5023753	3969989	3957131	4985180	4070549	4730902	3724923	3896489	3732024	3756396	4893448	3469878	4035238	3691723	4178976	2879622	4238852	3744114	3839108	4065559	3950799	3914528
2550	4483342	4324634	3730873	4933940	4889418	3614769	4189148	3874611	63010	4666230	3681936	3922396	3815312	4259770	4022380	3909538	3068792	3852734	3816271	4778687	3770981	1812119	3874611	3800727	3852350	4204884	4437860	4890761	3921245	4165735	3964616	5009552	5224296	3857723	5086699	5269203	3837189	3696137	3652574	4041763	4223499	4326937	2691960	4383934	5001492	3665240	4019118	3787869	3856956
2555	3971141	4995159	2958253	4605011	3827978	3626859	3742579	4129656	55818	4398135	3695753	5148877	4200662	4521148	5008784	4364743	3482544	3767719	3749104	5021642	3687118	1734352	3786142	5416588	4865813	4248255	4660089	4558378	4144241	4047136	3705925	3925659	3921820	2944820	5602738	4368389	4349774	5057529	3575811	3907427	3686926	3705157	2274559	3320766	3809363	4181663	3958091	5212206	4965989
2560	3948112	3957515	3005079	3913760	4334613	3776547	5426951	3856764	67038	4221196	4177825	3878066	3621869	4407154	3944849	3908963	3052672	4749901	5009552	5200500	3742963	1812364	4487180	5311422	4126586	4301222	4561064	4117950	4821867	3895145	4187420	5588153	4045025	3065337	4056348	5367076	4654139	5114525	4432870	5627302	3740084	4064024	2777493	4214096	5250780	4881742	5436162	4851996	4708449
2565	3986301	4959464	3588285	3909730	3964616	5256729	4434405	5745709	57750	5014542	4690602	4649342	3745649	4285293	3889580	3856764	3366632	4044257	3752558	3935062	4274355	1682775	4736084	4058267	4765638	4723802	3685390	4766597	4142514	4155756	4207379	4672179	5558407	3647393	3965959	5127383	3769446	3679825	3941779	3917215	4596183	4957929	2543632	3341108	4422315	3732984	3984958	3819150	4040035
2570	4239044	5015501	3065913	4341330	3708419	3580993	3843714	5244831	58100	3610355	3834119	3767911	3742963	4281839	3852158	3961162	3398489	3868662	3750255	3930456	3709571	1701337	3653150	3961545	3984766	4187996	4671411	4857561	3774244	3771557	4539379	4020845	4254972	3326524	3818958	4358602	3833927	4810544	3948879	4691753	3743730	3758699	2203261	3763881	3820877	3700359	4643584	4697127	3825483
2575	3983231	4850845	3115042	4938162	4237316	3783071	5005138	4913214	91279	3846785	3784031	5645533	4181471	4637060	3749679	3891883	2983969	4787707	3800727	3944274	3734327	1683662	4444001	4133686	4932021	4282798	4589467	4616334	4890569	5200116	4636292	4410225	4087820	3856764	5511582	3752174	4680239	3651807	3734135	5780828	3775587	3765800	2747645	3271446	3886510	3724156	4010290	3887277	3667543
2580	3892267	4768132	3645858	3890156	4153069	3742963	4074195	4003573	60436	5151564	3620718	4136565	5010320	4243074	4306979	4036773	3371430	3792091	4047328	4946031	3696329	1587361	4258234	5069811	4553580	4273203	3874995	5208944	4328472	5030470	5284747	3907619	5158472	3142484	5200308	3794010	4908033	3674836	3489453	3973636	4397943	3807060	2139019	3312898	4050207	4590810	3966919	3938325	3719742
2585	4564902	4453404	3781728	4880590	4561256	3663129	4608274	3689037	56421	3793051	3980352	4157867	3736246	4294121	5706944	4524986	3758315	3755629	3781152	3901286	3689804	1926995	3846401	5706752	4496391	4954091	3660059	4280879	4430183	5158280	4346512	5206641	5307584	3519391	3884207	4881358	3694410	3749296	3618991	4082639	3660443	5121434	2179301	4341138	3735670	3680209	3875379	3758315	3671957
2590	3884782	4825321	3889580	4988250	4514047	4523450	4989977	3847360	111287	3803030	5305090	4394872	3634151	4501381	5009360	4119869	3005462	4671795	3708036	3919518	4311393	1483212	3987837	4078225	4202005	4172452	4299686	4530551	3840452	3860794	4029481	3985150	4023148	3132697	3936981	5253083	3698824	3595962	3688845	5231781	4087820	3806100	2673699	3197370	5461686	3659291	4055388	3814160	3827402
2595	4008946	3873076	3882863	4106052	4407538	3723580	3758507	4615950	50116	3797848	4759497	4261305	4145009	4244609	4020461	3890540	3842563	3962889	3691340	4938930	3865400	1780919	4009522	5327351	4900357	4244993	4964838	4510017	5340017	3818958	4462808	4913406	5103970	3995897	3940627	5060599	3666008	3748336	3509219	3989564	3671381	4192794	2292718	3685966	3768486	5006290	3992059	4270900	4447839
2600	3927002	4877328	3925659	3864440	3763497	3724732	4194905	4794040	109229	4179168	5191096	4002997	4105092	4258426	4451485	4783293	3677330	4957353	4209682	4316574	4488523	1693380	5498532	5421194	3868278	4260537	3775587	4727640	4628424	4745104	4398711	4037157	4076306	3217904	3974211	5067124	4418669	4869843	3571206	5952010	3644706	4871187	2251650	4179936	3867127	3718782	4178785	3972676	3775011
2605	3969605	4088780	3862905	3893226	4885772	4677936	3869622	3866551	65427	4698086	4986715	3895529	4360329	4248831	3856764	5002643	3195451	5055610	3814544	5716347	3700935	1670751	3655069	5486634	4553772	4202197	5023753	3864440	4943728	4121788	4951980	4992088	5057721	3839876	4210257	4123515	4576033	5046206	3901670	5235811	4014128	3727994	2734297	3262618	3778849	3954445	4042914	4740690	4220429
2610	4639363	4288364	4414831	4346896	4481615	4607890	3853118	5367651	91106	4569508	4649342	4417326	3621485	4991321	4562024	3779617	3668311	3861370	4003189	4830119	4842784	1536276	4205460	4899013	4544368	4779839	4040035	4236357	4254396	4559337	3903589	5035076	4332119	3760042	3870965	3764264	3746033	4689642	3584831	4377601	3842371	4012209	2188644	4217358	4078033	4990937	5345198	3817231	4366278
2615	3940627	4553388	3575428	4083982	3591932	3839300	4457242	3927770	88016	3471606	3864056	4236933	4437668	5079982	4034470	3919326	2949233	4918012	3889196	3892267	3738165	1333751	3798040	3907811	4811312	4921466	3698824	3750447	3808403	4095689	3942355	5050812	4827048	3661018	5333684	4573154	4628424	4671219	3567751	4073619	3896105	3777122	2462057	4183198	4803827	3606133	4501381	3894378	4482190
2620	4265719	4207187	3156685	4064792	3630121	4183582	4306211	4798838	82705	5076528	3816271	4182431	3627818	4509057	3954253	4380479	3468919	3694026	3756204	5391256	3623021	1648395	4553964	4367813	4565286	4232711	4717277	5283788	4865813	4579295	3963656	3900327	4670643	4084942	3860218	4658937	3750639	3616112	3449536	5400084	4172260	4007027	2284850	3185663	4265527	3850623	4021037	4282990	4568165
2625	3962313	4060570	3223469	4467797	3593659	3673876	3817999	5036035	65922	3933527	4020461	4300454	3968262	4375298	3722812	3944082	3250720	3747185	3814352	4090123	3720126	1410140	4422507	5297221	3843714	4303524	3630697	3824332	3885358	3826251	4870803	4830886	5026824	3423821	4044066	4026794	4373954	3654301	3686734	4193753	4714398	3847552	2518506	3774819	4888458	3654110	4402549	3894762	4223499
2630	3952526	4012209	2984353	4553964	3552015	3569095	3839876	3880368	109863	4492361	4240963	3811474	3819918	4251709	3853118	3798808	3591164	3923740	5144079	5127959	4034086	1612351	4408690	4423275	5129878	4982301	3739316	3927386	3904165	3874803	3802838	4777920	4793464	3647201	4024107	5459383	4322523	3880944	3535511	5336754	3661786	3763497	2136249	4037925	4272052	4968676	3955212	4279728	4773698
2635	4904771	4316958	3087407	5207601	3715328	4338260	3750639	5170946	89586	4571811	3950223	4354188	5247325	4239619	4553772	5355177	3104487	4678320	5216812	3912993	3586174	1979841	4458969	4590810	4670452	4199319	3813009	5129878	4453404	5164997	3842755	5413709	4399670	3900519	5135251	4581790	4434213	3625132	3948112	5355177	4328664	3977090	2500286	3223853	3867703	3692299	4037349	4109890	4126394
2640	3945233	4408306	2903751	3774052	3621869	3584447	4914366	5381853	97486	5157513	3869046	3985534	3821645	4266486	3685774	5043328	3575236	4974241	5092264	4044449	4140019	1679377	3941779	4321180	3973444	4288939	4090123	4065751	4513087	4612112	4558761	5270930	4735508	3826251	4119869	3719550	3772516	3705157	3595002	5359975	4901124	3698632	2852162	3266265	4667381	3746801	4025259	4259002	4094921
2645	3938516	4955818	3687118	4013168	4309665	4876368	5121434	3983615	95261	4903235	4180896	5401043	3708419	4335765	3842755	3896489	3926426	4551661	3804565	5206257	3747952	1657062	3682128	5544206	4472595	5002835	3892459	4971554	4464919	5065397	3834503	5089961	4323675	3441284	3977282	3979968	4095497	4987866	4188188	5755688	4461080	5131413	2137081	4391610	3996089	4036389	4054237	3941203	4111617
2650	3815504	4137333	3226540	5278414	4272435	3732792	3832392	3980736	260000	4054429	3763689	3828170	4293545	4318685	4796535	3878066	3092972	4716701	3717631	4615374	3673492	1984399	5584507	3987069	4796919	4795383	3663321	4293353	4152877	4178401	5199157	4016815	5186107	3697289	5484715	4819564	4642625	3765992	4340754	5234276	3673876	3940627	2323615	4386237	5198197	3778466	5319291	3883631	4755083
2655	3985726	4167078	3640292	5130454	4225610	4418093	3922396	3770597	76410	5015117	3730105	3873652	3729913	4244417	3905700	5153483	2974757	4829351	4702692	4157291	3635686	2073440	3937173	4048096	4569124	4235205	3749296	4586012	3791515	3796313	3779809	4731862	5116828	3412306	5150988	3821645	3834886	3627626	3593467	4027562	3749104	3847744	2276893	3288142	3763689	4652412	4018158	4854491	4519996
2660	3999159	4038308	3449920	3877298	3656029	3844674	4920315	3746417	197374	3904357	4748366	3840260	3904741	4227529	5002643	3785566	2883985	3827786	4414447	5223913	3684431	1722805	3681552	4012785	4480079	4398902	4482574	4236357	3778082	5219499	5288394	4880974	4623434	3846977	4567973	4452445	4569124	3556621	4231367	4876176	3710722	3793242	2887183	4212560	3674452	3590972	3932375	3803989	4046752
2665	4702884	4016815	3782688	3983231	4162664	4855450	4921083	4085134	110691	3993018	5453818	3859067	3644322	5104546	3781344	3940627	3647969	3749104	5075760	3919518	3645282	1581956	4334805	4587931	4157099	4294697	3719742	3715136	3937173	4981725	4462616	3992059	4969827	3581952	3992442	3690764	3847168	4776768	3521118	4074387	3754477	4768324	2970727	3984958	3738165	3705157	5160967	3846977	4892872
2670	3950990	4246528	3548518	4719772	3839492	3829321	3735478	3960010	68652	3629354	4697319	3919901	4637827	4168422	4820523	3808787	3563721	3981888	3957131	3939860	5143312	1798348	4848734	3976130	4503492	4238660	4139635	4881358	5066165	3881904	4058267	3868854	4354188	3548518	3904549	5457848	4254588	4057115	3541652	4824745	3961929	3692683	2859355	3199289	3700743	3649696	3889964	4648382	4396216
2675	3916255	4373379	3998583	4512704	4515006	4729367	3971525	5252891	79951	3888045	5156169	4633030	4205844	4238660	3813585	4067670	3289293	4915517	3811858	3920093	4322523	1741517	3660443	4804403	3686158	4820907	4453212	3870005	3704773	4048096	4737619	5067892	4578720	4241538	3900711	3697097	3699592	3695370	3591356	4062872	3815696	4615566	2535673	3247266	3855421	3716480	3832008	4183007	3839108
2680	4754315	4151918	3541844	5330421	4292394	4611152	5581436	3814352	101480	4312544	3826059	5181693	4720539	4834724	4691945	3791899	3098154	3740276	3792283	4017774	4898629	1591346	3704773	3916447	4777920	4140787	3701895	4874833	3918942	3946385	4818988	4172835	4953323	3618799	4710560	3852926	3754669	4712287	3927386	4837411	3690188	3741619	2655056	4116990	4913598	3645282	4014128	4345168	3745841
2685	5184764	4064024	2934265	4811504	4162856	4545328	4692137	3876914	260000	4529783	4387388	5314685	4305444	4285869	4425002	3947920	3029835	3735478	3821069	4037157	4787323	1392111	3747377	5268243	3971525	4867924	4531894	3719358	4897478	5013966	5071730	5023561	5289929	3170119	3980736	4910336	4519996	4854683	3480625	3906084	3772708	3747952	2206905	4068054	3719550	3834119	3982079	3857723	3831048
2690	5417547	4603476	2839824	3881520	4654715	3644322	4414831	4247296	134153	4824169	4016815	3910306	4460697	4284334	5369570	3862329	3547217	4719580	3870197	4045217	3944274	1786201	4661432	5400468	4954283	4164392	4904003	3827978	3777890	5092840	4495048	4415790	4849693	3909730	3945617	4319837	4534965	3680785	3548944	5265557	4325978	3981120	2736153	3368551	3822604	4878095	4060186	3905700	3876914
2695	3983423	5072114	3882479	3960778	4197592	4689642	3878257	3876530	157278	3545682	3727226	4155564	4503876	4297000	3943506	4893640	3889772	3862905	3777314	3876147	5028935	1581178	4996694	4086477	4276465	4666613	4704419	4181471	3808211	3904357	4438627	5271890	4003765	3501735	3973060	5068276	3730297	3610163	4331927	4216974	5169795	3855612	2197351	4089548	4196248	3675411	3940819	3899175	3828170
2700	3945809	4503684	2871127	4665462	4619020	3625132	3676755	5304514	204345	3774052	3776547	3870773	4366278	4189340	3846785	4594072	3419215	3951758	5038722	5389529	4187037	1670273	3630121	5567427	4335765	4282990	4896519	4928951	3940436	5143312	5460343	4153645	4043490	4024875	4648574	4051742	4621323	3616880	3832200	3967111	3712258	3832584	2547249	3196026	5119899	4924153	5071538	4028137	4771395
2705	4787323	4040035	3020815	3987645	4599062	3779425	4410993	4401397	141843	4835684	3729529	4759113	3738549	4958313	4707106	4051550	2998554	3737589	3743347	4998038	3702662	1625562	4010674	4458202	4524794	4876752	3755629	4913214	4965797	3880177	3738165	4106435	4504260	3548518	4010866	3689037	4368581	3730681	4294697	4027753	4218318	3854077	2264050	3578498	3885166	3714944	4008371	4786556	4603668
2710	4655867	4221964	3269911	3894186	3823372	3748528	5017804	4236549	142641	3732792	5214701	3798808	3821837	4822826	3866743	3945425	3699975	4627464	3782496	5103203	3733943	1599617	4678320	4499654	4703076	4257083	4068822	4066327	3940244	5096294	4042530	4123899	4145393	3552974	4201430	3765992	3868854	3688653	4455323	4467605	4121980	5035076	2578558	4273203	3637606	3782496	4038500	4239811	4457050
2715	4004341	4192218	3546833	3917982	3515169	3971908	5132181	3831240	110236	3878449	3795353	4045601	3855996	4327897	4975009	3817231	2972262	4945263	3646049	3979777	3825099	1887006	3777698	4388156	3992826	4757194	4432678	4406963	3999543	5211631	4952939	4084558	5082285	3736438	4929719	3531097	3722237	5021258	4305635	4009138	3738549	3756972	2168362	4272819	4060378	3665432	3916639	4323867	4188764
2720	3994745	4672371	3093932	3744306	4259770	4689067	3860410	5345582	112114	4589658	3817807	3950415	4906882	4249023	4454939	3994362	3077044	3794394	4748174	5177087	3617839	1465087	4878671	5211247	4357067	4369157	4192218	3768678	4033894	3915679	4082639	5197813	5928021	3342260	5206641	3955404	4516158	4837603	4415982	4301413	4369733	4791929	2275118	3540500	4944879	3663513	3964808	3865400	4560489
2725	4919356	4095113	3275284	3884015	4264375	3643555	4199703	5084012	127623	3875763	5149069	3807444	4940849	4757769	3855229	4577568	3253407	3774436	3756588	3932567	3692491	1669168	4698470	4664310	4923577	4306019	3710338	4867732	4147887	3922396	4522107	4097416	3998200	4070165	4018158	3794394	4344401	3623212	4235397	5348269	4114304	3844482	2235170	3250912	4904962	3705733	3928921	4176290	4457434
2730	3937173	4042146	3964424	3872308	3846785	3681360	4872530	3836614	160845	3874419	3934294	3960778	4320220	4220812	3836997	4302757	3684239	3882096	5218155	5271890	3721853	1577166	3725115	5388569	4703076	4215055	4861399	3671765	3926426	5326583	3699400	4071892	5226216	4156715	5012431	3794202	3800343	3705733	4471060	5097829	4532470	3837573	2916568	3367016	5139090	3654877	4769284	4688107	4496583
2735	4250942	4023531	2917761	4070933	3881904	4780606	3945041	3808979	136931	5103395	3796121	3869046	4178593	4872146	4696359	3887085	2997018	3870197	3749871	4342674	4997462	1541571	3972100	5561862	4955434	4859288	3671957	4943728	4050590	4894599	5212206	4746639	4995159	3805333	5307968	4495240	3796505	3748720	3937365	4733973	3670230	3756780	2220116	3211187	3698056	3685390	4002230	4973665	4073235
2740	3995129	4507714	2989726	3810514	3645090	3763881	5344814	3747569	141518	3962313	4671411	3877874	3864440	4795575	3773860	3775971	3078579	3764840	3689804	3847552	5150412	1622669	4431143	4078609	4027753	4445344	4059226	3915104	3972868	4683117	4401589	4189340	5012047	4139444	3935254	3841027	4859864	4414831	3565256	5403730	3620718	4716509	2615123	3201016	3935638	4625161	4076882	3983807	4607314
2745	3901094	3871157	2989918	4862167	4524410	3780577	3828553	4018350	171982	4475282	3655837	4149423	4032551	4179936	4479887	3840068	2944820	3850239	3834695	4122172	3724348	1691196	3667159	4896327	3903014	4931062	3782112	4698470	3755053	4825897	4053853	3861370	3858875	3091245	3928537	3775779	3769638	4235589	3440708	4699813	4902660	3730873	2244549	3354542	4409074	3870581	4040035	5134100	4549166
2750	4030440	4610193	3635303	3919901	3625515	3706308	3898600	4586396	138692	3655261	4571619	3885166	4002422	4242114	4748942	3873652	2990110	4720347	4096264	5367076	3644514	1669031	4082831	4597143	4644352	4464343	4403124	4228872	3881904	5083053	3993402	4594072	5263062	4198743	3965767	3678290	3723772	3704197	4363400	4140787	4921466	3784990	2285426	3991675	3787677	3737397	3963273	3930840	3784415
2755	3917023	4344593	4654715	4584477	4249407	3931224	5076912	3788253	260000	4000119	3734519	3850623	4037541	4171492	3808595	3797081	2996251	4834532	3698440	4184350	3683471	1788234	4857561	5553418	4736276	4116798	5236195	4383742	4841825	4078801	3756972	5158280	4919547	3934294	4369349	5018188	3736630	3798424	3522461	5237730	3904357	3981888	2634351	4006836	3957515	3571781	3973827	3825291	3844290
2760	3963081	4809009	3798232	5111263	4546479	4276849	3813968	3911457	260000	5245022	4239427	4142322	4756042	4233670	5136787	3863481	3563721	3830281	3802070	4012785	3646625	1642186	4798070	5693702	4880014	4163624	3937749	4821099	4244033	3912609	4364359	5544398	4793464	4289515	3890540	3613041	3900711	3647201	4525945	3981696	4635716	3813777	2752858	3228843	3777890	3614960	4372419	3878833	4841825
2765	3978625	4234054	3004887	5173441	4115839	3790172	5811533	4681774	145154	3668311	3682128	4083023	3829705	4430567	4931446	3977666	3005079	3828553	3723196	4277425	3665624	1698880	3686542	3761770	4548206	4167654	4096648	3649312	4302181	3810706	4009522	5227367	4954858	4324250	3896489	4001654	4113920	3643363	4080144	4110466	4211985	3837189	2217874	3348593	5396054	3719742	4857369	4910912	4049247
2770	3889196	5054266	2931962	3888812	4352461	4761991	3782496	4785020	112775	3804757	5103779	5088042	4802676	4474706	3810706	3872884	3088750	3889772	5217580	4609041	4259770	1593762	3656221	3974787	4318493	4810736	3876722	3751215	4459353	5007441	5006865	3903397	3889772	3435527	4585628	4476049	4622667	4474130	3610355	4070933	4391418	4992088	2876538	3227691	4689450	3479474	4007411	4133878	3875955
2775	3974211	4038308	3775971	4783485	3561226	4563559	4944687	3852158	166899	3773860	3876147	3842947	4362440	4601557	4682158	4957737	3550863	3894186	5060983	4605395	4557610	1779486	4473171	5485291	4158250	4307938	4674673	5057337	5271890	4996118	4562216	4709984	5372641	3354734	4029097	3623212	3751599	3756972	4338068	4001078	5073457	3797848	2210645	4130808	3851390	3721853	3945617	3903781	3954061
2780	3983423	5109344	3732408	4144049	3560075	4656250	4851420	3777314	149365	4317726	5611758	4233286	3778658	5137938	3795737	3911457	2945011	3799767	5206065	4806898	3890156	1620922	4526905	4548590	4037925	4651645	3860410	5453818	4355723	3917407	4739346	5433476	5017612	4291626	4521531	3631656	4040035	3710338	3571397	3910690	3778658	3805333	2452001	4166119	3787677	4661048	5289929	4681390	4176290
2785	3875571	4064216	2913539	4991513	4116223	4383742	3845249	3758699	165185	4478352	5503714	5253466	4517501	4291050	3879025	3856572	3004311	3751982	3735095	4814190	3695945	1449706	4372995	5450172	4164392	4117758	3695945	5080750	5569730	5156169	4109698	3953869	4967524	3660059	5348077	3696905	3896489	3706884	3690764	5331189	3851582	3729529	2177875	3205238	3869430	4836835	3986301	3882288	4564519
2790	4197975	4048863	3400600	4117374	4257467	4563559	3784223	3851774	145581	4121212	3763689	4192794	3786910	4283182	4956777	4865238	3778849	3794970	3734903	3915871	5398165	1529506	3817231	3900519	4828199	4245376	4438435	4847390	4727064	4913023	3970373	4501189	4814574	3028299	3914528	4676401	3734903	3659291	3513249	4066327	3781344	4827816	2269881	3250528	3733175	3694410	3973060	3827018	4340179
2795	4046752	4105860	2900105	4798454	4118142	3814928	3772708	4955242	129992	3666392	4959080	3761962	5240992	4312928	4304100	3832775	3052863	4296808	4073619	4012593	3657756	1679527	3705925	5264981	4952172	4330967	4161129	4839522	3762537	4476625	3957515	5105698	5102051	3488903	5173249	3597881	4544176	3685774	4302757	3901478	3700743	5164038	2749583	4557802	4582750	3670230	3960394	4109506	3782879
2800	3850815	4332119	2881106	5026056	4430951	3545298	5165957	4433830	184534	4360329	3905892	3899175	4045985	4300070	3812049	3842947	2999321	3716480	4677168	3875379	4024299	1614616	4314847	5023753	4001270	4332502	3608628	3884015	3897640	4809009	5008784	5145039	4705187	3548518	3941779	4002038	4028905	3868470	3995129	4254780	3796889	5308352	2874773	3266648	3758891	3687501	4859097	5177471	3965192
2805	3964616	4441314	2976100	4225802	4254396	3678290	3713985	3760234	164384	4055196	3877682	3889004	3800535	4617293	3809171	4183582	3302919	3727418	5064629	3886126	4795767	1906332	3697673	4003765	4114304	4901508	4268597	4567397	4817261	5450747	3744114	3669462	5045439	3714560	3942930	4653756	4487948	4895367	4293545	5426375	3807444	3893994	2208087	4253629	4167654	3609395	3997048	3848320	3794586
2810	3955020	4427113	2941941	3955212	3556429	3546833	3926618	4647615	111325	3897256	3824332	4083215	4474898	4574882	3823372	3876530	2888783	3778849	3773668	3975555	5291464	1555069	3624556	5076912	4986715	4191067	3739700	4078993	4518845	3811090	4107011	5056377	3890540	3874227	4384893	4866005	3811282	3711874	4478928	4467030	4922426	3996856	2737327	3253791	4489099	3666392	5271506	3981120	4801332
2815	4577184	4697127	3611314	3857723	3937941	5173441	3807444	3875763	260000	4096072	3742003	5513309	4226186	4757194	5046590	3920861	3249185	3816463	3742579	3814352	3704389	1476825	4114879	5427718	4672179	4161705	3763881	4629000	4741073	3944657	5275728	5291272	4559145	3103527	4036965	4851996	4098567	4927416	4385277	5140433	3804757	3793818	3079347	4096456	3780001	4199319	3963081	4773506	3904357
2820	3952142	4194329	3219823	4283950	3916063	4332119	3792091	5054650	133897	4754507	3756012	3993018	3833543	4282798	4874833	3883631	3340725	4837027	4970595	3867511	3742003	1692261	4625161	3909922	3750063	4162281	4093578	5216428	3842755	3951950	5044287	5225448	4090507	3638565	3969989	3647393	4294121	4553580	3452991	5227751	3670230	3713985	2293229	3203895	5173249	3812241	3937173	3766567	3977857
2825	4092042	4672563	3738741	5256153	3585791	3768103	5077679	4731670	167510	3694026	3701319	3861945	3960970	4282415	4783293	3859259	3797273	3732024	4257275	3909347	3733367	1668213	4782909	4002230	4883469	4207955	4534005	4838946	4564711	4413871	4642049	4278576	5168643	3052863	5264981	3764456	4454748	3626283	4339795	4008371	4448031	4420588	2494797	4084174	3821837	4913214	4017774	4218893	4642817
2830	3879217	4124859	3839108	5057337	3817807	3744306	4445152	3639717	95005	4315807	4342674	3898792	3918942	4177633	3786142	3888045	3043268	3834503	5272081	3919901	4898246	1534584	4610960	4956010	4117182	4357450	4765638	4056540	4972706	5150988	5257496	5198773	5355369	3451839	3904741	5152523	3971716	3719166	4335381	5240225	3737973	3785182	2373511	4145009	3731064	3714177	4011825	3864824	4138484
2835	4389691	3873076	3390621	3796313	3583296	3476979	5180733	5203954	161338	3664089	3683855	5390488	3815696	4237508	4695783	3808019	3008917	4746447	3730297	5581052	3670997	1570492	4456859	4664886	4074387	4610768	3700551	5046974	4151342	3806484	3693643	4055964	5253658	3361643	4038884	3641636	3827402	3780769	4172835	4027562	4329048	3784607	2198839	3275668	4500805	3630313	3987069	3658140	3990140
2840	3884782	4987291	3258372	3889196	4253245	3711106	4120445	3786142	181651	4438243	4378944	3899559	3627051	4383358	3955212	4916093	3102759	3806868	3883055	3934103	3720701	1686556	3953101	3960778	3783071	4232327	3712066	5135827	4311776	3875379	4882701	4954666	4021804	3723196	4078609	3794586	3836422	3689037	4340563	4964454	4537460	3794778	2475414	3259164	4617293	3693259	3956940	4463383	4745679
2845	4777728	4044641	3803797	3893994	4434597	4181471	3845633	5291848	245161	4766405	4857945	3827594	4685996	4290091	3823372	4941617	3055166	3811090	4938354	5310079	4267638	1368240	3638757	3993210	4334422	4780798	4699621	3710530	5065589	4203924	4525178	3769446	4995351	3759467	3889580	3665048	4284526	3697097	4309474	5329462	3734903	4912831	2266427	3163018	3800919	3827786	4068438	5359399	3945233
2850	4472211	3872500	3848320	3924123	4472211	4065751	3840836	3870389	260000	4791737	3820877	3860794	4176866	4153261	3846209	3731832	3618991	4880782	3684623	3811666	4635908	1722778	4317918	5149069	4299686	4268213	4647806	3690956	4617869	4058267	5050620	3889580	5063478	3548518	5462262	3612466	3665816	4873490	3532248	3906276	3734711	3691148	2505735	4214096	3831240	3620910	5354985	3812049	4349198
2855	3991483	3971525	3281617	3836614	3725499	3795737	5158856	3812817	213497	3962313	5278990	3862137	4310241	5022794	4901892	5039298	2986847	3738933	3835270	4014896	3740084	1386515	3792283	3929881	4873873	4824745	3737589	4304676	5048701	3761962	3809555	3936405	4568357	2865562	4026410	3696137	4409265	3666775	3596345	3990523	4695975	4635141	2172498	3329786	4304100	4665846	4911103	3883247	3753518
2860	5075568	3992826	3237478	4812463	4457818	3516128	4583326	3918942	196970	3692299	3750831	4462616	3813201	4228297	4788283	4499654	3126556	4932981	5219115	4047904	4146928	1510249	3636262	5591032	4852764	4153453	3896297	4454748	4449950	4616717	4996118	4334805	3936405	3548518	4759305	3707652	3889196	4524218	4156331	3894570	3635878	3760042	2316323	4162281	3684623	4807857	4997654	4060378	4147696
2865	3798040	5013390	3629354	4024683	3552974	4639171	4589467	3798616	181136	4372611	4005684	4042530	3750063	4228681	4431143	3894186	3086063	4494280	3777314	5348077	4769668	1340930	3767143	4864854	3747760	4339219	3921629	4410801	3931608	4676209	5134484	4196056	4349390	2978403	4055388	3920861	3725307	3720701	4260345	3938133	4231751	3873268	2757812	3783263	3866743	3648160	3945617	4133303	4206419
2870	3955020	4256315	3488110	3990523	4559913	4913214	4000694	3748336	180305	3759275	4274738	3804565	3751790	4431335	3897448	5103970	3484463	4041955	3824332	3919518	4660280	1529124	3647393	6915961	3980928	4626889	4260921	4123131	3820685	3952526	4961767	3931416	4325018	3579266	4499846	3949071	3681360	4083598	3646625	3982655	4316958	3817423	2275460	4010482	3787677	3782879	3790940	4496775	3718590
2875	4273203	4624394	3216561	4574690	3462394	4308130	3918750	4244993	232154	4402357	4709601	4016623	3728186	5197813	3751982	3756972	2970343	3791899	3706500	4096264	3667159	1686924	4267062	4177633	3912993	4427880	4726105	3764648	3874419	5020299	4743568	4024107	5345006	3548518	3877682	4415982	3695562	3720510	4146544	3994553	4283758	4363975	2541025	3179906	3655837	4603092	4023148	3764840	5266900
2880	4000311	4785788	3783263	5177279	3768103	4633030	4575457	3787677	189357	3768870	3782304	4345168	4463575	4449758	3833927	4522107	3209460	3718782	5013006	4005300	3752750	1538910	3723964	5512733	4150766	4216782	4167270	4560105	4685228	3918366	3892459	3950415	4562600	3053247	3845825	4709601	3695753	4190299	4132727	4230216	3721853	4068054	2633178	4039460	4409649	3625899	3943890	4054237	4154604
2885	4458394	3841219	2977444	3993786	3625707	4890377	5215661	3809363	228142	3770214	3875187	5611374	4027562	5185147	4892488	3836422	3853693	4786939	4163432	3765608	3727610	1574695	4623050	5139281	4785020	4213904	3777314	3695945	3841027	4517117	4600597	3903589	4775425	2932921	3866551	4947182	3738165	3703814	4466838	4021804	4373571	3807252	2254145	4014128	3760426	3616880	3935446	3742579	3964808
2890	4619404	4061529	3031178	3961737	3810706	4583326	4105284	3944849	149627	4247104	5529813	5132949	4241346	4185501	3865592	3873652	3769830	3804373	3883055	3939092	4729943	1483089	3656221	4908993	4325594	4159402	4439587	4231559	4216590	4678704	4877903	4436133	3913952	3358572	3956748	3675027	3736054	3673876	4290283	3964040	3762345	4736276	2648163	3170887	3818382	3600567	3955788	3783263	4469908
2895	4835108	4049823	2906630	3801111	4658361	5121434	3842371	3856572	198266	3878449	3721661	5204338	4641473	4263416	4979614	3767911	3230762	3737973	3819150	3883631	3734135	1548355	5173249	4310625	3731064	4256123	4294889	3806292	3746417	4506754	3769254	4008755	3859834	4202389	5117596	5031046	3836997	4783485	3765224	5258840	3817999	3772325	2278012	4337300	4163048	3699400	3983615	3894762	4118718
2900	4026602	4962343	3225388	5015117	4049823	4739346	5161735	3936405	218233	4005108	5254618	3816847	4426345	4222539	4924345	3878449	3241892	4838371	3797848	3994745	3646625	1487429	4781374	4582174	3884015	4173987	3721469	5017804	3929113	3869814	4159402	3993210	4850845	3883055	3927194	4750285	3807060	3647201	4681006	5221034	3716671	3851390	2609935	3893994	3775395	3815888	5184188	3913185	4664310
2905	3895145	4159018	3575044	4113152	4005876	3738165	4922618	4047520	170983	4427497	3893226	4192026	3777314	4367622	3852926	3853501	3094124	3848704	3821453	3863481	3643171	1318520	4183390	4026602	3881520	4350734	3618799	3845825	4679855	3953677	5537489	5042176	5161927	3612849	4312544	4180704	4881358	3753710	3506533	5435970	3755053	4003573	2788193	3290061	3769254	4409649	4016239	3725307	4718620
2910	3958859	4005876	3656029	4118526	4416174	5049277	3698824	3944466	166097	5165765	5084396	3870581	4216590	4223307	3797848	4950061	3574852	3770789	3774052	3965192	4514047	1737532	3899559	3992251	4503684	4184542	4751820	3768678	4955050	4458778	3795737	4475857	4382015	4030824	5600243	5079023	4554731	4969443	4360137	4038308	3665240	3861753	2310757	3209460	3732600	3646625	5284172	4265527	4630535
2915	4017774	4180320	4050398	4292394	4510017	4621899	3976514	3735862	235635	4150766	4727640	3875955	3803222	4843936	3789212	3891499	3487726	3949839	5188218	5070770	3919326	1554305	3717631	4361480	3978817	4242114	4627080	5106849	4475282	3900903	4418285	3871733	3925467	3511714	3929881	3973444	4273203	3688269	3455485	5145998	4398902	4239811	2267002	4267830	3759083	3732024	4959272	4572771	4055004
2920	3994362	3988604	2917185	3926042	4494280	4185309	3839684	5409679	206919	4091659	3982655	3892842	3750063	4863319	5061751	3868278	3522077	5005714	3796313	3917599	3704965	1325753	3866551	5316220	4136373	4728024	3765800	4675249	3775587	4094153	4417709	3884399	4804403	3585982	3937749	3703814	3809363	4531127	4021420	4772546	3794202	3766759	2194199	3941203	4896327	3724732	3943122	3854653	4249023
2925	4037349	4061145	3067065	3808595	4026218	3860218	4929527	3752558	272021	4488523	4115263	4629575	3779233	4188572	4947950	3976322	2969768	4502341	5142736	5287818	3620334	1774654	4257659	5321785	3827018	4214671	3807060	4855450	4658553	3882671	3635686	4285485	5323129	3157261	3945041	5040065	4227913	3765416	4472019	3997048	4495048	3792091	2789872	4562600	3807827	3656029	5416972	4816109	4579104
2930	4362056	4052509	3996281	3863289	4045985	4662200	3819726	3858107	242008	3943890	3723580	4088588	4217166	4746063	3819150	4940082	2968616	4724186	3809938	4253437	3720510	1248778	4718045	4345168	3753901	4220045	3704965	3706308	4019118	4994008	3822412	3927578	4851036	3767527	5755688	3670422	4331159	5145614	4065367	5299332	3785374	3788829	2849419	3200824	4238084	3746993	4126010	4695208	4430759
2935	4023531	4258618	3194107	4450909	4456475	3920861	4646271	4486604	377821	3706308	3676179	3840068	4377985	4231559	4984796	3927770	3447041	3721853	3650080	4143857	3734327	1707042	4464343	4181087	4910720	4865046	3726843	3683280	3862713	3936214	4020845	4125434	5307200	4004725	5223145	3726075	3722237	3692299	3565256	4372035	3639141	3784031	2286193	4271284	3913185	4315039	3961545	4823018	4405043
2940	4018350	4681582	3425164	3976322	4234822	5018188	4081296	3803030	276907	4740498	3778658	3730681	3809555	4654523	3809363	3926234	2962667	4679855	5217580	3944466	5032197	1268322	4743568	5154442	4168422	4215439	3763113	3634919	4350926	3733367	4328472	5397205	5130646	3548518	4582558	3673684	3708611	4032167	4484493	5248093	3716480	3880177	2299344	3232489	3907811	4510017	4067478	3846401	4554348
2945	4144241	4767173	3803222	4238084	3678866	4232711	3778082	5064054	261211	3865592	3765608	3805333	4720347	4556842	3827786	4024875	3556045	3772133	3794202	3899943	3743922	1696109	3718399	4591194	4266102	4543985	4632646	5066165	3997624	4121980	5206257	4990745	4171108	3772325	3976130	4487564	4589467	4233286	4172260	5534419	3784607	3968646	2238408	3208692	3856188	4461272	4198935	4160553	5251739
2950	4277233	4083598	3719358	4844895	3990715	5564932	4506371	3809555	291387	4212752	3648160	3846401	4527289	4253053	3913185	3776355	3513058	4564327	4951404	3922396	3717823	1675378	4696743	5138706	4210641	4779455	3553358	3700167	4011057	3961737	4635524	4513663	4649150	3548518	4835300	4045601	3809938	3581377	4565094	4075538	4577760	5061559	2255001	3249569	4121980	3547793	4066519	3959626	4670835
2955	3979009	4285485	3148817	3888429	4250366	3557964	3780385	4140403	325276	3719166	4369157	3860410	3840068	4241155	3846977	4846814	4203924	3874419	3823180	3817039	3697864	1406810	4789434	5953161	4325786	4187037	4745295	3799575	4208914	3993210	5333300	5015693	4580447	2920831	3912417	3666200	4768708	3592315	3715904	5222953	3638373	4689258	2259902	3211955	3839684	3655837	3887277	3759659	3850815
2960	3982847	3929689	3525532	4953131	3534551	3709571	5090921	3830281	362958	4138676	3723004	3827210	4458778	4251901	4944112	3829705	2877460	4887307	4001078	3794394	4911295	1520485	4330583	4942960	3891499	3990715	3579649	5277455	3930264	5089961	3821261	4383166	3993978	3131162	5618858	4855642	4440738	3585791	4223115	3889196	3760810	4977312	2235913	4185501	5258840	3795545	5285323	5257113	3827594
2965	4236549	4833573	4047136	4660089	4241922	3751790	5181309	4134838	265415	3788829	3647201	3933143	4694632	4572387	5024137	3828745	3695370	4353804	4904195	3892267	3673108	1866602	4031592	4005492	4638019	4075346	3702854	4668532	4972322	3875763	4924345	4221580	4624969	3928729	3983807	3695370	4676784	3734711	3756972	5369570	3810514	4603284	2228264	4333846	3750447	4986715	3943506	4611344	4510017
2970	4211985	3992442	3334008	5019723	3760042	4662391	3757548	3740660	278176	4613455	3715136	3879025	3896681	4973090	4755275	4005492	3417680	3784415	3730873	5301827	3715136	1486501	3884590	6220488	4495240	4201238	4451485	5146958	3813393	3825675	3908003	3837765	5001684	3835078	3936405	3720701	4389883	3964424	4094921	4626697	4313504	3834119	2490958	3237670	3835462	3630889	5270546	4163048	4190491
2975	4075346	4478928	3114658	3875955	3882288	4525561	3787677	4862935	386611	4903235	5156169	5162886	5026248	4880206	3706308	3831432	3105254	3775971	3547025	3855037	4781374	1615763	3833351	5736498	3914336	4764102	3945617	5152523	3722812	3923740	4335765	3932567	4991897	3925659	4972130	3720701	3685582	4709601	4474130	4318685	3787677	4982685	2242185	3267224	4222156	4975392	3840260	4018350	3808787
2980	4097800	4591961	2968808	3738549	4349582	3637989	5008401	3792859	196233	3768678	3968646	3927770	4356299	4169573	3791323	4476241	3635686	5058297	4509633	3819342	4964262	1251726	4192218	5101284	4921466	4737043	3673300	4794808	3907619	4765638	5360359	3975746	4359370	3683855	4157483	3761002	3805908	4918204	3516896	4029481	3595962	3844866	2275063	3327675	5151372	4237316	5117212	4126970	4639363
2985	3979201	4757578	3556237	4446496	4254204	3846017	3824332	4847390	294076	3891883	3663705	3801111	4462040	4211025	3757164	4910528	3054399	4111809	3755245	4937971	3683471	1428333	4221004	5549772	4530551	4164775	3689037	5125464	3697481	5065973	4835108	3873268	4753931	4232135	3994745	5103970	3781152	4712479	4346512	4417901	3716863	4373187	2322696	3234600	5260183	4091659	4735700	4298343	4468565
2990	3997048	4376833	2968424	4795191	3490988	4119869	3831624	3691340	261880	4145585	3804949	3839492	3905508	4198743	3752750	3792283	3479282	4461464	4631110	3924507	4817836	1714534	3754285	5494502	4500038	4160361	4695975	3713025	4146160	4771587	5084972	3979393	4298151	3548518	5343279	4771587	3644706	3738933	3695945	3959818	5138706	4035238	2244724	3905892	3879217	3633959	3900135	3904549	4511360
2995	4897094	3957131	3829513	3876722	3512482	4275122	3822412	5163078	228988	3749104	5388185	4034278	4459929	4206035	3720893	4069014	3505765	3776930	3791132	3906660	3681360	1533888	3884015	4698086	4674098	4190875	3767719	4992472	4983453	3864248	4934900	4134838	4857369	3548518	3856380	3589053	3721085	3704389	4412528	4027370	4696935	3753134	2454304	3445314	4303141	3698248	3934870	3871157	3941779
3000	4565670	4035430	3788637	4005684	3448385	5089194	4892872	3946577	386106	4097032	4973473	3858875	4102597	4314655	3782496	4750861	3511330	3798616	3661402	3965575	4523834	1712746	3719742	4129272	4852956	4227529	3735670	4426345	4988442	4923386	3675219	4407730	4155948	3564489	3906468	3784607	3718015	3726075	4225418	5269395	4112768	3750063	2354896	3234600	3800343	4848158	4534005	4365511	3842179
3005	4535157	3858491	3180674	3835846	3440900	3988796	3782879	3708611	202866	4248447	3679441	3920861	3619182	4303333	3701127	4836835	3358188	3673108	5081709	4450142	3656604	1431881	4367046	3947344	4065751	4120061	3708611	4873873	4065367	4002997	4404852	3971333	3971525	3437062	3886701	3695370	3652191	3994362	4327897	5056953	3876338	4427113	2206552	3351663	4713631	3903781	3864248	3906660	4640322
3010	4003957	5211822	3145555	3808595	4622091	3893994	4577568	4478544	369509	4068822	4252477	4803060	4734357	5016844	3868278	4634949	3023310	3876338	3738165	3885358	4911487	1306496	3663897	3862329	4608274	4439971	3792283	4648574	3703430	3935254	5088234	4878863	3818382	3703622	3950415	4893832	4366278	4561640	3766567	3867319	4634949	3706692	2313252	3274709	3911457	3633575	5280717	4548590	4160745
3015	4168613	4083790	3069176	3922012	3732984	4141555	3811282	5225832	371325	4624586	3716288	3881904	3837189	4856602	4401973	3822029	3546066	3878066	5138898	4854299	3696137	1477139	4729751	3929113	4475474	4269557	4367813	3718590	4979231	3906468	4614223	4182815	3959434	3402711	3980736	4073619	4537843	4951212	4638595	4050782	3741811	3806484	2225934	3486191	3774052	3778849	3925083	3941971	3959242
3020	4920123	4187804	3086255	5032581	3639717	3962889	5185339	3836997	288685	4889610	3685774	3893034	3711874	4228489	5390105	3894953	3365481	3912801	4830502	4761416	3702662	1788098	3870197	4754315	4645695	4357834	4851804	3720318	3780960	3926810	4204884	4682926	5007825	3326907	3878257	4368389	4549550	4667573	3584447	5512925	3687501	3744690	2258345	3329018	4116798	3692875	4007795	3946960	4891337
3025	3974787	4403316	3617647	4283182	3627243	3983615	4193945	3851582	350825	3907811	4935668	3960010	3862905	4244225	3853885	3901286	2882642	3768295	3730681	3981696	3741044	1553036	4313696	3981504	4756042	4343825	4324250	4660472	4776384	4573346	3880368	5024713	5214509	3084336	4026602	5198197	3734519	3648928	3499240	4073619	3694986	3798232	2529766	4284334	3951374	3673108	5212782	3889580	3828170
3030	4035238	4137333	3024653	3900135	3390429	3933527	4113152	3778466	245202	4237508	4229256	3846209	3638565	4290091	3930648	5040449	3456829	3817807	3735862	3875571	3717247	1515271	3789596	6057559	4485453	4197016	3740084	3867894	4977503	4136949	4831462	3879601	5007441	3868662	4977503	3668311	4421931	4910528	3469878	3929689	3685582	4297383	2351826	3366248	3837381	4812463	3764264	3891691	4059226
3035	4063832	4588123	2977828	4132727	3385247	4770243	5280717	5052155	335457	3914528	3783263	5442303	3865016	4246528	3855037	4396983	4216974	3883055	3800151	3887853	4930870	1245448	3768870	4206419	4004916	4120253	3739508	4785596	3656221	4537652	4465686	4061913	4688299	3697097	5685450	3787677	3781536	3738165	4179168	5095143	4034278	5078255	2295195	4136181	4854683	3778849	4018734	4038884	4139827
3040	4362056	4024683	4095881	5309120	3436678	4172068	3688653	4034854	306810	4072660	4138676	3832008	3833735	4605587	4372611	3789788	2947890	3811858	3924315	3896105	4279728	1469318	3681169	3907427	4765062	4678320	3729145	4914366	5142544	3935638	4861208	3846785	3864824	3106406	3947536	5104930	3827978	4808049	4514239	5473968	4414255	3687693	2224538	3227499	4194905	4000311	3973636	3892651	4692905
3045	4508290	4383934	4009714	3933527	4355148	4436708	4241538	3871157	306837	3645474	3865784	3909155	4622858	4341330	3831432	5013006	2997786	4105668	5073265	3988029	3729337	1418329	3710914	5540368	4372035	4178209	3686158	4727256	4169957	3904165	3887853	4124475	3866551	4004341	4989402	3681552	3794970	4235973	4288172	3980928	3617263	4586588	2638391	4167654	3737397	4175906	4168230	4103173	3948304
3050	4078225	4077457	3944466	4954091	4561256	4740498	3883823	5064629	283908	3592891	4807665	5484139	4120253	5114525	3818382	4554348	3384288	3804565	3777314	4357642	3653534	1587538	3996856	4259578	4742033	4955434	4777152	4364167	3820877	5085931	3907427	4995927	4043298	3449728	5899427	3659099	4706146	3679825	4311585	3991675	5124121	3772900	2203302	3125213	4719196	3569478	4991321	4110849	4410801
3055	4018926	3895145	3477747	4357834	4405235	3698632	5065589	3655453	412310	4021420	4035622	5065397	4004916	4244033	4808241	3795737	3784031	4218509	3758123	5585466	4337108	1307410	3704581	4663159	4468757	4055580	3651231	3795737	4973665	3900519	4607890	4542257	4887307	3313474	3993978	3723196	3747952	4442082	3521885	5103395	3765224	3885934	2509382	3357804	4784253	4421739	3988029	4562600	4424234
3060	3962889	4503684	3742771	4347855	4485069	3583296	4806130	3839300	433601	3637222	4787323	3824523	3957899	4655483	4833765	4447839	3353774	4930294	5106273	3853118	3663513	1506100	3963081	5002451	4914750	4197975	3660826	4573730	3982079	3854269	4121212	5197621	4583134	3785758	4021612	3713409	4600981	3710147	4434213	5592375	4591578	5506976	2306343	3185472	4912063	3744306	5186683	4325210	3968070
3065	4513663	4104900	3281617	4969827	3979777	3436870	4690218	3766951	358837	3776163	5289545	4427305	4438052	5187834	3775011	3956172	3433800	3777122	3835270	4949293	3619758	1304339	3756588	4887307	4576801	4252285	3590972	4755467	5028743	3785374	4063640	5112606	4911679	2884944	3952334	3933911	4141555	3665048	3877298	4152493	4562600	3779233	2845795	3855421	3729721	4747023	5197813	4424042	4147312
3070	3977474	4051550	2906822	3922396	3554893	4383934	3822988	4978463	334638	4910336	5155210	3832584	4206419	4247104	5094183	4084750	2911428	4964454	3746801	4633221	5151564	1770000	4763335	4426537	4403508	4368773	4038116	4265335	3665624	4027370	4772546	3732024	4884236	2976676	5064629	5315261	3780001	4584477	4416366	3993786	4535349	3740852	2872361	3690188	3793051	3638181	3883247	4000886	4543601
3075	4244801	3940819	3167432	4093961	4176674	4942768	3663321	3853885	358577	4266294	5075184	3933719	3775011	4283182	3767143	3851199	3675219	4253820	3718974	4928951	3638181	1602319	5050620	4113152	4373954	4232519	4448415	3690380	4756810	3914144	5125272	4443617	5058872	4305444	3656221	4477009	4619212	3707460	4035622	5448252	4337108	4728791	2759587	3214833	3852926	3706117	4451293	4245952	4295656
3080	4618828	4031400	4222156	3917023	3398873	3650655	4780606	4555883	288358	4230408	4891721	3848896	3785374	4439203	3822221	3865784	3367208	3773668	3670230	4856602	3992442	1685041	3780193	5048701	3906276	4600789	3792667	4178017	4204308	4580831	5626726	4103173	4660472	3827594	5453626	5516955	3802070	3649504	3884399	3915679	4548015	4774465	2235798	3195835	3852926	3700935	5310847	4008946	3812241
3085	4062105	4239427	3104295	3894762	3576963	4779071	5446909	5113950	488862	3768678	3906276	3838725	3786910	5028743	5054650	3800919	3028491	3870389	5016461	4032167	3765800	1541844	4095689	4494089	4427113	4766597	4909952	3724156	4543025	4000886	3945617	4432294	4653180	3593467	3996472	4671219	4330583	3758891	4449374	3974019	3694410	3893034	2265319	4023531	4584093	4260345	4608849	3992634	3772325
[truncated: 47 more columns]

## Sheet: 55C
Time	Sample X1	Sample X2	Sample X3	Sample X4	Sample X5	Sample X6	Sample X7	Sample X8	Sample X9	Sample X10	Sample X11	Sample X12	Sample X13	Sample X14	Sample X15	Sample X16	Sample X17	Sample X18	Sample X19	Sample X20	Sample X21	Sample X22	Sample X23	Sample X24	Sample X25	Sample X26	Sample X27	Sample X28	Sample X29	Sample X30	Sample X31	Sample X32	Sample X33	Sample X34	Sample X35	Sample X36	Sample X37	Sample X38	Sample X39	Sample X40	Sample X41	Sample X42	Sample X43	Sample X44	Sample X45	Sample X46	Sample X47	Sample X48	Sample X49
0	45729	41563	37101	47680	41724	41515	39427	37088	34245	36609	40109	30306	35270	34320	33466	50644	32760	33735	33149	33425	32319	41043	30399	32543	34404	39162	40843	36914	61032	34652	44683	40062	32740	40564	37826	39544	31651	31546	39099	31265	32472	33870	39176	43970	54473	53059	41287	36387	41416
5	14395	25239	18549	27621	18383	21027	18132	28478	20413	23772	16428	17028	21142	25650	19635	21182	18926	18780	19608	22662	26189	20695	19819	17205	15868	23244	23353	28058	24814	27817	22118	21226	27559	21875	26887	28869	19377	24942	18774	27028	23654	20398	19546	19768	19705	19965	19289	17744	16627
10	9161	13698	12741	14981	13271	15573	15875	14669	13812	11368	10250	13105	11332	14724	16405	18056	15361	12187	12159	12413	11963	15594	13894	11628	11053	15019	14713	14996	15769	15754	18092	14755	15747	15580	11426	11587	10325	12022	15149	13084	12688	13266	13175	13060	12455	12893	13996	10961	13884
15	7079	9255	8804	11040	12460	8831	8299	10134	8566	10806	9335	7685	8794	9253	9541	10345	10649	8973	11669	9490	8500	8566	11918	10618	9123	11493	9905	9980	12020	11003	13589	10918	10127	13192	10421	7572	8118	10079	9008	13062	11225	12841	14616	10015	9648	9131	9214	8007	10443
20	8096	9079	7786	8059	9481	8891	7530	9196	8891	9540	12605	6607	7235	7178	8438	7362	7348	7298	11830	7074	7331	7430	8386	8140	11010	10406	10175	8282	9370	10324	11001	8864	8473	8570	7674	9832	6908	7416	7478	8569	7908	10420	8036	8867	7961	7491	9404	9179	10008
25	8336	7925	8291	8363	9410	8582	7939	10323	9614	6930	6684	7781	7536	6667	9356	7946	6726	7341	6709	6732	6693	8769	6334	6521	8208	7822	13026	8105	8260	7001	7238	10484	6869	9406	9057	7730	6643	6884	6923	7143	6752	6584	8630	6671	6617	6610	6728	6489	7009
30	8613	7619	8250	6018	8872	7373	6464	8999	7479	8900	6949	7676	5935	8191	7021	7362	6170	6232	7424	5902	6372	8154	6001	6420	7090	7143	6787	8171	6694	9215	9398	7426	6669	8400	8163	7201	9151	6198	6481	7379	6425	6393	6411	6315	7919	6287	6050	6122	6645
35	6066	7115	8174	7429	8037	6440	7303	7154	6645	7080	8331	7368	6028	6147	5980	6078	6196	6018	6815	7027	6124	6123	7491	7014	7951	6204	8100	6460	8946	6963	6390	10564	6298	6647	5877	7749	5956	8917	6009	6850	6222	5961	6194	6630	8444	8184	6255	9968	6110
40	6014	6676	8141	8605	10592	7847	7248	7222	6044	6659	8659	6894	6701	5936	5913	5952	6033	7495	7533	8236	5958	7172	8844	6757	8776	7438	5807	5947	6811	6099	7876	8316	5807	6616	5943	6893	6249	7543	5836	6636	7925	6103	8117	8345	7585	7789	6227	8190	9613
45	8396	7236	6944	7956	8613	6348	6237	6446	9511	7514	6853	5856	6835	6660	6202	9249	7437	6211	6293	5931	5930	5724	5740	6109	7483	7751	7686	9025	8101	7586	7511	6251	5929	7095	6578	5750	6131	6210	6217	6800	5936	5813	5938	6315	5682	7141	5682	9206	6455
50	6900	8162	7921	7717	7489	9865	8236	8236	6574	8322	8498	6023	8694	5639	5721	9432	6150	6198	6212	5485	6187	7218	7236	6559	7789	5941	7504	8622	7006	6988	7455	6794	7268	6475	6657	7607	5617	5704	5436	6118	5680	7271	7189	7533	5700	7976	6381	8804	6541
55	10727	6422	7469	8167	8173	6340	8844	7214	9474	7858	5843	5995	8082	5643	6205	5640	7147	5764	5734	7091	6287	6311	6499	6113	6044	6670	7555	5807	7661	6780	6773	7668	6862	7843	7140	7121	7807	5620	9730	5615	5608	5708	6151	6095	5600	7565	5765	8381	6899
60	5785	7262	8152	7100	8571	7917	6296	5943	7520	8982	5878	6041	7050	5629	5707	5518	5670	5607	5801	5632	5725	5403	7239	6329	7161	6902	6377	5966	7169	6321	5971	6416	5633	8649	7637	7033	5508	8284	5537	5502	6798	5628	8134	5651	5430	5784	7405	5700	6158
65	7991	7613	8179	6273	7818	6605	6683	7845	8120	6330	6151	5995	6891	6062	5645	5726	5673	5356	5771	5654	5645	5547	7759	6282	7987	6586	5601	6227	7332	7331	7388	8873	8462	7006	6231	5861	7669	5614	7920	6579	5540	7783	5644	5714	5429	6970	5546	5653	8241
70	7795	6795	7565	8064	6983	6051	9643	8194	7890	6100	6455	6176	6842	5734	5587	5704	5680	5974	5720	5719	5568	6103	6101	5797	7283	7801	6798	7843	7182	7183	8076	7399	7922	5751	5777	10153	5739	5642	7247	5589	5800	6190	6011	6041	6114	5755	5497	6100	5885
75	5763	7420	6854	9686	7278	6269	6047	7814	6343	7409	7805	5640	7502	5511	5430	6185	5491	5767	5607	5969	5547	5704	5423	8080	8298	7998	7987	5406	7482	6240	6130	7965	7617	7026	8330	5812	5720	8456	9248	5408	7277	5777	7795	5692	5490	5676	5352	9860	5807
80	5857	9255	6224	6061	7668	7382	7975	8048	7305	6934	5999	7872	7168	5601	5505	6979	5610	5630	7738	5667	5896	6301	8333	5693	6233	7290	6871	7443	6504	5683	7749	5817	5841	7986	7989	7114	7527	5600	5450	6430	5554	5508	5676	5414	5411	5508	5564	7195	5775
85	5585	7257	6668	8706	7699	5765	7646	7007	6062	6564	6801	5869	5724	5422	5523	8250	5787	5373	7130	5553	6949	8206	6705	6488	7626	7610	7224	7040	5543	5818	6759	6157	8261	8924	5669	7609	6637	5534	5438	6959	5456	5914	5643	9282	6026	7146	5516	7937	5837
90	8041	8105	5924	7817	6140	5816	6428	6603	8001	7282	7555	7333	5460	6251	5602	5440	6012	8008	5913	6248	5548	7780	6968	8450	7997	8548	5864	6022	6868	7324	8219	6280	7288	6052	6510	8004	6940	5558	6102	5578	5656	5911	5419	5626	7033	8302	5289	6759	5947
95	7887	6494	7846	6157	6809	8213	6022	7273	6649	6233	6859	6181	5528	5686	5938	5380	8685	5830	5701	5401	5512	6426	5474	9919	7452	7835	6314	6159	8407	8523	5828	6371	9326	7722	5846	7059	5668	5694	5564	6902	5641	7667	7464	7412	5718	5393	7256	9015	6540
100	7843	6550	6497	5326	9142	8342	8406	6874	5687	6408	5893	8601	5869	5475	6439	6025	5730	5640	5546	5643	5664	6211	5463	5706	7939	7276	6401	7136	5898	7209	6685	6223	6350	6561	6205	6843	8122	5923	5464	6330	5607	5632	5408	6654	5442	5493	6810	7499	5638
105	5736	6593	6039	6026	6646	6236	7726	7479	7468	6309	7491	5907	5705	5528	5617	6235	5462	7984	5768	5587	5522	5755	5686	7375	7739	6542	7260	7263	6508	6685	6539	6322	6200	8579	7396	6999	5588	5635	5415	6885	5539	6396	5657	6493	5457	6224	5476	6848	8107
110	5474	8401	7435	8006	7068	6942	5198	8565	6321	7736	6968	7546	6196	5497	5368	8899	5573	6491	5901	5504	7373	5647	8142	6777	5462	7739	7083	5953	7192	6815	6807	7144	7967	7103	5462	8310	7831	5464	5554	6631	5936	6869	8443	5963	5450	7194	6797	6020	5961
115	8750	6807	7703	6982	8031	6042	6041	5828	6596	6728	6305	8053	6476	5533	7346	7959	5535	9917	5820	5711	6018	8899	5467	9687	6534	7837	6453	6470	7666	7092	7497	6691	5773	6638	7778	7244	5648	6261	6428	6274	5568	5837	8285	7809	5504	7892	5476	5505	8919
120	6983	6603	7956	7333	6420	6154	6532	7120	6810	6332	8846	7710	9311	6223	5506	5600	5658	5518	5604	8466	8160	5968	6879	9220	5337	6503	7492	5802	6866	6074	5851	8262	7721	7732	8253	7717	6663	6630	7447	5291	6095	6111	5524	5703	5411	8697	5442	6664	6953
125	7161	7496	7468	6569	6269	6779	7890	6008	8114	6866	8515	7365	7491	5591	7073	5721	5482	5772	6943	6072	6989	8722	6303	6415	6707	7061	6522	6982	7525	8299	5989	7538	7275	5784	6934	7745	6167	5625	5378	7161	5540	6954	5592	5638	5310	5587	7857	6011	5988
130	10095	6892	7227	5563	6109	6224	5546	9403	10409	7490	6695	8859	5918	7025	5523	5457	7846	5609	5580	6475	5520	5559	7157	6777	8215	6953	5637	6788	5934	6862	6411	8784	7674	7303	8436	6759	7377	5503	5615	6603	6797	7711	6241	7523	8607	5348	5593	6429	8554
135	7921	6523	6005	6141	6895	6881	8095	6220	12773	6194	8103	9470	8951	5497	6733	6903	5590	6118	5414	7161	5539	7636	6003	9161	7437	6949	6973	5886	7288	6788	6939	7411	7625	7691	6254	5715	5649	7963	5482	6937	7962	6766	6563	6122	5604	5835	9950	7318	6392
140	6845	6837	5744	6728	7481	6002	6956	5738	17813	7500	9993	15500	7450	5640	7354	5639	5718	6878	5536	10025	5631	5538	7101	6358	8180	7048	6108	7062	7583	6003	7413	6116	6955	5949	5737	6999	7025	5571	5471	5429	5538	6771	5476	5543	5413	7772	5356	7763	5770
145	5727	8526	7010	6268	6357	7341	7924	6139	35983	7875	9390	21796	10266	5648	6178	8465	5491	6152	6353	13241	7213	7335	7784	6513	5648	6975	7781	6443	7954	6652	6510	6253	5683	6935	5685	6475	7459	6529	8531	5963	5452	5588	5468	5311	5556	6686	5832	8559	6950
150	5734	8278	5791	7069	7351	6473	6456	9515	48273	6181	15500	33644	15420	7290	7335	5796	7499	7401	5518	21890	5488	5618	8322	9616	6322	7057	6163	6199	6837	6646	7107	6735	7414	8034	6206	6983	5573	8956	5481	6920	7619	6182	7826	5593	5404	5607	6264	9573	6612
155	5398	7503	7765	6143	9707	8679	6559	9142	48077	6915	18252	37609	30086	8213	6982	5955	5504	5442	5886	35380	5435	6053	11276	10150	8280	6306	5602	8084	6384	6956	6672	7286	7218	7173	6304	6966	6599	5682	5532	5787	5839	6037	5665	8081	5705	5620	5468	8733	6353
160	7094	10175	7988	6017	7163	7786	6361	9866	47829	7830	23457	34871	50379	5501	7752	7523	7359	5790	8699	46556	6616	7726	22066	9194	9106	7490	6110	6715	9530	6095	9143	6391	7782	6856	6283	7319	7630	5518	8134	6309	5639	5327	6318	7971	7509	5405	8227	6511	6278
165	5559	9395	6065	5774	6911	7872	7719	10817	67379	7738	34954	47434	54709	5557	6635	6869	5680	5468	6403	58849	5265	6268	29292	10721	12089	7315	7635	6253	7481	5940	8682	7387	6450	9246	8652	5638	5558	5412	5939	6871	6513	7361	6306	5801	5951	8650	5891	6207	5935
170	7614	13987	7822	6249	6051	7759	9033	10409	55836	7901	39346	42956	68329	5805	5675	10764	5696	5463	5524	52346	8105	5611	31472	15866	13925	7978	7080	8339	6539	5940	10329	8251	7631	10123	5555	10248	6189	6265	5481	8756	5454	5487	5659	5477	7426	5613	5739	8577	7283
175	5676	21145	7925	8051	6693	6373	9309	18334	66726	7575	40921	46302	71506	5756	6078	9798	5555	5604	5759	79504	5752	6957	41078	20665	20967	6374	6362	7246	6496	7284	16043	5855	6084	8668	6022	9786	9433	8077	7087	6737	5414	5446	7833	5596	5405	5661	5575	10392	6069
180	6727	32477	6259	7448	7984	7053	14382	26139	73369	10518	47527	53423	80237	5602	6022	15730	5333	5570	7218	75304	5592	6262	40799	27086	34575	8218	7337	6822	8422	5857	24544	6611	7642	8780	6793	6302	9384	5509	7465	5072	7451	6632	5824	5484	7091	8240	5662	8471	8540
185	5640	50754	7366	7868	7179	7781	18673	38133	67317	11529	56760	64883	79686	5563	5774	22678	5484	5572	5644	95573	5801	5855	61640	36831	34967	6898	6708	6927	6037	6239	33286	9345	9542	12543	6789	7698	5647	5619	5395	5934	5426	5372	6045	5868	7120	7268	7111	8932	10116
190	7440	60545	6514	10925	7556	7576	25132	48256	76420	12411	64568	61119	95203	5710	7147	28761	5493	5548	5663	87058	7863	8651	49150	47343	57381	7353	8874	8516	6798	7413	39763	6419	8967	13553	7458	7402	6080	5444	7266	7609	7814	6595	6689	5473	5417	5513	5765	11476	7376
195	7316	73298	5926	6963	6815	6029	44371	59583	85069	9897	59575	75678	115317	5787	8285	43086	5598	5800	7344	114759	5834	7216	58764	58445	78574	6636	10123	7485	6604	7525	63346	7644	5602	17600	7255	8296	7645	7432	5760	6245	5434	6665	6085	8299	5574	6685	5987	14491	9984
200	5613	72187	6443	11140	7185	6940	56729	62014	87427	13691	62398	63120	97608	6434	6577	59306	5752	6434	5851	91917	6245	8081	76129	57157	75921	7768	14722	7122	6432	5994	79146	7820	6735	25395	6154	8591	5775	5449	6097	6178	6711	5641	8786	6049	5409	5670	8441	16248	11775
205	5945	88343	5873	11512	10238	6536	64924	85256	93766	17544	92154	73456	114664	8738	8539	72099	5587	6249	5716	103510	6950	9573	77647	58270	99001	7527	25777	7726	7538	6798	98476	7995	7283	37407	8799	6814	7103	5416	5617	6241	6583	5992	6771	7953	5407	7271	6808	22488	15214
210	5722	88983	6197	14418	7905	6353	60484	78811	139966	24017	73754	81514	106586	6750	7844	82875	5580	6031	8321	119559	9709	8529	71119	63418	127520	7987	44783	6872	11175	6173	90110	7221	6338	54685	7951	6393	6324	5619	5537	7636	5463	5554	7492	5489	5641	5796	7140	29110	22180
215	5645	106668	5688	10793	7045	8236	62371	86959	105527	31290	74270	92796	114491	12106	11253	79772	6848	6300	7244	103333	7644	9488	85678	61832	114023	7966	50607	6261	9002	6211	99417	7443	6968	44891	6660	7771	6365	6749	5508	7341	5689	7414	10851	5706	5408	6092	8248	26323	35309
220	9041	82363	8778	16100	7757	8016	53675	86702	97159	27162	71824	99586	111931	8112	14957	78075	5729	6501	6515	112523	9159	8344	69503	75582	98356	8357	48277	8731	10474	7485	68885	10023	9079	41867	6218	6386	8205	5677	5525	5903	5679	5545	11918	5489	6601	7765	10885	32851	37799
225	5839	106839	8133	17822	9781	10427	64150	93108	114812	29006	74154	93616	130996	9503	17530	86750	5763	7380	7348	159262	11814	10958	96937	99388	120675	10227	68185	6506	11340	8368	88576	10625	10668	55244	7665	6888	8441	5629	6567	5700	5475	5775	10016	6323	5550	6004	13161	39277	47168
230	8406	114466	6408	22795	8630	10009	66591	80250	158227	36085	99787	83555	207520	11720	25578	99124	5859	9018	8529	130579	11547	15151	99164	89778	138639	15478	92189	8603	9910	7142	107974	12946	9843	59914	9028	8602	9960	5966	8721	5632	6346	6026	16069	6065	5549	6623	12692	43096	61044
235	6293	123032	7047	31788	8192	10701	72047	83177	133107	48920	85180	90438	178244	14367	28409	105578	10310	8713	9261	153272	13652	16503	94230	104143	165804	15748	84895	7338	15340	7598	99486	14803	14002	72218	7177	9223	7491	5920	6003	5728	7073	5604	19647	6673	6081	6580	15596	60284	62595
240	6662	142370	6484	48602	12833	10370	95188	108928	132865	48637	118062	89359	179022	23011	50355	111822	7787	11037	13222	267326	21208	23924	103531	115678	170597	21919	105959	10013	23155	8514	127207	22209	17547	96027	7506	9290	13456	6064	5703	6698	5405	6007	24107	6673	5418	7723	23975	81513	83012
245	7581	137164	7555	57570	15455	14115	113794	123407	150185	59290	86962	124429	219339	30753	60954	123610	6785	12823	16161	171775	23903	29904	97206	99612	182982	29575	102672	9556	39469	9134	126167	25606	26232	108546	10142	10526	17542	6959	7147	7443	5903	5889	29972	7044	6144	8429	25464	82641	93876
250	10107	160196	6964	71778	25363	16044	106687	150534	157520	66343	105516	127196	207574	44351	84786	135053	6645	20855	32304	290432	39021	41580	138445	103037	188467	44029	145568	11160	64018	9932	161433	44950	43036	103593	9317	11775	30604	6704	7004	6318	5375	6598	47327	9754	5632	14021	43755	92641	104136
255	10973	180119	9118	81916	37948	25277	119680	122422	260000	70669	186220	149210	244056	59026	116464	147222	10507	38081	53775	341381	62324	57020	187431	152181	228756	60525	160644	14491	86225	9097	189335	67656	79782	151293	11340	13829	46759	7462	10790	8900	5975	5853	62497	8936	5848	11791	56053	112631	124928
260	17598	175428	8509	84896	51696	39305	131937	138155	217374	92810	129003	83990	287211	68693	105122	166195	8702	51381	59917	488071	70555	56952	170722	169100	239743	73223	207739	19295	104816	11713	247399	74707	112117	143499	15076	14532	56863	9222	13516	11488	7416	7654	74287	13116	5742	16850	57711	124285	133510
265	17985	194739	10788	92724	57639	45386	137974	135053	193967	77008	110773	128408	384195	82272	121748	188669	9373	60260	59950	553951	52699	65424	169459	202129	307765	85596	245243	30533	105776	9556	160952	63328	103085	135575	19988	20547	84122	14904	23948	12651	5496	7305	61448	15014	5766	16874	50836	113708	131018
270	27952	178047	12825	93929	76817	51909	165484	260000	170581	84217	91710	136809	390828	81278	198229	219380	12791	62579	57525	358973	67608	59461	212324	234679	346117	106307	355111	49241	100578	13699	268854	79233	187695	161871	27267	26931	93790	15910	27112	13352	6180	7694	93317	17380	6318	26316	58043	147689	150979
275	45913	210945	14428	96138	61921	49605	201310	160958	169658	92332	96255	260000	449337	87111	232455	268759	17215	84365	66616	420240	79894	83313	221140	267380	368636	96726	378504	71722	116133	19827	218506	92928	215918	173346	41625	49172	97426	25035	31237	17634	7231	6842	98823	24268	6992	38538	81508	134492	179429
280	52358	224088	18220	116176	65820	52575	225194	226559	211600	88834	162825	144288	421222	119244	283390	267367	26144	67261	82554	454005	99569	117203	331772	292588	497857	103787	443646	74611	113942	23552	387607	95634	260010	180401	48526	72877	111056	39290	50224	32743	5690	7827	115158	37956	9944	44771	65369	182909	161307
285	61706	225576	25688	114177	83777	67757	224771	347945	260000	101544	126683	205471	408352	129818	299399	281206	41209	97206	90005	663095	126001	198521	318261	395154	581315	122855	432018	102387	135267	32766	414903	119099	357554	266507	64361	117494	127906	60539	73732	45078	5493	9344	124438	61802	7172	62117	91552	287116	224907
290	67504	253295	40442	146459	97019	70906	306428	260000	255875	103295	132008	191973	551685	142880	378940	503480	65622	94399	97837	806414	115857	260000	356353	403466	481506	147176	572921	117841	152158	50375	433260	135429	328729	273686	58702	162686	132573	71721	64680	69199	8235	12309	151819	75131	7134	56943	102137	292834	278190
295	68800	240043	50124	126795	88422	96475	309307	260000	168657	176865	176352	206291	644929	160204	337027	443496	61857	93933	110183	918465	115339	228005	488740	374914	634311	148888	672826	114896	161557	66900	396041	124759	429821	259396	60570	165895	178672	83861	65585	76110	5759	21306	156908	65262	11066	68181	91203	332905	285014
300	76878	265265	59810	138532	97532	96678	357786	265292	289354	127385	252053	181411	769455	187866	457226	526490	67590	128907	106497	658659	139353	241149	365483	380878	659846	157348	741585	140703	180165	82285	505104	172097	489518	362017	70686	294909	170059	84539	92096	91980	5968	27278	189776	93194	9818	88895	109595	467585	327787
305	91600	317237	67223	175757	125737	85677	439456	206960	357199	131630	172727	242200	589640	258577	659150	467025	76629	139556	119708	840998	118132	348628	290377	493776	782953	179407	891387	156966	185416	96356	623256	161558	520567	432864	71114	232100	245325	100245	155448	121410	5905	45326	219858	101325	15187	70324	102643	426477	409048
310	93746	324662	71572	165021	114196	91153	477425	330012	232878	124869	260000	495523	872362	306878	543455	513525	69271	143225	125701	810672	116485	414480	468486	374395	1079431	197039	898962	157887	211338	76385	868991	172149	375051	304735	80076	242186	201542	93739	121075	88572	6313	38611	197338	87678	15246	66829	103824	362740	467790
315	84210	347072	80078	194103	123480	89796	339470	289136	271871	158590	280401	294062	771461	466207	1035880	790009	72219	153234	176033	1030244	127690	369782	488958	548287	971011	240439	976456	198157	180810	86358	566793	178994	442896	405486	98428	305036	289545	110959	115803	107845	8377	51780	315422	101903	24863	73393	117057	298089	491114
320	146226	429152	99139	260000	126606	111621	696314	292848	293162	165539	318261	348341	777302	410549	704899	1211900	85155	172596	170261	754647	181820	378340	907656	645420	949788	269537	1209457	238706	264473	104659	670028	342950	556871	592698	100016	371980	414930	133668	93073	108386	7759	70942	370274	171421	39522	107888	140477	450962	522969
325	111354	496355	93129	218475	148585	141969	549105	319639	343892	260000	364118	269550	863354	503002	728183	1218752	107895	165797	230967	1176224	207969	449378	718247	549078	1198880	340384	1398607	308379	363736	119058	814726	290282	559246	585914	131883	425303	401392	142378	229049	143406	10237	76509	452217	190537	46336	132384	120606	373467	607151
330	121638	506646	105368	260000	175140	155274	454223	343428	298293	150388	462576	392971	811682	653678	769496	917837	111252	260000	244916	1170219	188917	648764	682775	683471	1271543	346499	1548546	361089	286256	118791	656175	331090	1067367	712651	110960	288330	473290	154904	187113	122418	21175	65573	597952	249761	36801	101662	122464	477767	658318
335	115199	443660	104760	191619	120615	148819	394895	294472	457363	227828	405336	262849	853746	398962	756980	926941	98024	155605	260979	1476524	260000	480414	658755	788221	1204244	305254	1194908	308448	315326	94546	768199	260979	790828	514480	110017	492056	479623	136302	187907	110516	35375	57941	510113	154279	36750	93118	149602	572553	642745
340	152086	530121	109879	201624	175032	206194	844083	348532	212856	283635	370724	389886	1125508	595741	1108952	840507	144148	162226	268240	1159219	286965	534133	605281	654319	1244902	388016	1260474	427705	351535	127747	669905	402893	826709	415804	191733	666125	531226	163805	246253	140310	96896	73708	499808	323051	61453	125122	195875	689367	816677
345	170959	611327	116415	255315	267039	280114	757349	651972	287443	316350	543796	382502	1058932	596096	1341831	906933	119688	260000	291606	1801023	233710	473809	799931	863654	1404530	407601	1414466	412460	373467	135218	841544	477671	588508	697079	263818	360365	628306	157297	145886	132409	122619	102382	601214	286965	48318	189666	190362	655179	633342
350	137349	809075	129614	257021	193107	297120	959642	337586	759901	291469	335389	530708	1216800	907465	1071652	1044042	189710	374969	257758	2053172	302169	522983	590609	1328497	1562890	490650	1637027	639907	413961	143367	843264	446717	833601	748587	313252	567981	700163	178366	296082	137543	235089	85208	567039	415026	59409	186415	292548	693667	655206
355	168800	782516	161944	328087	271680	376033	836317	547932	503466	374873	534065	290937	1043482	731950	1005035	1048477	200554	249679	331786	1064146	528961	783662	1042936	1269127	1579390	497515	1810986	628265	422082	218666	940493	403985	1022723	1048082	279295	502879	702688	235853	353896	127568	256093	103728	731103	387361	78924	155442	368977	736849	705186
360	255397	851071	145700	314971	217537	324552	660788	482830	472116	401487	542677	266998	1333192	800709	1375392	1468199	203342	251535	513675	2102933	357827	955766	1025903	1140016	1468458	574928	1643018	752299	439866	132553	1092875	417851	812146	621591	449542	830066	667517	272867	214617	157308	234638	110828	390951	332045	70518	203896	289736	535744	846649
365	241640	975282	148949	353241	272826	455247	954073	874273	506564	351589	449064	718929	1798825	1257185	1765865	1229015	201678	296888	487962	2048122	582912	856625	1311914	922259	1857622	620472	1513620	828046	574122	247604	978735	672403	1003016	808311	517551	1152763	808079	272089	504531	190148	316091	123451	601760	651603	78124	176770	289695	997160	1045188
370	234925	895673	187375	397065	356926	514985	950388	565756	539552	383717	411327	534584	1473071	1169209	1451889	1545666	294745	264569	481206	2324607	493216	1240057	1241476	1305131	2043277	723638	1746103	874013	552599	189304	916787	669591	1357226	756735	341681	791346	768063	329370	345107	199372	325030	142946	746594	649406	69890	163417	278777	1240862	910809
375	321946	914671	169892	440521	393325	452886	1232209	740057	721577	574450	700504	773481	1701282	1204721	1465756	1734065	385764	363518	534761	3201784	475337	1231704	1360501	1464869	2117182	889313	1701978	1060502	768035	258072	781602	478695	1593967	762098	595878	1114125	800491	603261	293462	190409	433806	116498	930503	586187	88913	153962	536576	1220867	880796
380	322219	1083308	196069	635089	463436	611164	1261184	754551	610358	595223	773167	814616	1898430	1177452	1796805	1424075	424471	361634	466480	2143796	599112	687975	801323	1439715	2328251	988276	1909430	1130926	597720	278231	1009089	855929	1313115	726559	370779	816978	1379773	383553	260000	279609	624307	172991	1127732	537914	149329	297024	606660	1082898	1101774
385	296369	1167953	220758	578039	453623	636495	1047413	584522	716091	487266	560993	861047	1510249	1636917	1631417	1311859	449993	427378	574546	3506533	461634	1075078	736358	1627241	2424648	850538	2070901	1064528	770383	307165	1003739	637272	1115954	1015858	1149801	1201814	1033205	413921	473618	260734	541258	186544	715804	542227	105934	252286	522437	1007560	1269932
390	459178	1123843	225876	807779	562303	619721	906769	831063	956189	830407	867503	598662	1732195	1482925	1857772	2366820	540876	635253	943482	3548518	894062	787730	2048368	986119	2372989	825030	2153486	1083894	1095332	258905	1083485	630312	1836003	1238119	1000027	1105827	1224757	478995	467599	343346	664541	142445	971775	745147	138449	238938	705868	770001	1467230
395	391715	1442090	223502	716841	604681	678094	956844	919011	720048	833492	830585	527555	2313197	1504762	1661552	1836685	559792	548409	846253	3867319	830940	735962	1185628	1992274	2261629	1049679	2056639	1348027	685778	297079	2293325	539593	1321181	1430448	1135375	1209730	1374136	407888	510044	291237	538050	141842	767681	677016	122481	369673	569305	1368800	1304517
400	546772	1315326	254879	770983	418561	751753	1493407	1149187	1210945	713920	534188	696860	2642854	1548791	1746553	1824525	634720	457335	696178	2709539	834679	939866	1575323	1992383	2500362	1144765	2165142	1147836	891701	365770	899754	1123324	1651808	2187006	668186	1499235	1408980	562644	489927	343264	699904	215133	1426299	916650	150239	460406	585792	1561375	990214
405	515244	1491674	240534	962549	596505	567380	1125822	934311	1003493	540698	695687	1299917	1735853	1676442	2012255	2055588	691879	556216	623583	3335361	561225	579513	1744547	1693980	2499617	1293994	2413497	1191142	1156462	632100	1562999	640316	1418219	1407820	514712	1017906	1365442	573140	342841	374491	690063	147236	1253309	919120	146208	612706	639988	976238	1263327
410	585996	1534297	334720	861320	647099	791415	1352940	1070970	516964	857949	1098566	681806	2402374	1723174	2081246	1920935	670533	929834	672048	2721247	972471	1924279	1902074	2873003	2752735	1509307	2468813	1373617	735785	386624	2298348	510249	1926175	1527814	598089	1049460	1615626	769810	371680	402169	789763	178176	1779131	945147	165483	326750	352135	2195441	1613634
415	918097	1818847	287129	961102	592616	860775	1419898	1312405	930489	833492	949228	1201159	2246061	1615203	3062971	2256147	685532	608639	1721904	3500584	1029616	1099863	1207328	2318724	2705895	1308666	2228319	1387975	1517319	523679	1922027	895304	1987201	1609607	1104039	1397215	1483021	650607	500777	401160	965224	182339	1608461	914262	172294	541394	507192	1628797	1134447
420	721850	1499685	304503	931213	601637	856844	1753705	1164050	950839	767025	903848	1198580	2494471	1699767	2468144	1753964	1093202	1308502	1085423	3749104	525521	1804790	2489558	2215203	3155726	1840002	2504994	1434297	1001896	462194	1407451	1077780	1907396	2597788	824948	2950385	1360501	609321	709198	344752	779991	269646	1738787	1779486	245707	371925	980100	2237081	1585478
425	745584	1711750	460065	1122860	914589	842855	1417810	1650566	1061689	899358	1148273	1030694	2504244	1814821	2470997	2620990	837027	846908	560024	5850682	1265770	3289558	2849937	2194845	2736631	1400136	2460160	1846867	911163	548437	2125139	916186	2474709	1409730	997979	1696560	1629684	610140	509963	464528	1051821	259546	1229111	1008065	251958	680687	1384304	1697310	1715381
430	777098	1670355	344356	922860	937354	788658	984427	1840343	1022642	1340275	1287607	1659205	2987039	1975473	2629875	2517810	859301	1010481	1599890	4008179	1485996	1665333	3548518	3281809	2916225	1707137	2664978	1651439	1797638	934652	2027282	1554619	2466202	2153582	1185682	1499753	2168117	748887	462754	547386	1282393	226763	1071365	1231731	278490	788521	671461	1130844	1593080
435	1067380	1918165	647536	1016159	943264	1005418	1797747	1769304	1337081	1053432	1210699	1282707	2674258	2110058	2649392	2805158	812870	1087771	1393039	3971908	2009580	2244888	1746471	3795353	3280082	1702715	2833705	2226354	1369537	716800	1619038	1125112	4463575	1611982	1303712	1504981	1764009	948327	499071	637163	1128333	238747	1525112	1156912	316350	683690	901241	1629629	2157403
440	1074095	1811736	601323	1348764	1309389	1095591	1814677	1800409	1377029	1230612	963013	1498976	3127899	2485641	2415885	2603343	1005035	1443837	1202906	3700359	1248996	2731594	3033682	3922588	3310595	1876006	2933497	1977657	1283021	1139074	2960242	865292	2284274	1613429	784904	1850402	1993830	930257	335526	695168	1683963	435075	982762	1661498	322655	428620	1589695	2409580	1552162
445	1437723	1819106	676265	1440834	1383185	1186651	2989490	2279145	1220949	1244137	1102606	1048300	2647747	2493189	4082639	2772771	918110	1060802	813470	5284747	1140138	2836808	2761356	2588256	3657756	1709798	2872087	1907738	1325439	762890	4011441	1055602	2734873	2717223	1018670	1874272	2215872	1065019	736849	802756	1588685	327023	1347945	1174709	466493	554906	1570929	2217073	2377712
450	1180810	2299835	692507	1056885	1147126	1197174	2862671	1265128	1637572	1813047	878408	1620103	2980236	2698743	3271556	3149282	972812	1080250	1823474	4295656	1266084	3548518	3896873	4294121	3630313	1757349	3380450	2020075	1771188	897693	2917569	786228	3239014	2107560	838842	1558959	2195331	1540329	642554	711314	1142964	287675	1256271	1189490	363327	844997	1433533	2259682	2440930
455	1505295	2536467	658263	1484973	1118028	1359573	2365835	1302278	1172239	1188467	1323815	1473999	3353391	2823324	3274517	2928507	930175	1464664	1376620	4861016	2088930	3548518	4496391	4062105	3795737	2089763	3070519	1937245	2014725	1060966	3648736	1802838	2960556	2081915	982803	2994253	2253950	1300477	509771	691142	1408352	281847	1742963	1346649	543414	885792	1310263	2555288	1851070
460	1296464	2499808	798130	2159778	1583444	1162699	2715682	2217687	2527718	2037572	1560952	1441285	3696905	2708010	3857340	2963435	1193789	1039019	1457035	4728408	1860488	3634727	3559115	4637635	3953293	2104912	3381793	2436972	1553186	1359956	3548518	1202715	4435749	2854196	1359137	3548518	2301719	1248901	802128	967175	1131008	362890	2126749	1186720	579896	1090623	1183403	2407862	2086446
465	1571488	2529261	756353	1521318	1196219	1495782	2953363	2027732	1411122	1450675	1304107	2409471	4150766	2855199	2880722	2833246	1206455	1422478	1514029	5383004	1742772	4374914	3833543	5117020	4123131	2720184	3356269	2067708	1577821	1177780	2793213	1444833	3134232	2668158	1091032	2849633	2486992	1350197	773481	865702	1739743	464241	1859027	1915831	627964	513811	1671174	2187361	2609348
470	1478558	2708952	738214	1936972	1367216	1260870	3358764	2843414	1504626	1284017	1512132	1914276	3707268	2992221	3068390	3184512	1362603	1508898	1468049	4349582	1627459	4021996	4561832	4373379	4882701	2171897	3594426	2162617	1800763	1416008	4526329	1868008	3248033	2467475	1656967	1688480	3084495	1382762	836099	1228824	1548873	557308	3040042	1145884	792138	585546	1294335	3265113	2589490
475	1617169	2454250	861716	1798307	1522600	1418288	4248063	2842725	1732031	1239156	1023802	2606236	4314655	3085680	3720893	3362410	1411163	1958454	1807451	5233508	1365005	4469141	4314655	4727640	4410993	2117632	3362218	2477207	1638883	1118479	3004680	1687456	5303938	2958829	1288903	2957677	2666192	1289326	710604	1027882	2132154	775323	2306973	1416677	754346	1186433	2114548	3400792	2138050
480	1647508	2909553	868295	2246034	1562030	1497775	4136757	2556399	2520771	1483717	1538077	2890404	4055580	3189502	3916831	3399640	1606837	1577589	1782898	4739730	2232673	3844866	4239811	4848350	4289515	2370191	3559883	2380973	1871652	1808092	3264295	1904285	4052701	2740054	1854373	3159564	3338422	1313470	590364	1008543	1242636	611164	2438255	1302278	983444	1519543	1953172	3964616	3276701
485	1783526	2724142	865319	2088726	1969304	1585000	3863289	4380671	2529532	2075787	1667967	2823337	3976706	3635303	3920093	4339411	1522600	1583335	2189381	4709601	2506468	3320191	4667189	5061751	4551469	2689258	3452799	2196491	2400886	1369728	5172673	1416131	4404468	2673426	1485314	3975938	3614769	1318806	812870	1270942	2131594	571748	2118820	2261402	1117428	1492315	2040684	2767497	2712664
490	1454619	2479554	1090555	2133655	2011614	1671638	4426921	3712258	3316544	2916882	1728988	2803779	4324826	3686350	4114496	3841027	1995604	1988248	2970314	5187258	2139988	3978817	4758921	5060599	5093799	2656884	3772708	2638064	2228496	1721017	3376419	1973604	4414255	3256477	1658318	3281617	3218288	1392861	857526	1190869	2005390	677221	2329888	2199863	1168267	1421345	1995195	4014704	2777092
495	1846676	3157261	1036372	2396805	2424224	1388767	3883823	3548369	2339735	1586010	2393680	2565715	4679855	3623404	3825867	4594840	1442104	1954278	2526886	4774273	2519434	4358410	4269173	5036227	4716509	2887115	3899367	2699276	2231731	1641312	3548518	2306523	4299494	3268184	2240520	3773092	3288193	2009061	978640	1296096	1692820	843824	2035989	2259205	1278462	1425112	3321945	4603668	2852230
500	1981711	3189148	1072471	2808775	1608775	1655192	3807252	5673168	3100073	1503288	3198416	3562570	5119515	3608052	5105890	4343825	1357799	1495482	2237886	5003027	2458768	5250780	4565478	5319866	5499300	2539892	3885358	2631819	2367530	1545639	3926426	1899692	4529783	3381601	2488371	3768486	3263578	1507260	671939	1185519	1651848	685273	2491974	2094512	943619	1348464	2516227	3955212	2508420
505	2282911	2867120	1629302	2441667	1604762	1874996	4563943	4027562	2092942	2532250	2142646	2669816	4757002	3829897	3596154	3696521	1475583	1889149	3781920	4851804	2527241	5144655	4652796	5093799	4625929	2754064	3878257	2838323	2623924	1447481	4672371	2141053	4741649	3330937	2432113	3846017	3493483	1529247	721195	1041299	2233928	711436	2428496	2012419	1158031	1344246	2414657	4025067	3127707
510	2507505	3443587	1324689	2875541	1952326	2270841	4096264	4086093	2716450	2976715	3234160	3927194	4759880	3867511	3603638	4306979	1829042	2221945	2333068	4584477	2230352	5042560	4483342	5446909	5299716	3059005	4128313	2817585	2807928	1593789	4202581	2137465	4530359	3081458	2047904	4095689	3299081	1651303	1078572	1607574	1850757	920799	2532219	2380100	1303807	1087102	2579158	4652796	3474292
515	1938077	3533400	1877193	2366219	2247399	2089149	4591194	4856410	3223277	2572853	3113506	4066519	5061943	4344017	4744336	4504260	2385382	2017878	3142445	4727448	2129029	4604243	4587931	5458232	4835108	3078003	4713247	2651903	2529724	1607192	4035814	2293011	5062327	3417488	2333137	5339249	4194905	2041476	911409	1297529	1700136	808802	3410713	2286474	1183458	1512624	3023119	4220237	3344563
520	2788507	3137111	1859860	2878189	1697379	2318315	5414861	4947950	3728378	2453728	3809171	3951374	4757194	4249790	4314079	4643009	1871242	3211286	2777752	4791161	1982488	4413487	4826664	5322937	4726872	2964091	4010674	2771719	2514043	1647126	3948112	3272157	5290121	3481393	2817578	5412366	4136373	2043496	605363	1172348	2256011	842036	3527295	2163326	1141585	1549446	4048096	4322331	2916225
525	3567367	3527259	1910863	3006422	2140739	2580687	5197813	5741295	3742003	2749650	4024107	3553934	5642463	4197975	4787707	4354380	2233478	2742458	2734873	5098597	2684877	4604627	4519996	5648220	4751820	2964010	4505027	2816625	3059314	1464391	4220620	1921481	4630343	3555085	2534679	5507552	3457596	1882093	782598	1234898	1887811	935143	3052517	3728570	1913292	1321700	3548518	4539187	3487150
530	1980032	3902822	1496601	2936071	2349296	2765386	4798838	4667189	3450688	3223085	4065559	3921245	4815725	4531894	4359561	4287596	2508829	2228974	3065046	4684461	2463736	4736660	4638403	5356905	5107617	3266840	4580447	3341300	2485009	1909921	3911074	2239783	4844512	3594234	2349064	4976352	4441698	1743769	807192	1151344	2071747	1010795	3318970	2410290	1354524	1215135	3820301	4815342	3301000
535	2629656	3577155	1860488	3657756	2136313	3128859	5654937	5200308	4016815	3782879	4258618	5076144	5127191	4839330	4605779	4568741	1709403	2940588	3178544	4602708	2304052	4536500	4547439	4996694	5493159	3315969	4249215	3023118	2895691	2036521	4221580	3144787	5341936	3567367	2846334	5211631	3738933	1836644	1097488	1230749	2139101	1045816	3735862	2446293	1483553	1572403	2890318	4638787	3538581
540	2174504	3709187	1390759	2966121	2008106	2801465	5246942	5846460	4069205	3229418	3886701	4096072	5004179	4523258	5642079	4171684	2317127	1885709	3408468	4796151	2432331	4579104	4514239	4920507	5032197	3234024	4361097	2659518	2141053	1809130	4158442	2704680	4691753	3629929	3044611	5107617	4108163	1721058	1267735	1572089	2122286	943346	2895550	2278489	2347781	1742663	2863449	4712287	5053499
545	3403670	3850815	1961648	3547409	2359860	2410741	4828008	5233700	5139090	2849058	3650655	5445950	5339825	4565286	4455323	4472211	2419270	2576074	4524218	4903619	2190664	4976160	4608849	5234276	5340976	3473717	4415598	2773446	3212339	1589927	3837957	4024875	5116636	3587134	2413456	4951788	3961737	2088494	952900	1292083	3054114	968226	3065721	3381792	2120048	1621058	3900135	4602132	4875984
550	3052096	4203349	1531758	3563145	2595700	3316161	5340209	5460918	4388156	4238660	3997240	5210287	4936819	5041217	4990169	4398902	2241667	2106577	3325372	4749709	2675473	4379712	4538035	5905952	5133908	3734135	4424810	3062459	2843109	1787402	4362632	2791824	4552620	3264537	2827372	5210287	4795959	1945311	1297461	1518997	2383608	850811	4358218	2923774	1810699	1466302	3052026	5124696	3846401
555	2592151	4028329	1741162	3746609	3021774	3479666	5136403	5661845	5169603	4237700	4405427	4891721	5123737	4835300	4998421	4051934	2361020	2220580	3505957	4563751	2411654	4988826	4793080	5471665	5139281	3932567	4623242	2810676	2918506	2096780	4354188	3112355	4729751	3663513	2809539	5627686	4704995	2069318	890773	1530162	2863968	1329329	3104844	3403015	1933969	2040206	3269911	4907265	4589658
560	3802262	4335765	2403916	4093578	3086787	4304100	5296454	5287242	4945263	4037541	4356683	5318139	5405841	4718620	5232165	4932597	2491250	2698648	4277233	4852956	2435675	4647039	4490826	5368803	5377247	3652191	4430183	3076660	3153636	2942349	4233094	3514785	5056569	3554318	2703220	5112798	4276849	1933983	857062	2055069	2570751	1207328	2927241	2534802	1955806	1569182	3746609	4797686	4317726
565	2609498	4198167	2242199	4510976	3254750	3576963	5809998	5311039	4754891	4413679	5168259	5370338	5329462	4925497	5091305	4585437	2395113	2497802	3437254	5100324	2625808	4388539	5094759	5681804	5522329	3697289	4666230	2963872	2918720	1850224	4311009	3456445	4855642	3335351	2784071	5260375	4338644	2464446	1214807	1755888	3548518	1256857	3181441	3292915	1937777	1972989	3325756	4828775	4305444
570	2665906	4691369	2974565	4369349	3069127	4311009	5081901	5561286	5131413	4642625	5107809	5117404	5228710	4849693	5249053	4567973	2810290	2455752	3618031	4584093	2367325	4695016	5134676	5787161	5365348	3869046	4784253	3272406	3279314	1857540	4345744	3387166	4716125	3401367	2927164	5321402	5007825	2257690	1198553	1718506	2472798	955343	3329402	3663321	3101391	1704653	3586558	5070962	4051934
575	2914114	4667189	2050531	4719580	3308100	3590972	5487210	5402003	5401427	4304484	4536308	5374176	5419850	5138898	5197621	4424426	2720567	2425985	3682320	4657594	2567776	4886156	5067508	5058488	5383196	3943698	4758537	2928891	2967273	2455369	4157483	3098921	5216812	3662170	3174341	5371489	4365894	2392056	878681	2088330	2187729	2084454	3737206	3347441	2360883	1908202	3421518	4914366	4069589
580	3415952	4954283	2099999	4921083	3448001	3817999	5423880	5219883	4958121	4847198	5012431	5374944	5028359	5102819	5661078	4518077	2986847	2834774	4038884	4810160	2452353	4413679	4654523	5519450	5471473	3754093	4733397	3303111	3256477	1832345	4158826	3553358	5107617	3345139	2979718	5310847	4732246	2451016	1136726	1886747	2926312	1515435	3459707	3795929	3462739	1673344	3185088	4530935	4522299
585	3767911	4937011	2770765	4629959	3528986	4292010	5031621	5797716	4788091	4899397	5009936	5448252	5522904	5068276	4965221	4678128	3296409	2446839	3605557	4780415	2363886	4552237	4688491	5756456	5373217	3934294	4818604	3141525	3280658	2249078	4293353	3470646	4984988	3434184	3097962	5836289	5468787	2309553	1187907	2150224	2882666	1588289	3920285	3964424	2644697	1611136	3438214	4876560	4692713
590	4335765	4781950	2427609	4804787	3227883	4133303	5153291	5823048	5280333	5008401	4828775	4875409	5112798	5165765	6022248	4485069	2887797	2562057	3553358	4837411	2581110	4829927	4523450	5089961	5305090	3864440	4875409	3357037	3516704	2610440	4382015	3168008	5233892	3361451	3176644	5403346	5501987	2573453	1059246	1761866	2609102	1233383	3065529	3296202	2682229	1691797	3227307	4441890	4216782
595	3438214	5567235	3359750	4553964	4625353	4673138	4938546	5515996	4800373	4994008	4967716	4969635	5573184	5234659	5105698	4463575	2851057	2567421	3521502	4695591	2536999	4547439	4751628	5036035	5321594	4167846	5094567	3422285	3474484	2061525	4116607	3462394	4523258	3609971	3035976	4742033	5013774	2423160	1447167	2040848	2589791	1589299	3441476	3597881	2424143	2036726	3343795	5193975	4503684
600	3597881	4932981	2650434	5087466	4219661	4914558	5650139	5467251	4712671	4939890	5672208	4988058	5312574	5297221	5437698	4888842	3204639	2453882	3515360	4741265	2437108	4714590	5077679	5188602	5181117	4142322	4935860	3491948	3482160	2115776	4569700	3382752	4793464	3317696	2663217	5544206	5467635	2429588	1057362	2429998	3785566	1356735	3592507	3597497	2815189	1677084	3262426	4860824	4568165
605	3400600	5214893	3548518	4955626	4294121	5067508	5979452	5732276	4605971	4713631	5275152	5357672	4883469	5394518	5533843	4555307	3992442	2387006	3515936	4463767	2440670	4369349	4447071	5767011	5319674	4002997	5012623	3418639	3523229	2087374	4123131	3196986	4669876	3624364	3149777	5425799	5092072	2617755	1458113	2263395	4261305	1722478	3686926	3548944	2568663	1726053	3412498	4601557	4373379
610	4656442	5702530	3694602	4844895	4223115	4897286	5256729	6258486	4823977	5023369	5524824	5185723	5023369	5503330	5766051	4740882	3414609	2656611	3546641	4960999	2642349	4574690	4349582	5064821	5270162	4122556	5063286	3763113	3615920	2378189	4384317	3290637	4555499	4308130	2884369	6828835	5018764	2531226	1102388	2287866	3619182	1566152	3693259	3875187	2491510	1681465	3437254	5198197	4304676
615	3511330	6249658	3773668	4952555	4945839	4994775	5154442	5594294	5193016	5267284	5299524	4884236	5042560	5492967	5585083	4550701	3753134	2587825	3940244	4702116	2351180	4276657	4447263	5539409	5272273	4335381	5280333	3809938	3617839	2293502	4295464	3565640	4457434	3603830	3027827	4773698	4839522	2514834	1311914	2214862	4696359	2052899	3471030	3610355	2955560	1733164	3254174	4572003	4330583
620	3492523	5832451	3046147	4880974	4756234	5131221	5568578	5673168	5512925	4772354	5088426	5228135	5290313	5372641	5725943	4415982	3818574	2507669	3905125	4495240	2370205	4545904	4539763	5323705	5417739	4510593	5140817	3346290	3384096	2113811	4379520	3459899	5052347	3739508	3353199	5279182	5160199	2789954	1305281	1842813	3548518	2016063	3581952	3518815	2599098	1646676	3824332	4489291	4320796
625	4622283	5350572	3842371	4680047	5039490	5278031	5520985	5906528	4721307	5343087	5320442	4871954	5049853	5582588	5625575	4919356	3161483	2668349	3528410	5253274	2516663	4921275	4476433	5087466	5293767	4457050	5255385	3286799	3676755	2365688	4032743	3790748	5287242	3610738	3055358	5127191	5459383	3548518	1292192	2230639	5856056	1727350	3757356	3817039	3112214	1715353	3442052	5193783	4328664
630	4401973	5301635	3187583	5117020	4573538	4825321	5203379	5500835	4951212	5198581	5363429	5185915	5488937	5536146	5843198	4667189	3325372	2521044	3746609	4706338	2473167	4525561	4999189	5367268	5461686	4416942	5171906	3811666	3330170	2165456	4278001	3508836	4582174	3570438	2945587	5013966	5576830	3548518	1624948	2336412	4052893	2229411	3737014	3683471	2805117	1716486	3419215	4819564	4375106
635	4721691	5632484	3222818	5012814	4791737	4881742	5573376	5577982	5376671	4685612	5054458	5849339	5037954	5692359	5534227	4409841	3107410	2600995	3585599	4744528	2621508	4178785	4734165	4861591	5166916	4297767	4907841	3804949	3415569	2717933	4323099	3560843	4854299	3848512	3246976	5543247	5194935	2524702	1547113	2198197	3442244	1729643	3440133	3552591	2901295	1709662	3485615	4946606	4437860
640	4418285	5685450	3373541	4795767	4713823	5503330	5430405	4987866	5162502	4701541	5277455	5797716	4975392	5572800	5749355	4526905	3192956	2738705	3784415	5308352	2383007	4634181	4818604	5093607	5146382	4558569	5106465	4109698	3319423	2383567	4426153	3511906	4809201	3535127	3011641	5539217	5174017	3149777	1573508	2198129	4112385	1639906	3563145	3495978	2585761	1904353	3609587	4370308	4432870
645	4383358	5496613	3391772	5070770	4912447	4973857	5928021	5083628	5171330	5047550	5340209	5148301	4954283	5841087	6029732	4379712	3225261	2619720	3429578	4897094	2443646	4620172	4446112	4996310	5448828	4347663	5058105	3608436	3284304	2343004	4323099	3519774	5499492	3769830	3116131	5621737	5556680	2999712	1882175	2014575	4007219	1796915	3614769	4323675	2925275	1838664	3467000	4666805	4360137
650	4456091	5458424	3451647	4859097	4840098	5565892	5603698	5640160	5286666	5250204	5545358	5002643	5359399	5755304	5917466	4568549	3175109	2780086	3573317	5373025	2456448	4546671	4490442	5696389	5204914	4684845	5027975	3841795	3686542	2261061	4082831	3120607	5832643	3835078	2889162	5297413	5453242	3548518	1590104	2399944	4038308	1913442	3894570	3576963	2839360	1899562	3297354	5230054	4245952
655	5196470	5710014	4015855	4840290	4645504	5428678	5126616	5987896	5205681	5634595	4903043	4873490	4808049	5803281	5769506	4585820	3320766	2607587	3875763	4764294	2569700	4586396	4614798	5629221	5203762	4490250	5164038	3843714	3284496	2376401	4171300	3341684	4963494	3406165	3134424	5372065	5472817	2860528	1609143	2400013	3984382	1732727	3566024	3650463	2599303	1713797	3836038	4520188	4259961
660	5436354	5402770	4059226	4799989	4759688	4751628	5355753	6112636	4633030	4793848	4849501	5087275	4972130	5849147	6075982	4477776	3018151	2808993	3660059	4947182	2504885	4922234	4573346	4892105	5342320	4354764	5102243	4169957	3351472	2317209	4203541	3229610	4678320	3399448	2878312	5014350	5255577	3548518	1486051	2260597	4027178	1964650	3647201	3590396	2613101	1675501	3410579	4522107	4233478
665	4630151	5377055	3919326	4991321	4877328	5053115	5160775	5778525	5337522	5266516	5412558	5216236	5208944	5954312	5662421	4687339	3149777	2653691	3622445	5351531	2500531	4636484	4638211	5678925	5234276	4601941	5122777	4064792	3527067	2309416	4522107	3624940	4378944	3337654	2898570	5509087	5402003	3084290	1825876	2409034	4472595	1735334	3587134	3987837	2675957	1641681	3442628	5072306	4322139
670	3995321	5921880	3752942	5098789	5137938	4827816	5374752	5147533	5224488	4644928	4722267	4901700	4770435	5751850	5661654	5039681	3646625	2586269	3936981	5072881	2542499	4798070	4420396	5086699	5405457	4608274	5127767	4105476	3499624	2269864	4272819	3385823	4959272	3351472	2734297	5582588	5329462	2774218	1527241	2457007	4381823	1927582	3799000	4012401	2941941	1758400	3297354	5245598	4380863
675	4930102	5881196	3672533	4978463	4784445	5035651	5161543	5550731	5197813	4764678	6068306	6155048	5219115	6039903	5794262	4376833	3166089	2674859	3666392	4893256	2531990	4879439	4541874	4890377	5142928	4573154	4905154	3687310	3230378	2271993	4394489	3673876	4706530	3559499	2682098	5169603	5456313	3316458	1499685	2301282	4561256	2176033	3693259	3732600	2603902	1697897	3323453	4818220	4049439
680	4015663	5475887	4066903	4797878	4676784	5357480	5740719	5212974	4738195	4671987	5787353	4938930	4958888	5971008	5552842	4505027	3098346	2698962	3473141	4836835	2632017	4785980	4594072	4933749	5297797	4656826	4944112	3995129	3510371	2320348	4004341	3862137	5120475	3737014	3618415	5374752	5359783	2954564	1526053	2432755	4679855	2071747	4022380	3969030	2829110	1759205	3468343	4805171	4353420
685	4090891	5504673	3859834	4874833	4968676	5575295	5785626	5786969	5003219	5371489	5493735	5490856	4982685	5986361	5716347	4785020	3255518	2658509	3474292	4905154	2597460	4483726	4507330	5712317	5291656	4697702	4996694	4114879	3640484	2236208	4524218	3596345	4990169	3378914	3052672	4715358	5406992	3140711	2022150	2280892	4398519	2003589	3681936	3673108	2881901	2017250	3380066	5213358	4295848
690	4288172	5505825	3843714	5199349	4732630	5434243	5738417	5734003	4969443	5039298	5178239	5683339	4675825	5979452	5583547	4560297	3133657	2654196	3551439	4804019	2638978	4470676	4455899	4923386	5395478	4525369	4875984	3887085	3546641	2440370	4102597	3404438	5634211	3379106	2842917	5089769	5434243	3064896	1578558	2181328	4936435	2231649	3802262	3589437	2615506	1891824	3357229	4406771	4433062
695	4864662	5341744	3722621	5297221	4484301	5131989	4969443	5492007	4854299	5475120	4983069	4934324	5635554	6192662	5770273	4547247	3221358	2821563	3533784	4589658	2477234	4618253	4826664	5077871	5126616	4553964	5053307	3533016	3428426	2326886	4093386	3221166	5101860	3624556	2917377	4702308	5433092	3061634	1560720	2321399	4712671	2325439	3946193	3726267	2793898	1921618	3256861	5285131	4274738
700	5999027	5643422	4131767	4691369	4696743	4905154	5140049	5859318	4616526	5252123	5707519	5356329	4788475	6065235	5544590	4585437	3248993	2579199	3859259	4637060	2546171	4757769	4952555	4940657	5275920	4740498	4950445	3635495	3134808	2294444	4464343	3374117	5520218	3388893	2947508	5359399	5579517	2974340	2131867	2514930	4442274	2097324	3849663	3776163	2876415	1682338	3709187	4572771	4282798
705	5054842	5593143	3945425	4605587	5235427	5084204	5171330	5899235	4988058	4712671	5663573	5410447	5221226	6045660	5747436	4757386	3384671	2863940	3848512	4575841	2423487	4636868	5308160	5068276	5350380	4539571	4968484	4044066	3386399	2311682	4712095	3413458	4834532	3729913	3131162	4945647	5384347	2927677	2187074	2848450	4370308	1880933	3666584	3812049	2673412	1898525	3395994	5188410	4198359
710	4612879	5517531	3768486	5104162	4992088	5465332	5349420	5562821	5331765	5195127	4946031	5417547	5202611	5996916	5714236	4692137	3227691	2627595	3496745	4973282	2484399	4502532	4933173	4875793	5439233	4724953	5000340	4148463	3307141	2312446	4477968	3572549	5950282	3371430	2850497	4836260	5475503	3035016	1851930	2315339	4560105	2221877	3756396	3971908	2694321	1857485	3732792	4967716	4240387
715	4916477	5581244	3707076	4925497	4976736	5297029	5325816	5246558	5705025	4936051	5156553	5349804	5192248	6122423	5790615	4366854	3215409	2623597	3792283	5274384	2571106	4464151	4517117	5571073	5301443	4768708	4815917	3635495	3466232	2356980	4163432	3704581	4780606	3971141	2943092	5480109	5503330	3127324	1858536	2263709	4461272	2241175	3857915	3778466	2711652	1755124	3306565	4537076	4438243
720	4168997	5506017	3989564	5227367	5080750	5250588	5059448	5817482	5239841	5643998	5052539	4951212	4959656	6222215	5608495	4331351	3058045	3102951	3494634	4601557	2526463	4256123	4287788	5480493	5441728	4501957	5005138	4243266	3383136	2269700	4061721	3254366	4689642	3553358	3509603	5075952	5401811	3162251	1748409	2362658	4873682	1889831	3918174	3564873	3164554	1904080	3406549	5097638	4148655
725	5462070	5329654	3942738	4476241	4808625	5003219	5087658	5283788	5282636	4759113	5082285	4749901	4918396	6202641	5671057	4757769	3189118	2514630	3457213	5113566	2577466	4543217	4694632	4835684	5251164	4714206	5006673	4254204	3273173	2296464	4451485	3305606	4551277	3600184	2968808	5645341	5488361	2984317	1609198	2479267	4685804	2074136	3512482	3946001	2806168	1834856	3414609	4842209	4331543
730	4577952	5406225	3771941	4741649	4789626	5466292	5362470	5378014	4837411	4856026	5295686	4861591	4972898	6078093	5739952	4546287	3022542	2570000	3800151	5007825	2610604	4328664	4501189	5705792	5224872	4775809	5040065	3762921	3308292	2536753	4172260	3556429	5197621	3363178	2889934	6418729	5510814	3248417	1963354	2301350	4882125	2347740	3773668	3868662	2915530	1826040	3530329	5159432	4301030
735	4190683	5539984	3944082	4943152	5311614	5061367	5072114	5523480	5432708	4701541	4823210	5124888	5639009	6170976	5814412	4605971	3339573	2652858	3596345	5270354	2604394	4885772	4771779	4871762	5414285	4817453	5075376	4000886	3372773	2595645	4331159	3484463	4827624	3749104	2798202	5498532	5491624	3191646	1921181	2276006	4654523	2170287	3664664	3566792	2752144	1670560	3547025	5281293	4210066
740	6112252	5510814	4080720	4620939	4892872	5132565	5228902	6307038	5354026	4687531	4930486	4996118	4856410	6198611	5933778	4412720	3259932	2817209	3659291	5234276	2370505	4500230	5135059	5261527	5290696	4705954	5112031	4149998	3548369	2429356	4443233	3499240	5111647	3159756	2978211	4743376	5410831	2985941	1944410	2612719	4652412	2159764	3799959	3739892	2731802	1850129	3336503	4423850	4311009
745	5269779	5710782	3637606	4691753	5099365	5189177	5617131	5239265	5361702	4613263	5001108	5684491	5458807	6207822	5834946	4660280	3202359	2730651	3924507	4829159	2577752	4405811	4604627	5068276	5154826	4635332	4949677	4068246	3338038	2353227	4415598	3287566	4416750	3631081	3163786	5262294	5401427	3047490	2089777	2376947	4436133	1912501	3487150	4561832	2886282	1828988	3353007	5324664	4193753
750	5773728	5364965	3991483	4911295	4834340	5582012	5380509	6007663	5104930	5472049	5658199	4802292	4988826	6269616	5507360	4534965	3018896	2564882	3966151	4610001	2739619	4566821	5238306	5601778	5338673	4567781	4850845	3971141	3477171	2356107	4040035	3475828	4628616	3700743	3213490	4861591	5378014	3069154	2093653	2271734	4511360	2060160	3711874	3583296	2698457	1737436	3410003	5424264	4223115
755	5205681	5490856	3662170	5274384	4630535	5467827	5055610	5001108	5388953	5576639	5571073	4876560	4822250	6249658	5743406	4750285	3228651	2830707	3989948	4757961	2512228	4312928	4436516	5545550	5202995	4646847	5175168	4084750	3479474	2584904	4506371	3165129	5337330	3311555	3202167	5528278	5384539	3283728	2148300	2396874	4723994	1990500	3456061	3574468	2760013	1739388	3877874	5178047	4103749
760	4850653	5508895	3621293	5001684	5212206	4793464	5394518	5222377	5626343	5157513	4798262	5264405	5100132	6149482	5678158	4553772	3082609	2793666	3796313	4799413	2526108	4337492	4594840	5413901	5217964	4896135	5036995	4204692	3371430	2438378	4147312	3414417	5410255	3752366	2867673	5202995	5807119	3117920	1856871	2380468	4609041	2029438	3914720	3946577	2711844	1791333	3647201	4341906	4244993
765	5446142	5434627	3812625	5246174	4579295	5084780	5726518	5612717	5534035	4768516	5494310	5061367	4675249	6339855	5697156	4475090	3262043	2738323	3607092	4797302	2555288	4551277	4424426	5873711	5268819	4832038	5154442	4400054	3207541	2468554	4539571	3285263	5616172	3716480	3151589	5529429	5326967	3289869	2095550	2338582	4861591	2195127	3825483	3733559	3154919	1876920	3378722	4916285	4373379
770	5852410	5486058	3711298	4657594	4952555	4820715	5737457	6308190	5135059	4685804	4884045	5422729	4967524	6209741	5824391	4647806	3195067	2708270	3576387	5149261	2655479	4902084	4656442	5615788	5424456	4764486	4949869	4126202	3396954	2297269	4477585	3256669	5102819	3264921	2986080	7063730	5451131	3142484	1982461	2360897	4573154	1984126	3824140	3657180	2759821	1780837	3330745	4733397	4347087
775	4587547	5502754	3769254	4967524	5368611	5357480	5013390	5899619	4841825	4564519	5394710	5091113	5610990	6296675	5637473	4937395	3293707	2556707	3989756	4757194	2485013	4413296	4855258	5762597	5347501	4681582	5065013	4079760	3228459	2289435	4787131	3481585	4920507	3871733	3066220	5032773	5767587	3074165	2031827	2381110	4808817	1930407	3612274	3545874	2731089	1744956	3511139	5153291	4321180
780	4585245	5621545	3917215	5047934	5041025	4740114	5750891	5114142	5455737	4557802	5577982	4996694	4861208	6222215	5902689	4443425	3235559	2774313	3500967	5356137	2524497	4449950	5170562	5455545	5167300	4749517	5090153	4131383	3190845	2442704	4604243	3506917	5035460	3830281	2880339	5268627	5378782	3179139	1865483	2306495	4595800	1970778	3584255	3552591	2799412	2036863	3406741	4454939	4350734
785	5796948	5462070	3807444	4897094	4610960	5293767	5514652	5212206	5027208	5329078	4733205	5107041	5016077	6291494	5795605	4662200	3221166	2707437	3651423	4975392	2813565	4753739	4609233	5682955	5515996	4794232	4953515	4026410	3214833	2448736	4084750	3699592	4895367	4031975	2903559	4938546	5389913	3152847	2233587	2546403	4345744	1994267	3931032	3751407	2711268	1748355	3444163	5078063	4205268
790	4910336	5452858	4025834	4823210	5169027	4807473	5137938	5461686	5283212	5193016	5103011	5118172	4682350	6294948	5778717	4723610	3371046	2615066	4191642	4657786	2526695	4271476	4422507	5536338	5301635	4884236	4962151	4192218	3543763	2381178	4250750	3313474	5291848	3956172	3035016	5531732	5589496	3187391	2136289	2315408	4773506	2095277	3504614	3877106	2714725	1951889	3435719	4608082	4325594
795	4767557	5523864	3796313	4675825	4887115	5266132	4914366	6141230	4716701	4659705	5276879	5488361	4770243	6213963	5671057	4770243	3298889	2608857	3543379	4877712	2809430	5082285	4503684	5392791	5147150	4836451	5078063	4186461	3194299	2368622	4303333	3560843	4642817	3304454	3079922	5213358	5464565	2992413	2055738	2314862	4784253	2054769	3676947	4098951	2703575	1911518	3643555	4752780	4410801
800	4473171	5427143	3855229	4878479	4796151	5561286	5725559	5461494	5194935	5079406	4833765	4831270	5428294	6283626	5740144	4722075	3270487	2752449	3745458	4836835	2589531	4330775	4573538	4857753	5206833	4725721	5022026	4301989	3251488	2321768	4242690	3344371	5070579	3439365	3082993	4965797	5505825	3148625	2046839	2557089	4786747	1972048	3756588	4275506	2707956	1715790	3300808	4655675	4329432
805	4628808	5439041	3713025	4968676	4669108	5387610	5249053	5120858	5166340	4711904	5409871	5719034	4953515	6331219	5772384	4527672	3305414	2746362	3673684	4843552	2820621	4923386	5087850	5005138	5205298	4910720	5047550	4035046	3756972	2166520	4284334	3572549	5250012	3253023	3116961	5583739	5711933	2941173	2049050	2590595	4558953	2488371	3648544	3937557	2897802	1753759	3380258	5120666	4347663
810	4669876	5511582	3763497	5020299	4773506	5521753	5710014	5119899	5461686	5651482	4868308	5309503	4696551	6304160	5877549	4638979	3179139	2601541	3673300	5065205	2433710	4699238	5321018	4821291	5125080	4792505	5024329	4029672	3443011	2582925	4246144	3516512	5091880	3362410	3059095	5465716	5506784	3272981	2020526	2409130	4800373	2112487	3752750	3735478	2757144	1954646	3535703	5415436	4272244
815	6492805	5497381	3836614	5700419	4977120	5606384	5136403	5804625	4788475	4609809	5003987	5558983	4669876	6232770	5676239	4571235	3035016	2919872	4163816	4645504	2549282	5035460	4996310	4922042	5051964	4787899	5022410	4045025	3267032	2441366	4504260	3557196	4742417	3213682	2956910	6198994	5480109	3280658	2095659	2351575	4529591	2018110	3646241	3718782	2665237	1815067	3313090	5251739	4201430
820	4589467	5487402	3843714	4951212	5045631	5837633	5052347	5183228	4753739	4639938	5602738	4972514	5041025	6211852	5763556	4945455	3153615	2653650	3641827	5185531	2523651	4737811	4418669	5214509	5025097	4853339	4957545	4140595	3390237	2478353	4410417	3780193	5267092	3715520	3024497	5422537	5362662	3152272	2129766	2591100	4936051	1914029	3691915	3549136	2628364	1676224	3378530	5102051	4276849
825	4772930	5475311	4081871	4890761	4690602	4703076	5378398	5971584	4813039	4654331	5273425	5743598	4807857	6321240	5612141	4751628	3182593	2835102	3660826	4784828	2589995	4399094	4435557	4956394	5353450	4837603	4775425	3976322	3270870	2292233	4583517	3691915	4754315	3660251	2825152	5224680	5257305	3130970	2093311	2469427	4567589	2036330	3740468	3642979	2990377	1714412	3795737	5081901	4241730
830	5149644	5349612	3888621	5045055	4604243	5285131	5317372	5737457	5225448	4738771	4799221	4873682	4822250	6287464	5705984	4487948	3158029	2628940	3476595	4585628	2576592	4355723	5058297	4887691	5328502	4636484	4920891	3921820	3583296	2197065	4663543	3513441	5191672	3258396	2863643	5301827	5332148	3125739	2174545	2419366	4466646	1980073	3640868	3941587	2687472	1657526	3439749	5314493	4113536
835	4878479	5555337	3883055	5120091	4610960	5474928	5013198	5251164	4776001	4818412	5113566	5343087	5064246	6293989	5683723	4703460	3181058	2860883	3547601	4607314	2806973	4441122	4537460	5278990	5254618	4875409	5032197	4161705	3246690	2570765	4241730	3177987	4803060	3515936	3027340	5474736	5623848	3160332	2192192	2382502	4404660	2138050	3988220	3777890	2686842	1945598	3356269	4526329	4387772
840	6374206	5369187	3743730	4954858	4949485	4753931	5487018	5168259	4547055	4517309	4837603	4847582	5339633	6345804	5910749	4548782	3343219	2870792	3608436	4742609	2517946	4453980	4596375	5140433	5006673	4776960	5043903	4320412	3364905	2360556	4544944	3357229	5135443	3398105	2796669	5374176	5521945	3170311	2089190	2449678	4836451	2165606	3750063	3905316	2814323	1772948	3326907	4939314	4168613
845	4486028	5489704	4056348	4971554	4936243	4742417	5764900	6131827	4739346	5358248	5397589	5688137	4765062	6324886	5867378	4486796	3101800	2861340	3772516	4821099	2790582	4419053	5269779	4958888	5357096	4849885	4971746	4166694	3481777	2373194	4927799	3578498	4559913	3537430	3365933	5506784	5510047	3264537	1968404	2352230	4771011	2038910	3587134	3697289	2692588	1758345	3325756	5395670	4441890
850	5456505	5320058	3744306	4916861	4964070	5315261	5550731	5149453	4968676	5204530	4820907	4894216	4942001	6329300	5752618	4520572	3315585	2709280	3672341	5055802	2756434	4402933	4891337	5494886	5193207	4879055	4920315	4133686	3539925	2250170	4426537	3542611	5007441	3857531	3105062	4849885	5459767	3175876	2097884	2570560	4744912	2078380	3803989	4030056	3008341	1739524	3405973	5083628	4263800
855	7767838	5447485	3724540	5088618	4938930	4743568	5091688	5629989	5533267	5307392	5473200	5795221	5486250	6597202	5879469	4552428	3438981	2846563	3805525	4879631	2532277	4772738	4582558	4721307	5253083	4887115	5153291	4207379	3471222	2571911	4243841	3593275	4540530	3612082	2947890	5553802	5452474	3193915	2061088	2535498	4702500	2162917	3907236	3860602	2592806	1958973	3647777	5126424	4140979
860	4544368	5609647	3704773	4823018	5194935	4873106	5233892	5713085	4662775	4721115	5426375	4914558	5316220	6321240	5647452	4641282	3310595	2861729	4090123	5110112	2591783	4383550	5116828	4891145	5216044	4711328	4921850	4042722	3341492	2272976	4315423	3191613	5259991	3580993	2940790	5422921	5391640	3039814	2214070	2423651	4614415	2223228	3863481	3858683	2547344	1722792	3231913	4747215	4289323
865	4628424	5390488	3856188	4938738	5276879	4874257	5252123	5043712	5598516	4690410	4965221	6018026	4933365	6310109	5847228	4614223	3201208	2811149	4048863	5113758	2469059	4465302	4567781	5520602	5357288	4794999	4887115	3881712	3458940	2331513	4142514	3266648	5551691	3339381	3135384	5432900	5526743	3148433	2043045	2391974	4728983	2258222	3685582	3847168	2633738	1819939	3469495	4642625	4191067
870	4922618	5456505	3668695	5038914	5051196	4760648	5067316	5940687	4728791	4885196	5658775	4757194	5148301	6296292	5748971	4609809	3131929	2729643	3595002	5057529	2536371	4838562	4574882	5639200	5061751	4913598	4909568	4140211	3330745	2309102	4246336	3507108	4745871	3855804	2820655	4679663	5516380	3143252	2088589	2263504	4640514	1979268	3926618	4032551	2659478	1926449	3431113	5421002	4263416
875	4730327	5569346	4030056	5404881	4886539	5633059	5711166	6589142	5219307	5352874	5537489	5622121	5146766	6409517	5734003	4769476	3217712	2776325	3571397	5401619	2554837	4106244	5009744	5748012	5246942	4919164	4989018	4246144	3394651	2368335	4334805	3261851	5467635	3634151	2855583	5206833	5616939	3280658	2174231	2320908	4998613	2016213	3943314	3691915	2624334	1660024	3274709	4571619	4205844
880	4467989	5433092	3734903	4817836	4933940	4799413	5081134	5224680	4710560	4909568	5631524	5069235	4778304	6368449	5704641	4417709	3560075	2856953	3709187	4724569	2911081	4421356	4421356	5321402	5169987	4982493	4962151	3802454	3424204	2537081	4151918	3426507	5076336	3393883	2984353	6287272	5520794	3203319	2002046	2306045	4641090	2081738	3893226	3550096	2778476	1883485	3366440	5291464	4257467
885	4657594	5310847	3941011	5290888	4980574	4794616	5297797	5285323	4947182	4561448	5192632	4884236	4609809	6369025	5744366	4543985	3213106	2994826	3538389	4745679	2571788	5185915	4437476	5477039	5232740	4966565	5016461	4108930	3515169	2326190	4292586	3750831	5116061	3601911	2889550	4855067	5313725	3351472	2057499	2470301	4565670	2057403	3701511	4074963	2739670	1896560	3314625	5092456	4290475
890	5470514	5386458	3712258	4904962	5132949	5653593	5045247	5392024	4697127	4574306	4916285	5823240	4811695	6387640	5818058	4434789	3182593	2588289	3653534	4653756	2559682	4409649	4505795	4974241	5281101	4786364	5059256	4177633	3519966	2349924	4173219	3233448	5204722	3695562	2844260	4835684	5349036	3343987	2018806	2319161	4487372	1954919	3451647	3668119	2624238	1759232	3485231	5117020	4291434
895	4771587	5510239	3987069	4856218	5322361	5383772	5207409	5791191	5172481	4754891	5264981	5003027	4868692	6407790	5941263	4522875	3561610	2831335	3608244	5159432	2636085	4333462	4650493	5022218	5222761	4943152	5158088	4441698	3205622	2482693	4255931	3470838	6087304	3523037	3122718	5175168	5504865	3244195	2285682	2633778	4562216	2232031	3582912	3800535	2805495	1816049	3562570	4394489	4254780
900	5201268	5506400	4051166	4944687	5239073	5406800	5098213	5499492	5506592	4633413	5577598	4913406	4857945	6318745	5926102	4638211	3072630	2745044	3523421	4602132	2705349	4364359	4729559	5472049	5238306	4944112	4947758	3966919	3598265	2296369	4140211	3405781	4927608	3668695	3119647	5217004	5440960	3120799	2325193	2445297	4470484	2006304	3751599	3880944	2823392	1955097	3484655	5280142	4372803
905	5598900	5482988	3899175	4745487	4895751	4788667	5014350	5866227	5615980	4771971	5542095	4897286	4682158	6307422	5725751	4652988	3709187	2683921	3733751	5117020	2484495	4538035	5072498	5750699	5059064	4870035	4877328	3933143	3251680	2367148	4348815	3523804	5142736	3507492	2926972	5739376	5221226	3127324	2167639	2427350	4756042	2106195	3852350	3795929	2654400	1924607	3606517	5150796	4290091
910	6096900	5346542	3986493	5073649	5157129	5560326	5843774	5546125	4754891	4532662	5605425	5084204	4936051	6363459	5711550	4814958	3519774	2771147	3937557	4786747	2878981	4794232	4552045	5636898	5301827	4975584	5101860	4024875	3661018	2351111	4286253	3423245	5309695	3906468	2947890	5359783	5265557	3272789	2221236	2479186	4859672	2029766	3825867	3885742	2755056	1948095	3652382	4925113	4318877
915	5004371	5285899	3806868	4683117	5024905	5555529	5085164	4809009	5130838	5305857	5564357	4924729	5522713	6418920	5849723	4757578	3391964	2727664	3550863	5174401	2525630	4785596	5246558	5221418	5458232	4952939	4960424	4126394	3389853	2236289	4647039	3795737	4955242	3538581	2768431	5124696	5650331	3200632	2114425	2261730	4871762	2003179	3787101	3999735	2680441	1807001	3347058	5085164	4167654
920	5215853	5658775	3980352	4812079	5242144	5506784	5044095	5625767	5395478	5225064	5539217	5788696	5517531	6377085	5810382	4819372	3213874	2584713	3742771	4738003	2643182	4333462	4458202	5376095	5248285	4961575	5091305	3996664	3332281	2268131	4642433	3460859	4515198	3375076	2834938	4923002	5639200	3239206	2102265	2370492	4655483	2144192	3706500	3566600	2716258	1862071	3379298	4473554	4308130
925	6488967	5451131	3666392	4578336	5145039	4782142	5682188	4977120	5322937	4545328	5585466	5051772	4816877	6284969	5749163	5036803	3302919	2695532	3540308	5084012	2706414	4415598	4603668	4968100	5134484	4798838	4881742	4090123	3301959	2335116	4640322	3708419	4862743	3387742	3133014	4672946	5532884	3096618	2072880	2347781	4782525	2138951	3956940	3828553	2901500	1734092	3400792	5066740	4139252
930	6532722	5497957	4072852	4737811	4953323	5554761	5017996	5200884	5435011	4836068	5612909	4952364	4942960	6395892	5667795	4293545	3140565	2777329	3984574	5190521	2509580	4899397	5276111	5023561	5031046	4765062	5164038	4032167	3241509	2499903	4102405	3266073	4751820	3971908	3025613	4684845	5702530	3156110	2240916	2315353	4604435	2071515	3894378	4015855	2834570	2368608	3364329	5118555	4221004
935	5498724	5475695	3761194	4816685	5309120	4936819	5444414	5696581	4908993	5219499	5340017	6264435	4752972	6390326	5815563	4632838	3077044	2615230	3628778	4647423	2472948	4520956	4602708	4810160	5312766	4939890	5106273	4170149	3508836	2011914	4401013	3473717	5034308	3505573	2884290	5225832	5483563	3259548	2081915	2378872	4643009	2068990	3727418	4005300	2807342	1772771	3493483	5235619	4187037
940	5914780	5616747	3714752	5108960	4610193	4970019	5485291	5023945	5497765	4627848	5281293	5631140	5098021	6376317	5750123	4796343	3497897	2927548	3882288	4798262	2934897	4249407	4535157	5289737	5154058	4842593	4898246	4006068	3471414	2341639	4286061	3427851	5078255	3435911	3055260	4771395	5712509	3033865	2148041	2549610	5033157	1956434	3941011	3752558	2941749	1783717	3442244	5045439	4046944
945	6334865	5504481	4018542	4591386	4856218	4792121	5588537	4918396	4638019	5124313	5278031	5037571	4884428	6421223	5863156	4602132	3567175	2847017	4169381	4774082	2952217	4734741	5404114	5586234	5304706	5000532	5118939	4061145	3418447	2461702	4421356	3522845	5020299	3491372	2971379	5771425	5595446	3185472	2114534	2526681	4908225	2271474	3839876	4566630	2976169	1920185	3370470	5055610	4289131
950	4903235	5407376	3721469	5063670	4992280	5397013	5100132	5485866	5040257	5291464	5306241	5165381	4401781	6307422	5647836	4656250	3693834	2870300	3613425	4751245	2949815	4744144	4923194	4856410	5149453	4869268	4881742	4192794	3328251	2138814	4360905	3582720	5018955	3873268	2988958	5224105	5539600	3183936	2160092	2481751	4842784	2257471	4021229	3508452	2639251	1794663	3685774	4666038	4242882
955	4897094	5432132	3842371	4844320	5069427	4885196	5722680	5535954	5428294	5229670	5092840	5738417	5397589	6369984	5719226	4543793	3372389	2927356	3654877	4725721	2641134	4925688	4576417	5007633	5150220	4966565	4916669	4045793	3530521	2169168	4310049	3413650	5252891	3698632	2970151	4883085	5291656	3121758	2189517	2197952	5060983	2108079	3820301	3724923	2716759	1756612	3447041	4509441	4147696
960	6522550	5615980	3878641	5272849	4947182	4797302	5236195	5884842	5473200	5062902	4873682	5103395	4603284	6374206	5707519	4893640	3096235	2637576	3928153	4551277	2593775	4981342	4562791	5537298	5008209	4717085	4918780	4196056	3258780	2429588	4398902	3429002	4987099	3359340	2889934	5429829	5491815	3167432	2084918	2230216	4702500	2110003	3603254	3704965	2869577	1876156	3496362	4662200	4146544
965	4748366	5640736	3940436	4938354	5255769	4830502	5060599	5309887	5185723	4576225	5506592	5265173	4700197	6428132	5830916	4682158	3317696	2927932	3584831	4728024	2620389	4950636	4718812	5784282	4988058	4861975	4862935	4292202	3192956	2044506	4243841	3552207	5332916	3908579	2930666	5570881	5628070	3147474	2253800	2362180	4600405	2001268	4134070	3800919	2957102	1849760	3560267	4776576	4223883
970	4689067	5734387	3737014	4902851	4776576	5781596	5300292	5579133	5140817	5289545	4817453	5303938	4753164	6434081	6027045	4945263	3626667	2753718	3649312	4670068	2671720	4298727	4636292	5013006	5203379	4977503	5045439	4021804	3283152	2403807	4632262	3708611	4631110	3667735	3044028	5389337	5491240	3147858	2265073	1859287	4775809	2102347	3616496	4081871	2825644	1777780	3505957	4723994	4166694
975	4809968	5440576	3873460	4892297	4559145	5262294	5073649	4970403	5164805	4562983	4776001	4854107	4829735	6372671	5863732	4794616	3388510	2733055	3744306	5058297	2800122	4679663	4512128	5485866	5231589	5012047	4935860	4062872	3217712	2775842	4644544	3266456	5122010	3298121	3184512	5538833	5613101	3126748	2141667	2352053	5017228	2807915	3977282	3921437	2709348	1926176	3496170	5106849	4007987
980	5925526	5279566	3753518	4635524	5098405	5430789	5099365	5155786	4932981	5430213	4926072	4867732	4703076	6340430	5859126	4809009	3438214	2711190	3656796	4707106	2716450	4446687	4632838	4870035	4982685	4870995	4900740	4006068	3292172	2115749	4546671	3509411	4687147	3912033	3168008	5587961	5494886	3248417	2199003	2341462	4801716	2188180	3940244	4080912	2994376	1845516	3494059	4760072	4392186
985	5022602	5552458	3710914	5015501	5154826	5432900	5452474	5198197	4817836	4531702	4754699	5967938	4941617	6406638	5700419	4424042	3342644	2897418	3568135	4775617	2552080	4832805	4451293	5046974	5465908	4904003	4899205	3778082	3419791	2198075	4245568	3580609	4612304	3401559	2875925	5272465	5555913	3130778	2094294	2150770	4601941	2029138	3808211	3775779	2850977	1832482	3516128	4798262	4000886
990	5339633	5402770	3819918	4802100	5313917	4873106	5044671	5021834	4767365	5150220	5216428	5797716	5272273	6474957	5772576	4719580	3328826	2919993	3872116	4766981	2984508	4691561	4612687	5073649	5185147	4985372	5111455	3949647	3463162	2384345	4344785	3376228	4888650	3484463	2785122	5565700	5559751	3089518	2144915	2278353	5050620	1963627	3931800	3911266	2864555	1958359	3461051	4866389	4009522
995	4913023	5425224	3571781	4983645	5107041	5583739	5835330	5890983	5168451	4701349	5046398	5338098	4905922	6495300	5737073	4591961	3299465	2915408	4166694	4828583	2627118	5079406	5163270	5602930	5153483	4944112	5121050	4228105	3265497	2481124	4663351	3296970	5095910	3365097	3042881	5163462	5546317	3207733	2257485	2520840	4835108	2240534	3858683	3679249	2791919	1790896	3410963	4426729	4293161
1000	5914204	5464181	3698248	4549550	5056953	4985755	5141201	5863924	4747598	4818412	5587769	5612909	4929527	6421031	5770849	4785212	3167816	2657949	3871349	4886923	2998989	4791353	4706338	5301059	5380317	4905538	4837027	4169765	3431881	2451452	4667957	3578498	4923577	3409044	3338038	4486412	5542287	3297162	2136781	2290336	4786556	2144042	4369924	3649120	2635484	1964255	3396378	4376065	4266486
1005	5154250	5480301	4085518	4766597	5273617	4846431	5080942	5222569	5325048	4864086	5385115	5725367	5290505	6381690	5801554	4301605	3320382	2880973	3812241	5259991	2924252	4716893	4502149	5445374	5257113	4849309	4982685	3770214	3287758	2328919	4094921	3462202	4779455	3758123	2878420	4875601	5566851	3377187	2061730	2678162	4823786	2122914	4331351	3767143	2751657	1985505	3486766	4566054	4224650
1010	6222983	5379933	3814352	4836451	4766981	5363813	6540206	5512158	4709217	5185147	5100132	5726518	4726872	6365762	5677966	4609233	3334776	2702619	3705925	4711520	2649474	4459929	4832038	5009360	5142160	4870419	4954666	3768295	3020239	2233819	4191642	3379682	5096486	3519391	2882311	5636706	5557256	3080114	2238378	2758669	4963494	2113593	3697864	3984190	2999084	1797092	3457213	5130070	4152685
1015	4855258	5454394	3819534	4581790	5111455	5135443	4948334	5064821	4755083	4686956	4788475	4870995	4989402	6499905	5806544	4738579	3604981	2929467	3562378	4902276	2479308	4337492	4484493	5250780	5135251	5008017	4971938	3902246	3569478	2365496	4269557	3376228	4546095	3279122	3075700	4779263	5569730	3243811	2319802	2243113	4902660	2256598	3681552	3757548	2668335	1987634	3871925	5105698	4381631
1020	5084780	5547085	4063832	5390488	5019531	4901316	5070195	5533267	5349996	5236579	4797302	5551307	4685228	6557861	5806736	4797110	3391772	2920075	3864632	4931062	2762971	4442274	4509057	5041792	5102051	4847390	4958121	4085134	3454526	2380946	4458202	3457213	4831078	3651615	3009293	5470898	5501027	3213874	2161429	2334815	4788858	2030066	3929689	3959434	2822982	1807437	3513249	5013966	4446879
1025	5125464	5414669	3827978	5156937	5123929	4818988	5597365	5467827	4718620	4758153	4771971	4856026	4988250	6478987	5806160	4497543	3291404	2905854	3532056	4868116	2712432	4291626	4726105	5269203	5130646	4822826	5020299	4115839	3317312	2187170	4516158	3557772	4867157	3900519	3019898	4849309	5544590	3339189	2214261	2366179	4895751	2117237	3621101	3955596	2756750	1793666	3384863	4823594	4265143
1030	5233700	5571649	3834503	6466322	4849117	4868308	5341936	5234468	5212398	4698470	4941809	5188410	4693864	6517369	5863732	4826280	3390237	2617714	3592123	4709601	3292172	4453212	4524410	5209136	5050044	4986523	5116828	4193561	3538773	2529861	4754123	3516512	4724761	3580033	2988180	4853531	5546701	3312514	2160460	2353281	4843168	1931226	3638757	3670230	2800736	1873522	3487342	4979231	4142898
1035	5004754	5436546	4055964	4465494	4810160	4837987	5203187	5724983	4993624	5259416	5713852	4923002	5278414	6456534	5755113	4740882	3722812	2964254	3657948	4926456	2571051	4707682	4524986	5354602	5247325	4974049	4974625	4121020	3055358	2120990	4523067	3415761	4580255	3801878	3047490	5591415	5529046	3374117	2034843	2313142	4613263	2409389	4321756	3913760	2817701	1986269	3489069	5141392	4278768
1040	5077679	5499492	3763881	5217388	5237730	5612909	5032197	5908447	5805776	5055226	4792697	5032773	5014350	6412971	5723256	4931446	3322302	2719202	3957899	4591578	2514971	4384126	4543985	5798867	5302019	4920315	4983836	4139060	3347250	2391237	4145585	3494443	5044863	3410579	2955374	4985564	5456696	3246690	2322409	2499098	4396216	2005677	3711682	3655453	2732973	1961730	3351855	5092648	4280687
1045	4921466	5403346	3806484	5020299	5073265	5282636	5699267	5377439	5426759	5202035	5023177	4919547	5129878	6454231	5786585	4972130	3477939	2711927	3655069	5236003	2582338	4391226	4359753	4999189	5154058	4825705	4882893	4112768	3141525	2250606	4788283	3419023	4724953	3845249	2616445	4976736	5665876	3222510	2267653	2539756	5260567	1936986	3635303	3726843	2926012	1818711	3478130	4879823	4334230
1050	4844512	5489321	3694410	5006865	4712095	4752012	5850491	5776990	4673714	5238306	4815150	4982109	4730327	6492613	5850107	4693289	3489453	2765701	3925851	4934900	2767694	4552812	5010895	5343855	5198389	5061367	4989210	4240387	3191037	2600804	4591578	3343795	5111455	3590396	2906822	4984220	5697732	3312706	2056038	2045365	4762567	1896041	3853693	3608052	2869591	1822573	3395610	5029894	4641282
1055	5315644	5583163	3718782	4562216	5299716	5452666	5242336	5610990	5092648	4854299	5019723	4900932	4975009	6424486	5836097	5196086	3428618	3162826	3854653	4677552	2422027	4987483	4566438	4730519	5175744	4945263	4916669	4133686	3276819	2475282	4462424	3390429	5824775	3374692	2944244	4781182	5763748	3202935	2161006	2392042	4704611	2023092	3836422	3911266	2718902	1901828	3382561	4545904	4366854
1060	5188218	5253850	4022764	4587739	5067892	5408911	5512158	5240801	5309120	4738771	5164421	5714236	4721499	6477068	5902114	4989977	3507300	2715066	3672533	5215277	2786787	4902468	4735700	5396629	5041217	5004754	4934900	4166694	3126748	2170833	4440546	3547409	5171906	3679058	2905526	6013804	5591224	3133273	2248272	2401309	4614223	2347495	3262235	3853693	2527459	1974272	3494826	5231973	3977666
[truncated: 47 more columns]

## Sheet: 60C
Time	Sample X1	Sample X2	Sample X3	Sample X4	Sample X5	Sample X6	Sample X7	Sample X8	Sample X9	Sample X10	Sample X11	Sample X12	Sample X13	Sample X14	Sample X15	Sample X16	Sample X17	Sample X18	Sample X19	Sample X20	Sample X21	Sample X22	Sample X23	Sample X24	Sample X25	Sample X26	Sample X27	Sample X28	Sample X29	Sample X30	Sample X31	Sample X32	Sample X33	Sample X34	Sample X35	Sample X36	Sample X37	Sample X38	Sample X39	Sample X40	Sample X41	Sample X42	Sample X43	Sample X44	Sample X45	Sample X46	Sample X47	Sample X48	Sample X49
0	45866	44915	31442	44953	57902	56638	26719	32241	25758	52085	48666	27674	38483	33793	27315	53455	49683	53032	36466	36131	26437	48586	55796	24364	32798	32669	60483	39121	50628	28794	39030	28312	35802	59878	51909	23735	39119	41185	25116	52499	25184	31469	24493	48504	25143	24229	36181	24110	32483
5	9793	20280	24045	13424	13887	21529	16623	26662	14605	13876	21629	16689	18022	20204	15097	13005	22381	13158	31993	23677	15893	13641	13321	24540	20573	15785	31241	19035	16971	15039	14886	16407	14878	22386	12321	11263	11452	24812	22402	17957	14035	13621	26453	15684	14026	17061	18930	13737	18757
10	10410	10823	8229	14133	8480	8994	13287	10848	7753	11170	7072	8277	12108	12191	14423	14914	17007	12422	14408	16400	14497	7553	13090	7404	12406	7477	15887	14348	11153	10077	16856	13622	10957	14413	7763	11850	6612	17020	12874	8969	9390	10145	9518	9587	15605	12896	7810	6376	13636
15	5314	6529	7364	8173	6444	9975	8186	10879	5408	9034	5781	6004	5152	5949	8808	6181	6137	6271	8165	11605	5976	5716	10531	6648	5374	8313	10294	8060	7348	7027	7966	12576	10984	10039	6466	5711	5566	5492	6324	12563	7990	11243	6487	12785	6363	6372	6473	5525	9954
20	4746	5414	10971	5847	5642	6372	10685	10094	9353	8219	10053	4928	10317	8181	7424	5415	9869	9393	5076	9425	10328	5223	10504	5050	9220	7395	6088	5532	11084	7820	5926	9906	7911	6728	6680	4834	5154	7236	7976	5697	5580	6605	7256	5742	6459	9551	9952	9571	10596
25	4722	6680	7595	9072	9447	5060	7225	5569	7621	10052	9306	5955	4749	4856	8989	8674	5003	9186	9951	4987	6666	9017	6649	5432	7156	5806	9704	10645	8659	6104	7899	5906	6107	9093	6499	8913	4831	8158	4959	5134	4965	5090	6747	5757	5842	5524	4692	5320	8558
30	4670	5659	6729	5557	6035	5364	5256	6168	8259	8861	8840	5171	4632	6320	8722	4650	9751	5686	4790	4728	4403	4344	7632	6168	5506	5086	7961	6776	7764	8789	7944	7322	5205	5901	8526	10606	4859	9321	6730	5388	5624	5095	5224	4853	4722	4716	4617	8731	7968
35	4697	7088	7435	8264	8760	5133	5372	8282	7055	9042	4535	8443	4662	8195	4753	4883	4911	4646	4928	5921	5166	4623	4719	4943	4937	5613	9745	8851	9940	4940	5241	5289	4949	8035	4853	9348	4512	5161	4981	4755	4916	8700	5017	4493	4484	4616	7261	5010	6415
40	4958	5267	9315	10283	8261	7282	9919	5296	7192	11047	7971	5162	6617	9511	4628	6690	4628	6921	6289	4769	4624	4264	8607	4728	7726	6130	8124	7842	5120	8642	5477	8345	5212	8538	8621	4640	5769	4662	4975	9435	4784	6032	6565	9225	4561	4604	6216	6319	10078
45	6277	8213	7268	4907	5097	5427	4865	4921	5863	8399	8219	4884	9978	4737	8527	7929	6364	5772	10030	6537	6715	5210	10260	5050	6125	6528	4855	4600	9291	8565	5134	8739	7706	7613	7675	10501	4497	6001	4660	8169	8452	4844	5277	10542	4670	5089	4454	5241	6953
50	8501	8282	5985	4716	7473	6631	4834	5801	6220	6678	8684	4733	4551	4768	4916	5139	5601	4703	4553	4690	7652	4579	7782	5910	5969	5552	6061	7465	5240	5744	5056	5494	8513	5774	7991	7524	5252	4952	4710	4532	9848	5088	4954	8096	5272	7544	6292	4795	8058
55	4684	7032	8309	5666	8324	7494	5081	5716	4849	8581	8646	5611	4766	7966	4526	9685	5364	6464	7340	8504	6435	5565	6171	5012	6259	6293	8425	8091	5280	8253	5618	4917	9120	5509	4954	6732	4585	7220	4630	4935	4257	5286	7997	8564	4845	5223	4849	6670	4936
60	5237	8048	8458	7411	5912	8801	5219	7268	7210	5215	5008	9386	4686	7641	4887	4641	11088	4477	4804	8320	4769	8455	6526	5542	7239	6610	5391	9163	5202	5193	4245	6414	7728	7109	8037	4852	6068	5348	4724	4791	5635	4791	4784	4780	5033	4502	7543	5119	4625
65	4745	12316	12332	6248	6538	7262	9216	4781	5652	7927	5080	10044	4671	9735	6081	8438	4553	7659	4322	4501	10892	4487	5002	5152	6196	9680	6033	8897	9129	9469	4905	7116	4834	8102	6284	4846	4641	5934	7799	4572	4616	4711	4607	5991	6912	4491	4447	5926	4970
70	8053	36943	5689	5875	8528	4913	6773	7841	8638	6133	9587	32312	4738	6931	6253	6147	4906	4778	4647	4849	6067	4330	8428	8074	6354	4920	7635	8690	5000	5455	5518	8403	6085	7395	8089	6265	7344	8170	4574	9081	4494	5777	4741	4544	4679	4961	4527	5537	5003
75	4707	60016	8952	5028	5514	4901	8511	6420	9171	10628	7216	42276	7448	8696	4624	4815	4660	5860	4839	5057	5657	8393	6812	20600	7809	7740	6198	7803	4809	8627	4895	6959	5168	5699	8660	9831	7896	8334	4865	4903	4732	5148	4872	4689	6621	4431	4449	8518	9115
80	6611	96965	5718	5027	5077	8480	11934	5052	22739	21906	7069	46611	4604	4500	5127	5690	6223	5380	4843	4654	4450	5463	8693	47101	6117	4678	4984	11483	5900	5200	5647	5136	8507	8927	8401	6043	5780	5246	4643	7443	6520	4653	4936	5122	4337	8433	4471	5096	6629
85	5060	93194	8720	5273	6440	8100	5248	5683	43718	46007	6595	67837	5362	5676	5599	6734	9193	5409	4679	8548	6080	4621	22721	60206	4558	5016	10129	5902	5723	9374	5093	5271	4548	5348	7059	4788	4307	5100	4731	7526	9036	4923	4468	9338	6068	4456	5188	5273	6845
90	5007	104336	11091	7263	5443	5715	8403	5580	74666	67974	10295	108708	5465	8424	7870	4619	5067	4955	4262	6059	6005	5297	53954	98398	5661	5999	7622	7328	5034	5101	5958	6720	5160	11163	7409	7706	5428	11736	5891	4836	7435	4540	8513	6364	5640	5506	4247	8176	9142
95	4901	125953	7712	9754	4711	6183	5196	11665	76559	76890	19160	159110	5011	6935	12439	8181	8194	4817	4774	6972	10974	8411	71814	102375	5637	11676	7055	8384	6341	7310	5325	5151	5104	9315	8060	7856	4832	7867	4839	7775	5732	9605	5503	10120	5807	4499	5760	5023	8010
100	5187	135455	12514	12004	6767	9691	5963	11301	76993	106001	21795	142745	4643	4824	26706	7340	8198	7722	5758	11243	11328	19419	91978	84048	5809	44876	6138	8183	5706	5138	10633	5787	4736	10777	8057	4835	4875	15640	4263	5208	4682	6505	4984	10164	9947	4549	4603	7300	8596
105	6764	132337	21673	8461	5498	20567	8313	21461	95246	109466	23037	199413	4573	4526	59502	6463	5100	10813	4746	24159	29607	14494	131271	260000	8862	76328	8574	9010	6643	5099	4724	8815	7687	19944	6547	9834	4877	47346	5024	6870	7062	9205	6630	15562	12510	4621	5199	9033	7592
110	24278	143244	25919	11708	5183	52490	12633	31303	165429	227906	39315	320676	6958	6361	80171	7700	6309	7128	9614	48319	57649	29318	114632	172116	7221	100498	5376	6004	6630	8124	5182	9389	9923	32601	9438	7054	6109	75986	4667	5034	7699	4915	16054	44961	9210	4647	7013	6004	6471
115	91008	146717	51617	13815	7595	96270	28302	39759	298689	346403	44767	861866	4896	10358	107085	6288	6353	4614	5056	50415	53654	25278	114567	260000	6249	116281	4918	6744	6591	4972	5741	7780	7293	53617	17359	9117	10514	100782	5439	4777	6356	5841	17702	68608	15684	5277	13107	8635	8096
120	209608	246553	57283	15170	6163	99905	22481	57870	322969	352763	36561	440903	9716	15477	138043	10911	5606	8995	5159	61208	84268	26657	216568	260000	9043	133100	7841	5475	9978	7949	9021	9227	14523	60402	14390	10388	14324	134910	6323	4814	8594	4918	42735	70074	14213	4995	15395	10065	4516
125	333246	244629	70161	12146	6727	158795	51658	59199	428974	385096	124075	379868	11648	17178	210604	26268	9709	5692	6956	153603	260000	35797	253760	260000	12602	153892	7931	8029	4984	8555	9708	16877	9331	105956	21389	21871	17933	142433	7460	5339	4586	5147	50018	119205	33345	4732	21747	11014	8404
130	386147	404244	76985	12351	12200	162453	48273	84191	675242	594090	162290	521372	10642	19517	313661	26407	7349	8828	15001	115960	198692	24658	317073	243865	14880	158030	4985	8861	11071	11297	13382	12555	11200	78070	24268	15509	21685	150361	8383	5492	8232	8110	59557	132499	20633	8148	32491	9813	8292
135	640930	426136	97959	15701	22228	296970	54012	92710	629466	367258	217783	665265	10272	16307	339361	44899	8436	12005	13549	180128	195427	51640	268786	366616	19550	214412	8438	9375	7184	7597	12462	19326	16689	120931	20854	14455	24999	228292	7347	6631	5173	7941	113462	136701	18583	5466	39780	15725	7825
140	608557	271652	260000	29914	42645	362508	76487	90850	595577	853991	373699	1367953	13738	26667	565811	68122	12681	24170	17493	293203	276538	53746	380701	445448	11809	260000	7399	29908	12231	10048	14022	18907	17087	136511	32319	20274	37103	219939	11640	12848	7002	12277	110905	198498	18128	9855	51791	17134	10253
145	776402	251876	146072	15720	39268	519748	77462	126067	693817	1403821	507465	991715	16341	33925	602279	69129	10109	43416	13230	345994	265511	71182	296956	460324	20651	227064	8499	63887	10025	11317	14827	27627	13159	219715	27298	20762	57752	308065	9508	14582	6929	19734	230476	190378	45455	13590	73750	18964	8574
150	928783	583335	145672	27796	56765	606005	92912	260000	981997	603207	363805	1520171	16130	34994	624689	100216	18947	38102	36113	556448	432195	65520	342049	519393	26002	214412	14456	107829	12868	15594	16018	21977	19664	238269	24905	21347	44500	324921	17891	18350	13781	15649	109710	260000	23927	9714	62301	11430	13888
155	1108161	604353	187252	35439	67791	804339	171023	192957	1157649	711273	498594	1631676	33288	34795	752340	188312	13654	45016	29663	562426	546662	108896	358373	487020	17453	397747	10867	144179	14800	14914	33591	39517	18727	319666	64035	32925	44176	443605	16317	24831	9022	29590	106523	273590	43059	10820	84343	40073	17050
160	1142390	539606	206892	25481	78065	840439	201302	182707	1274873	658823	629015	1538774	34402	43193	1122737	207451	13545	64744	25868	525890	616718	106387	395291	434597	50001	325139	11381	189510	18171	14147	32402	35799	42248	422560	47924	82232	52016	578817	17870	28096	15698	39611	203111	282503	22680	21953	112599	17355	23914
165	1400968	603698	308789	43654	112134	885805	162604	282748	1186856	860897	671584	1845679	61514	73981	1276170	248000	14595	83409	22191	655670	678476	135396	544697	735880	35344	315381	24770	211884	14940	23492	37132	27933	23504	370410	39091	58059	49388	748246	20830	39157	10008	40115	384618	391742	29621	19635	116169	19151	28702
170	1592588	656271	330872	38459	105369	959956	260000	260000	1286269	1297829	461061	2004025	97091	30384	1278558	248914	19506	51374	20102	559396	545666	149035	617960	567135	36639	376948	13968	166863	22857	21189	31192	42521	30054	571993	36770	40396	63808	915899	13745	38490	11943	25875	150539	266029	30758	15368	104728	19460	32746
175	1666234	608830	217633	59947	154981	1163504	196137	176152	1666916	1158441	801733	1851630	117100	59756	1511327	348914	21635	92869	38298	1095509	1005390	169373	497161	866084	23336	404995	17918	208884	39286	32050	34350	46415	22289	558891	80652	53526	54388	947686	18756	52739	14414	36944	148479	419243	38511	24337	181223	31304	35373
180	1747126	757799	368022	53845	170685	1097693	260000	619161	1756366	1533041	865920	2094185	135667	72511	1479636	484086	17746	91654	39966	619653	638392	260000	591292	699344	36697	585723	23792	217647	20861	33826	25305	64035	19056	781219	69384	58811	64078	1016964	15316	108139	36228	59711	185653	418315	54596	16359	97872	16550	48259
185	1797925	990104	350811	20237	215872	1058836	346608	441995	1709102	1647467	694881	2784961	186910	24495	1623788	554142	29076	88648	55611	899986	703957	471980	490951	1338801	37762	744793	29600	242459	27173	43161	41628	104065	27972	860502	260000	136843	67939	1228701	24239	85789	30721	73889	260000	561293	18694	38575	166065	30320	37728
190	2012733	934693	621495	23686	277371	1228142	309635	410563	1354319	1768581	807055	2944792	184009	44707	1651535	665961	37537	139040	65120	1010795	899344	279172	689831	1185628	33058	693598	19148	253200	19608	38604	49007	133192	30558	949324	100309	94008	76766	1238992	15469	99454	16485	66527	236003	504708	34841	32119	99447	31974	104079
195	1805226	1060911	491196	36114	261430	1165961	234611	650020	2143823	2274491	646526	2973414	266534	32676	1824989	663054	36545	134292	51712	1075132	1022642	290650	451835	1323174	18280	849638	83969	291865	28928	65576	81044	211529	36600	770533	195823	116214	105530	1426094	29063	154381	19369	83877	174082	766466	38727	35643	163358	24135	87915
200	2001023	906741	521645	24890	310768	1825726	312774	882639	2327645	1627132	1418752	3195067	321236	26369	1805786	863559	30216	103764	68892	1016691	1242363	352968	540725	965115	42737	805145	39463	263368	37802	78004	43009	247127	35112	1190350	175562	241326	100808	1596355	24027	136425	17551	73099	230817	653268	77734	43387	152937	30462	63596
205	2289490	1177698	728865	42891	406005	1280291	466985	810276	2384863	2458345	887880	3081266	350266	37040	1859491	906100	36452	117429	89304	1055861	1250607	467831	761293	1363395	43108	845366	55778	301337	85125	88017	39951	259191	18686	1138050	260000	105337	105486	1529315	27193	144666	24671	116549	260000	672908	58360	39103	185981	43414	62202
210	2073003	1415080	918083	82516	479950	1506482	307683	891114	2957348	2803411	1021727	5001492	471038	84698	2250456	935607	28968	129744	66019	885546	1475364	400668	623993	1327787	30915	938596	33592	357431	36538	116455	81287	362740	30773	1416937	136809	194172	106213	1540602	32841	221029	26272	98825	189477	653869	75110	41019	195163	61582	101438
215	2460269	1314330	769182	26069	530899	2316581	370724	1352626	2746430	2236003	1364105	3124637	467271	43642	2404148	985328	51511	152615	87370	843769	1441899	832591	1166630	1773563	22907	971980	62669	346239	39409	260000	131310	275310	49802	1212364	260000	260000	112886	1708120	25387	260000	38295	115761	393653	669987	43431	35429	260000	99743	98114
220	2545993	1186747	766439	61725	659860	1835634	382625	840903	2819925	2517346	1721550	3583104	529561	63108	2196887	1145147	46747	260000	172094	1532946	1199303	508284	636808	1593475	83999	1015190	42901	303425	34122	151821	76271	536263	28966	1426381	552477	371161	102701	1862180	48980	226070	20697	165077	379841	743687	94844	40990	264733	155552	84342
225	2299125	1757199	874969	34440	654947	2201500	315381	1393748	2794130	2891277	1140138	3366632	665620	67706	2302879	1033424	27977	275119	123846	1045270	1803589	823447	952722	1820007	43673	1120144	93926	379118	53217	260000	74960	383594	52140	1351439	187880	292275	157515	1889722	19342	249174	19894	129376	226845	950006	76747	40250	246813	212674	123079
230	2340015	1277944	920731	56325	679732	1639087	354319	1053705	3498856	2983777	1517114	3239206	705964	53971	2128756	1265196	70204	228667	102905	1194076	1996369	638856	606878	1429629	33382	1163149	64043	382926	48125	180155	99950	373467	32881	1420280	275938	259260	129184	1932796	54149	175283	121079	158495	597502	913566	65546	36932	218227	260000	125695
235	2421017	1578299	1135416	77448	640562	1805131	596410	1253050	3000995	3098537	1582775	3512098	776579	46764	2267585	1227241	83000	216664	118449	1378039	1664787	652572	900764	2029370	70136	1201391	34897	371338	64918	186365	139514	550511	70900	1978217	194595	240111	133919	1994663	42167	297925	54239	208502	348519	925262	97083	69728	289804	291142	148909
240	2878995	2274600	1296997	79966	628906	1896096	568336	1131731	3438022	2982625	1438514	4747215	777575	107421	2441489	1213879	44913	233738	155159	1373385	1702988	711109	1347317	1852408	34516	1179732	38436	409062	123005	304094	154948	704080	65659	1525617	514002	448819	125838	1955492	53358	321864	19709	302784	561075	1076306	96392	37937	369619	377848	178877
245	2563845	1632181	1097515	76477	1048860	2355097	638692	1527350	4039460	3979585	1832782	4868308	910140	63037	2353663	1291019	32356	323542	322041	1396601	1672061	818561	1050825	2082789	47957	1305336	69552	411846	93839	313497	128712	642391	69376	1612310	593421	248191	191738	2111641	21000	312651	24612	202947	548710	1450074	83863	116941	366384	362153	224703
250	2677288	1520881	1152217	43093	1024934	2013811	602238	1984713	3863673	3348977	1694403	3296586	830380	49869	2635402	1331567	69370	545243	204108	988617	2249596	844397	487962	2012787	43381	1367271	68474	436358	105354	347004	146709	765278	128376	1495987	711887	534502	163759	2076565	36449	368240	36180	355670	562276	1145980	65377	72529	548519	278940	208423
255	2729452	2283280	1462248	74169	1349146	2151630	785464	1872225	3459707	4356299	3012179	5452474	881683	32203	2437559	1213088	94761	499685	438651	1446212	2297884	843346	1153473	2316704	31954	1482516	72093	416132	278913	317633	162008	527350	114493	1698102	493148	290555	177489	2194908	37705	322191	33265	257226	279527	966302	107175	133298	508489	431786	337382
260	3181250	1496778	1267626	97382	1108816	2354469	737341	1508843	3468535	3324029	2143960	4069973	1222969	77470	2485586	1197092	97504	343482	206810	1496710	1793243	909662	1246990	2157362	60216	1474491	55039	439893	141722	462221	193480	756271	168864	2369645	622287	558181	185195	2352121	64378	308898	26718	308257	398184	1089149	95439	87086	447713	447604	264228
265	2887823	1566602	1673549	62134	1211696	1976688	668022	2328578	3932951	4645312	2445884	3331321	969714	90288	2590391	1343400	72059	394131	148246	2016554	1847768	730189	1091933	2028251	38905	1496000	116867	438938	177940	342295	186160	921481	148920	1791387	824348	654960	189004	2138050	48754	372130	55249	405991	678913	1229384	101015	68651	553268	518684	272280
270	3157453	1434543	1819543	88192	958755	2347399	1030612	2050320	4060953	5080750	2289872	4942576	1235566	70056	2699412	1381083	121665	482816	261812	1513170	1933737	851330	1264828	2497269	84986	1443127	87846	509226	211901	331581	165258	945666	171243	1728169	802169	781411	196942	2251957	55723	293489	74987	351316	429862	1360611	137618	161664	832823	519516	266712
275	3021391	1707901	1566820	134831	1583635	2270928	792739	1839142	3959626	3298313	2565227	3521885	1093216	62542	2997210	1367107	134320	399576	389013	1302292	2245229	972062	1105909	2941557	64996	1487429	178204	542936	364323	364214	187730	886610	243387	1803534	696082	781110	196436	2202019	72885	321331	38776	419489	433915	973194	121186	130755	458768	580742	345502
280	3346098	2179431	1628578	157766	1389695	2384058	863709	2483375	3786526	3268951	3188926	4632454	1273358	71369	2748136	1413620	140286	363682	340425	1835512	1976879	1267790	1152067	2062876	59901	1528688	160721	511518	365101	623119	250566	1074627	246553	1986992	782693	1039456	272007	2140643	76949	495345	51533	387211	618861	1239961	105654	111370	521686	630858	405349
285	3027340	2082407	1399672	143596	1523897	2180851	1172990	2131908	3979009	4481806	3038279	3138454	1290323	149399	2841585	1533669	205785	422901	430230	1514685	2027527	1096451	940521	1929916	56037	1429247	185056	484140	279664	582448	219121	1027514	243482	2248532	771652	581465	233669	2180810	81135	447863	53677	323925	710618	1218274	105382	106824	694540	820144	331595
290	3284688	1566943	1600026	150156	1680537	2454332	1137300	2771133	4265335	3682320	3166857	6167138	1288125	92046	2949809	1326231	176552	663286	325358	2274955	2079308	1094240	1130489	1961870	102628	1547522	247318	490964	230680	580674	194187	969332	249201	2092506	963886	822833	242609	2414643	128827	379582	56068	722942	1046553	1242117	116173	116946	688439	612815	511314
295	3206581	2472539	1883649	228497	1359396	3405397	1297351	2112105	3786142	3477363	2927740	3249185	1305882	85650	2936951	1334625	179932	447386	491551	1950825	1934235	1070069	1002551	2013301	111925	1498348	252572	525453	356940	503125	205343	817251	250798	2519488	1095031	1058195	239702	2437449	96331	728224	42953	528306	740302	1335771	128086	91059	547822	681997	352313
300	3635495	1768294	1980387	229247	1533655	3293762	1300108	2758945	3091821	4510976	4680623	4111233	1298553	98943	3017169	1390514	265975	455397	442650	1788153	2049105	1399767	1045529	2352209	100855	1437395	287484	577357	402320	600532	234516	955179	268063	2307833	1438924	1479977	351972	2377998	112349	737545	60528	666807	809662	1457294	144105	146716	782857	783676	408611
305	3476787	1740220	1927623	246813	1688644	3232782	1245475	3548518	3791515	3140949	4151918	3346674	1307942	77564	2772471	1464050	193517	566807	478585	1765060	2413428	1279172	943728	1985474	90419	1540343	278162	537887	315804	644506	245366	1071625	306114	2216786	907438	1138664	351808	2362057	172938	847249	53582	653937	795086	1452121	146626	175278	683267	956926	470656
310	3453950	1852435	1906059	299508	1627609	2984544	1189941	2127650	4683501	3368551	2895499	3214833	1546908	104433	3066297	1334161	264323	462603	501896	1986733	2194417	1027446	1165988	1863176	143674	1594499	359587	541271	410017	546185	280182	1012692	336918	1992779	1576333	953459	337764	2414439	175664	622819	153814	594267	770820	1554414	127514	170940	739988	832195	492998
315	3624556	1756529	1854250	291087	1757512	2856350	1208188	2327645	4491402	4547631	3260124	5419850	1422423	101365	3158029	1427418	339279	641858	639279	1921741	2070519	1200723	977357	2889572	156006	1607205	287894	548000	382844	615203	230189	1236140	345966	2544274	1402360	1242213	399317	2625767	186712	603971	105483	505472	1125398	1534188	154721	140049	728701	757226	480278
320	3430729	2020089	2005486	355657	1582120	2730459	1338828	3006154	3791707	3214450	3367208	3245347	1457867	140512	3167816	1445475	305158	545147	543660	1837067	2726108	1247522	1087020	2898498	104749	1620567	327582	523297	532100	622628	252900	1009116	335512	1931963	1148737	1096410	360133	2549255	140514	469919	94719	793476	774559	1623256	159628	169391	627705	805745	429234
325	3487726	3548518	1946239	334325	1713920	2990877	1261621	2129021	4418669	3812433	4014128	3550671	1393858	110231	3116385	1387538	271188	510549	777903	1846894	2268499	1313320	1108639	1887579	157239	1730080	398416	619721	473618	576306	222492	1101514	339060	2234843	1151671	1681397	388863	2405363	194778	555288	92886	660897	1063204	1443237	175338	157005	843087	871406	629629
330	3448960	1931035	1834515	443169	1955451	2694956	1440480	2225166	3058813	4261881	3290061	3122526	1961197	108747	3139606	1578285	438678	639756	593912	1963831	1888917	1310181	841845	2696218	212897	1667107	448068	611955	425863	834365	270137	1309621	370547	2307123	1469004	1244984	404776	2368567	251398	934475	139920	775951	1268881	1607820	187662	194442	732741	962713	552176
335	3428618	2063490	2111245	455247	1696628	3115489	1430858	3022542	4651645	5504289	5033349	5989432	1637886	123441	3126556	1454865	452804	541080	708448	1888767	2352462	1091578	1071161	1842718	144098	1666711	423774	559915	438815	816964	375979	1120349	381192	2608324	1669386	1426613	453841	2580632	195092	663777	141319	728169	1116964	1672130	169374	163260	617237	917278	553446
340	3517663	2085941	2060269	422587	1821372	2777860	1387757	3681169	3654110	3161291	4530935	3294667	1604244	99704	3081074	1552449	564309	617442	731063	2122628	2003316	1293175	1106114	2176115	158045	1692793	364187	663736	462126	689995	274846	1255929	434898	2046389	1368431	1312105	485382	2529124	218670	785164	151905	949638	971775	1658713	200846	224593	676101	1036303	552094
345	3442244	2349801	2165087	405868	1844356	3142895	1492151	2922750	3981312	4809201	3966343	3484463	1687839	125605	3044228	1585423	342391	646116	692124	1682325	2144001	1191401	1111518	2596191	220784	1702347	416432	698143	468281	740016	296778	1236276	360133	2026790	1454783	1140712	513143	2417523	282011	839838	163201	564869	1050811	1614425	216001	142664	868581	1018192	575433
350	3558540	1991564	2098989	466179	1751330	3142100	1359191	2464091	3630889	3141909	4455131	3274325	1671611	134949	3374500	1485901	531731	577835	888016	1810222	2014357	1141394	949023	1937881	152513	1711941	427541	589354	607683	909608	394909	1376893	394909	1795454	1381902	1618274	401542	2613879	224184	698116	116868	825863	1009812	1705704	171833	251535	933301	920253	629466
355	3794586	2058495	1761361	527569	1854196	2882833	1207588	2297132	3210036	3767335	3457213	3477363	1688589	122886	3248417	1778490	588808	675460	762767	1921236	2239415	1233929	1069059	3171556	219175	1735198	614002	580319	553923	800859	329411	1397188	464350	2032359	1389981	1940015	488494	2494226	210290	873904	165387	865442	1194963	1974791	205363	244370	839879	1065865	705117
360	3768678	2057744	2181874	449883	1781861	3040356	1411491	3178371	3124061	3350320	4322907	3247841	1709662	145054	3220974	2041899	506660	667135	733192	1739115	2014521	1181137	962740	2029805	249720	1734051	429984	676497	608666	817278	329643	1237545	432482	2195618	1602551	1505827	503289	2591728	249174	832496	185643	962098	1338091	1626395	205222	200887	1005404	1017141	606946
365	3846209	2448177	1974504	504094	2014179	3351472	1442554	3622637	3114274	5769889	4191834	5017804	1989299	145616	3219247	1669100	688207	614917	877835	2048505	2139551	1135307	1049842	2419377	242063	1715244	527105	665510	627023	880769	332851	1130667	390296	1894526	1419093	1734010	534734	2717155	248928	753937	200158	1041053	979513	1523747	221014	180388	961266	1209526	708966
370	3956748	2140056	2774095	497338	1833410	2855315	1431308	3548518	4006452	4007987	3264154	3550480	1947645	136173	3239206	1645038	615749	642568	764746	2200927	2130898	1290841	976456	1953042	257554	1698088	547113	608830	489067	835102	347290	1320267	454019	2202019	1435334	1336276	505459	2583676	284727	803329	158114	856680	1125303	1926886	175079	182140	611150	1004681	779118
375	3713793	1908666	2071297	578804	1921891	3169727	1309143	3130202	4319837	3228651	3556429	3232297	1935007	120773	3247458	1555438	641531	579609	764883	1787538	1884044	1175201	994499	2130556	215490	1756939	549187	658577	646744	899099	386529	1269741	430448	2506878	1271447	1949637	568581	2825330	289299	617264	185805	732400	1200013	1860106	218561	232130	747768	956898	774682
380	3874611	1927104	2301282	528442	1789708	3184726	1523638	2749842	3114082	3166089	4370116	3299465	1620553	143848	3194299	1606086	699140	688125	904285	1883253	2130871	1044915	760188	1999291	235198	1746990	546744	674122	562685	811123	330066	1207710	485955	2155083	1588385	1899535	529056	2497174	385805	791592	268991	893353	1160925	1539647	206523	225718	647386	1208120	767790
385	3680593	2425958	2224047	630380	1623610	2947945	1365551	3244963	4434789	5285131	4000503	3246498	2058318	108171	3243428	1632086	623583	646348	863763	1794608	2092370	1330899	1087962	3143441	274150	1753554	612446	631895	622573	861812	309908	1184509	436440	2006919	1559996	2308447	547986	2650524	306059	960938	250498	863982	1179896	2060815	177062	200346	901187	1098785	755970
390	3821645	2023010	2229957	617646	2103616	2670968	1349856	2243590	3611890	3370278	3507108	4451677	2024620	151421	3310019	1666670	627446	659191	911341	2144710	1894581	1201842	1218561	2010614	256121	1773890	637272	671093	615940	843482	363873	1278285	479268	2114507	2043605	1910085	554142	2800804	352531	676197	234925	1060256	998880	1629725	211743	175535	764746	1310631	759587
395	3712449	2169345	2280769	602470	1927268	3260891	1507151	3548518	3464313	5375903	3195643	3888237	1824880	150258	3260891	1548900	637122	619066	723706	2155929	1955260	1340807	1023133	2454688	265019	1761962	517496	680291	504435	1112160	327173	1404735	454810	2002933	1466343	1520185	557062	2702851	340057	573890	308912	913975	1214302	1611395	244015	242554	602756	1178121	753514
400	3968838	2123419	2507164	710645	2037491	3339189	1587525	2116355	3896105	4532662	4250942	3347250	1924484	133438	3417104	1620417	613484	652190	810167	2076197	2440848	1491442	949815	2624718	273959	1732864	540452	801951	642459	999017	266452	1227159	448723	2465346	1587143	1496205	534024	2680605	349310	895181	238624	975501	1197816	1556516	157963	229306	834693	1009403	731881
405	3897448	2310890	2295563	592152	1944451	2524893	1381206	3544914	3522845	3108900	2981090	3303495	1915517	153138	3274517	1815326	703903	561416	937873	1972962	2274409	1258536	869864	3548518	307479	1788657	594922	708557	525057	911655	431554	1375119	488917	2203097	1341817	1931745	546185	2635798	333451	1002115	327405	1082079	765005	1842254	185220	242685	634447	1146062	851002
410	3812241	2361852	2300477	587880	2000204	2774790	1523378	2277365	3713793	3313090	3750255	3416144	1825235	161087	3394459	1688330	787593	646403	958509	1677889	2078394	1017264	1012119	3228843	298771	1752149	625112	750074	466193	860515	357117	1369509	390896	2058672	1615913	1400067	625699	2749473	400655	800654	312215	943005	1201064	1556148	180415	205866	750757	991879	780947
415	3893034	2410112	2625193	760993	1968281	2806454	1315585	2364491	4427113	3088174	3125021	3261083	2038446	141769	3328635	1702374	782243	688276	887170	1831049	1985082	1343823	925590	1986296	257567	1826081	713934	658796	617114	1016882	336522	1599521	426572	2061006	1747850	1524170	553432	2531008	363013	773699	291742	970751	1135389	1839429	230761	184612	709239	1042486	894267
420	3793626	2572866	2163941	659492	1814493	2981929	1451521	2399227	3233640	3141525	3143828	3268567	1912460	163050	3480050	1590364	793489	649979	948887	1848655	1970860	1167967	957049	2976100	286433	1767353	620008	801569	592356	869168	355970	1589012	440835	2152654	1396464	2075282	544288	2685873	455411	768950	284604	918247	1575173	1736617	174510	208434	698252	806714	774846
425	3808979	2400477	2348668	637709	1902579	2889358	1327091	2418225	3700743	3112931	4075538	3211379	1859969	172894	3467000	1823706	834488	641626	830571	1723392	2025275	1258331	948791	2157999	325958	1814766	575214	765224	565592	884891	333055	1430557	460229	2145038	1456543	2319134	586501	2644506	429889	698880	266179	907260	1299481	1439647	184405	184843	649938	1063026	835757
430	3911649	2232495	2424770	697898	1831854	2950769	1514739	2198689	3140565	3830281	2969959	3298889	1770192	133515	3479858	1889244	799535	611204	987511	2265510	2038965	1256748	1010618	2525118	329357	1814357	635348	670424	500545	1033151	367012	1296205	512201	1996996	1313920	1705172	557417	2560228	420717	938719	319161	893871	766097	1955438	241476	268431	737436	1124921	781793
435	3799000	2164391	2441653	638706	1871966	3102951	1273522	2344901	3272981	3183744	3013714	3319807	1816486	117900	3423053	1688944	771325	590937	912242	2027173	2029520	1194199	1183430	1945516	284209	1827950	615981	826490	534611	858673	375378	1056025	423174	1985873	1456339	1411655	590364	2629670	482352	1038924	262126	820472	1385996	1815558	195974	241599	775364	1042636	849269
440	3885550	2060883	2445338	726695	1865428	2529151	1224634	2389439	3305606	5379550	4642241	4538035	1992902	126502	3428426	1758263	758523	659451	859710	1825221	2313688	1255629	1158400	2950606	322164	1773262	658727	851944	498703	1038569	283035	1323338	382270	2227937	1426995	1373535	622410	2729165	372376	1040302	329684	1014289	951753	1515449	212164	223368	793762	1025917	842936
445	3880752	1972894	2957430	673508	2415612	2852896	1371065	2368521	3191037	4115839	3322302	5653018	1965756	129572	3390621	1764323	811518	675296	872403	2102046	2421891	1207274	961989	1908711	310263	1827869	652354	895441	474819	994131	381165	1322123	384263	2032645	2103657	2443523	636918	2819761	387962	1103957	318779	864992	818179	1669646	181910	190875	669892	877726	856516
450	3870197	2213292	2576033	718138	1968253	2566378	1190650	2236681	4516350	4260921	3216944	6132595	1981028	135230	3434759	1644492	815872	474450	856421	2012965	2423487	1207424	1124334	1924256	325904	1832263	619625	877234	770192	949133	346622	1111546	410454	2000954	1330244	1456584	523556	2729315	446908	1063873	330503	781929	1070233	1724102	239312	211995	794390	1200177	903138
455	3935638	2050702	2520034	711068	1884590	2992329	1279022	3548518	3891307	3231337	3937173	4704227	1973699	131899	3450304	1621672	848314	584700	844096	2031854	2108103	1141230	1007287	1985858	334011	1842336	606278	842745	662617	938146	320758	1206223	496232	2217823	1285150	1972020	632154	2686364	476061	908202	307301	960870	869468	2153704	174307	188453	787948	1025194	861075
460	3912417	2225671	2624252	663804	1926149	2788415	1522819	2399802	3501159	4780031	2704168	3175684	2044792	184492	3420750	1591196	805172	576415	949010	1855370	2246498	1301951	1124211	1932195	322273	1846375	665483	828811	696014	924812	311177	1016063	429193	2237859	2097365	2117414	573372	2636371	459778	878845	312447	1082298	940616	1673167	236440	182229	713866	1072444	876006
465	3927962	2464227	2411095	770137	1917264	3056270	1376961	2166635	4690218	3683471	5308544	3188926	1935471	117533	3484655	1672662	807315	674068	905090	1678544	2010986	1235443	884727	2327837	314084	1845611	646608	861143	585068	992384	326873	1332072	375010	2621959	1609730	1472389	522178	2764282	514398	1165893	265115	1046185	901610	1557239	146488	188535	725248	1191592	846881
470	3831432	2568540	2652599	723938	1864350	2692956	1175569	2210965	4289515	4280112	2824494	3931032	1827541	147951	3510755	1740889	877739	676443	957963	2530803	2137313	1234706	1142568	2001594	327732	1862835	716309	825289	596069	919543	323570	1351398	465388	2012555	1696642	1422232	652081	2707464	434311	857731	407615	1199876	1517660	1542186	224580	227873	611109	1264378	907165
475	3887661	2349064	2411491	754292	1840479	2795522	1769932	2700381	3716288	4492169	3115617	3310019	1916704	135842	3458940	1747631	809922	796123	1099863	2504134	1970151	1179459	1241067	2267962	340507	1873658	595891	861075	556885	917496	422068	1495250	410468	2157089	1302483	2381342	507192	2725084	430298	1050388	402634	917960	1015312	1670847	165482	214611	597898	1074586	912023
480	3980160	2317864	2797638	753541	1852695	2804667	1080223	2550524	4070357	3498665	3187583	4361097	1945379	113043	3427467	1743168	794062	823556	822273	1933587	2061211	1143564	1137231	2078741	305554	1837709	625603	928251	685860	980414	343892	1175228	381793	1961511	1459423	1393912	533833	2730421	493953	776688	342950	873740	1223037	1749801	185712	176514	672567	1219584	828879
485	3964808	2320963	2746403	728155	1937791	2551179	924716	2319201	4048096	3399832	3125596	3285455	1974914	139897	3481777	1744697	786392	518233	909512	1953350	1907860	1209498	1029056	1978380	344738	1842363	734939	888781	530558	1091101	290623	1259396	437532	2009717	1417564	1439756	650347	2644751	458809	1007096	244656	910194	1232127	1848477	182266	183447	662767	1075842	850388
490	3904357	2242690	2487415	741722	1990323	3047590	1590364	2158575	3404246	5051196	3053823	3338806	1951425	118982	3491372	1762808	877712	725126	974777	1788548	2054442	1209280	1077548	3153231	335416	1890145	627473	894431	450825	931540	302074	1166943	415395	1874395	1328824	1462453	625262	2725398	436126	936945	276566	1273467	1051412	1682734	171662	249024	629056	1182693	836112
495	3945233	2228305	2706427	739170	2046648	2780782	1219980	3384480	3128091	3165897	3275284	5973119	1982680	130061	3439749	1791455	831786	921031	948068	1954155	2079977	1262617	1153746	2006345	334215	1876128	625999	1002019	483089	775474	277698	1237409	380223	2633396	1550320	1908966	580483	2752326	474122	842377	289067	775719	772403	1593489	169899	173741	620526	1099754	793093
500	3885742	2667393	2704503	718697	1795209	2490767	1098580	2286961	3945041	4230024	3119455	5359399	1860720	103748	3542036	1708202	829602	478708	909376	1965183	2231403	1358973	1138828	2319201	327187	1914207	670642	1010959	543660	916991	311873	1199153	396260	2398934	1361170	1469632	524075	2708979	439047	959860	283048	1033669	1256202	1576183	145514	197089	633164	1325371	896273
505	3927962	2317223	2611873	727337	1896915	2779595	1305213	3548518	3208884	4891913	2617617	3266265	1977739	113983	3547601	1727350	792957	615531	1070042	2323460	2300354	1059696	1098730	2043591	337395	1919229	650225	852381	475010	976060	315995	1585764	295072	1968185	1422218	1859123	466821	2614985	415326	871816	287457	956189	1294403	1733342	159516	180657	677248	1228524	857745
510	3856764	2109430	2355724	726013	2171365	2765770	1362098	3615344	3357613	3687693	3083569	3230762	1992288	122141	3434759	1840234	832345	633001	950497	2020772	2722013	1129138	1026804	2020593	353705	1881874	727323	862508	446949	955547	339006	1105786	432441	2256352	1384877	1399999	538501	2656830	477753	1031417	315668	1027801	944806	1604721	158220	180298	751453	1012951	860829
515	4009714	2179349	2534952	717305	1737190	2870915	1238501	3599992	3856572	3540692	2819325	4496967	2086351	155443	3507300	1809648	837846	705622	949924	1853022	1980114	879391	1201610	1935578	343209	1915585	600832	860365	599058	833915	380141	961716	425945	1973017	2522600	1455151	547045	2605868	455083	1016009	419134	834679	1360297	1849815	171980	198304	853650	1151821	921959
520	4005300	2373330	2449501	849760	1889586	2816008	1050006	3548518	3412498	3538006	3268951	3247650	2053513	102727	3483504	1837340	833656	632659	909594	2182857	2016281	1150252	1256803	2039592	339361	1939374	688030	893380	578845	932318	325289	1166766	371898	2331936	1318247	1455916	520594	2741803	458468	955493	445625	996342	1001542	1399399	150809	176162	713156	921017	924948
525	3993594	2444001	2793202	715586	1991073	2831210	1405636	3548518	4603668	4247296	2911044	5303170	2058904	120240	3481969	1844751	784154	537409	1131254	1905322	1879158	1191933	1029930	2544501	342923	1904039	655438	971393	546744	957117	280019	1074682	415094	2576633	2114725	2117482	522369	2648013	471202	909853	398512	895577	1309335	1702661	154323	214407	697256	822164	952203
530	3944849	2171092	2602046	708775	1863326	2797818	1305540	3057085	3987645	4034278	2859805	5864500	1994581	110757	3461818	2054169	874423	633642	1034584	1756489	2111095	1189176	1122669	2648204	365551	1863763	647386	901269	469810	965620	396697	921454	281165	1904503	1606414	1353200	510836	2733341	512378	1119093	273863	1025794	1318001	1477357	128170	230145	647126	829220	844956
535	3925659	2525193	2629151	873263	1994649	3077493	1153323	2293678	3254942	3150928	3459132	3686734	1860679	100678	3579074	1785054	816514	826477	1011996	2175173	2054851	1466834	975733	2022942	357308	1911436	691456	854182	506605	983485	313634	1251589	331431	2259846	1801923	2036453	539784	2731048	495332	1069195	408434	962576	1129588	1504298	139231	210687	630285	1046321	857144
540	3894378	2441762	2351439	797706	1835757	3122273	1386269	2215763	4866197	5051196	2701481	3630313	1947795	168111	3543955	1843127	840371	571502	963613	1939633	2011409	971352	1094922	3096043	383717	1885764	641312	898116	379254	1011682	343032	1150429	396233	2035566	1826900	2011996	554169	2624811	511341	872225	292275	1102961	850702	1722764	170117	185101	915162	967872	832973
545	4010290	2637818	2354728	794540	1784740	2717985	1404708	2277941	3905892	4549358	2907014	3316544	2050115	107714	3565256	1839470	892001	479609	991101	2156148	1945243	933492	1251821	2021331	416418	1901650	662549	876784	498348	928196	327241	1095332	359342	2262316	1350375	1456653	653718	2790336	443537	1015845	334379	935171	747249	1520130	153673	212007	760570	1020799	890514
550	3950415	2232372	2587620	811095	1882857	2587104	1354960	2828524	4886731	3532824	2846171	3185088	1925685	129688	3557388	1790718	918083	481397	921086	2531881	2054059	1107656	1108625	2026159	378968	1890650	633451	890446	419639	913061	305240	1256202	333779	2434024	1361648	2096764	524157	2642595	459423	986365	273877	791715	1212856	1661389	153785	205511	743264	931213	894977
555	3802070	2344110	2793707	883007	2225166	2836392	1318588	3464697	3324221	3151504	3738549	3212147	1805063	112496	3467000	1757854	879336	516541	918261	2015503	2143714	1172853	1033942	3121536	318356	1902606	609198	1054919	462658	926122	298444	1244765	308011	2515299	1554551	2467571	527132	2725657	404612	1242213	286201	1035266	811587	1564009	154675	173608	688603	1025180	836658
560	3891307	2646635	2669127	780919	2028264	2761548	1656571	3600951	3732792	4243457	4210833	4168230	1998784	112931	3506725	1718438	878763	535485	962726	1796191	2200709	1292192	740466	3018704	348041	1945079	660829	847959	459314	884045	247413	1289886	330053	1949583	1845106	2238623	568691	2850483	458823	787525	363027	985955	1046266	1359341	159160	191226	945598	1396260	846403
565	4052701	2336016	2594662	817469	1952053	2782079	1053896	2134488	3428043	3563145	2573862	3315777	2036794	102168	3523804	1799194	846157	560351	1165579	1982011	2119789	1137436	1347072	2091215	373222	1941039	679623	914071	454688	884181	277084	1222874	378490	2136767	1730899	2309525	619434	2761197	491210	857567	379459	970137	1407792	1535334	163104	166056	668854	1192766	836481
570	3880752	2207123	2627623	875105	2071324	3166665	993530	3548518	4192218	3185663	4012017	3494826	1887525	99384	3469303	1773126	781561	511750	830749	2289995	2096683	1374218	1099740	2642757	310631	1899549	602920	958018	531813	1536644	249133	1327664	411191	2321918	1364719	1603029	576484	2714125	477575	932004	325139	963518	837136	1702838	149437	188766	682189	954646	818534
575	3930840	2469645	2639401	784522	1983771	3548518	1319666	3548518	3401367	3273557	2801465	5237538	1929302	141343	3573892	1721932	893039	677534	1134570	2002442	2295713	1046144	1148355	2817646	349228	1918137	682475	942336	511682	980209	284140	997502	288426	2417264	1350443	2073590	500709	2772730	437846	919052	372594	880619	904121	1655970	149191	141289	657840	1148546	763914
580	4061529	2345911	2678571	745066	2012200	3262426	1216049	3548518	3283536	5018572	4098567	3517088	2020035	126957	3522461	1742691	775242	612897	877439	1848204	2144860	1145516	950306	3548518	323215	1928496	622887	963231	382079	1033055	266834	1689203	437368	2457267	1730230	2237340	692452	2775200	433369	977111	298935	1036563	925180	2034024	168605	199863	654428	997174	857881
585	3940052	2388248	2618642	709594	1791496	2471192	1227364	2056096	3375076	3986877	3681552	3834503	2002701	97381	3525148	1823488	876402	501842	1004312	2544001	2557198	1421631	1245393	2015412	362836	1914452	620472	925781	448423	862194	288344	1492807	363518	2194485	1858782	1697870	542950	2756407	498089	987525	363532	956571	1392274	1877957	180743	160848	753964	1408284	911355
590	3970757	2507437	2609880	898416	2072184	2984928	1243237	3548518	3647777	4277425	3545874	3397721	1949678	159016	3562186	1788944	840630	529384	953609	1781397	2179308	1452435	1163873	1937354	373413	1931567	626409	953937	448478	1097352	275883	1023269	328388	2120840	1695727	2010713	550470	2686323	470915	850265	352613	1069032	1023611	1880714	178460	169400	728237	1040261	902047
595	4079952	1976920	2465469	782161	1916991	2854815	983226	2223992	4581406	4160937	3212530	4382398	1989162	125293	3558732	1829138	715040	592288	1004012	1776183	2184358	1330066	1234010	2129021	314275	1899562	721031	1053022	434161	977330	294349	1115053	351617	2247972	1303875	2268240	651521	2738105	417333	1164842	342363	985737	895045	1701091	152725	178171	696997	1141531	772075
600	3929113	2418424	2563204	820130	1834556	2703466	1165797	3548518	3306373	3285647	2880914	3274517	1912160	103873	3520542	1970492	749187	829397	964337	2208666	2037955	1220512	1250415	2053793	312092	1898252	585792	956926	518547	1081506	345502	1387211	430189	2099863	1814671	1377234	551999	2769031	448491	895004	288644	1012214	820403	1669400	155505	211597	628756	1169632	797201
605	3986877	2361634	2290418	812214	2092056	3218751	1627405	2242054	4106435	4639554	3252844	5712701	2049610	116726	3528602	1759328	941845	661116	950238	1853104	2151193	1250579	1136167	2212883	342868	1959983	666411	951057	457021	855220	285874	1076101	432168	2018083	1465865	1439975	474232	2755479	467599	1058413	327255	950770	1026095	1462180	179166	213534	656885	966711	824361
610	3914336	2548013	2549433	809348	1926859	3505573	1241503	2481747	4268213	4864278	2961516	3218480	2064009	143651	3518431	1758550	728606	533246	1073849	1837845	2103957	1083635	1231376	2129597	327268	1931158	582448	1031404	440821	1019462	298143	1235716	325521	2035962	1377439	1439429	521550	2661893	480564	808953	371830	1057417	1071638	1466138	141078	217838	698034	1145202	850907
615	3931416	2301296	2548272	816227	1908324	2656011	1277903	2588193	3218672	3407508	2806646	4855642	2009785	112144	3594234	1872443	903930	561744	901774	1955356	1971433	1131103	804612	2099030	352245	1913442	642650	941899	358141	830489	333697	1073249	272280	2148382	1652845	1939210	670724	2727732	499549	1104667	326218	922164	1441203	1387047	156484	174695	720635	953950	857158
620	3953293	2411914	2495017	789040	1970137	3165513	1458345	3548518	3991867	3375652	2943284	4642817	1972321	93278	3502695	1767121	878094	748955	976593	2775842	2249706	1209416	948669	2101386	357021	1928169	646198	999453	383649	1052449	277234	1274122	392384	1844588	1350320	1798361	693216	2785313	490323	986733	360283	980537	816691	1764200	157165	203226	733724	1169250	893721
625	4069589	2129124	2508174	820512	2081779	3014520	1157826	3548518	3611506	5197046	3293515	3347825	2003739	123474	3580609	1781137	753473	505363	996901	1876797	2153131	969482	1169195	1981178	317838	1931690	627978	872990	513648	1009307	286297	1151657	416022	2103971	1268718	1827759	547836	2687224	450825	912255	285546	1071625	932523	1490282	112301	184786	646076	1004940	807492
630	3924123	2310808	2579936	816595	1813088	2849633	1373740	3548518	3604597	3108709	3215217	3207925	2084836	114443	3514785	1811969	826067	813675	1022109	2507137	2093202	1022614	1191196	3548518	368691	1957594	596806	921304	357431	740698	276852	1108379	339142	2114916	1334734	1892315	536836	2777998	477343	937354	402524	1004244	1006933	1703998	182507	190908	744752	1061703	931922
635	3844098	1986760	2565182	822519	1803834	3280850	1284045	2468313	3315009	3563913	3101800	3145555	1950101	85627	3629354	1721290	825167	666671	1013552	1791865	2709921	1109362	1251207	2952304	354961	1953977	642118	905513	353732	976756	250184	1214548	370383	2233642	1760829	1568690	676402	2720758	467722	845598	386406	1008912	1313347	1597993	134623	165008	660188	1065237	841681
640	3977474	2318247	2529192	794977	1813552	3548518	947563	2171379	3429386	4097800	3057085	4207955	2060105	101000	3574468	1794035	696806	542391	1009526	2239306	2300408	1241094	1159396	2071833	347631	1923324	624539	879595	443005	1094840	306155	1259928	429370	2152353	1358891	1452545	505677	2714971	453951	1025480	236385	1131131	1421454	1789681	170510	194698	717742	966643	855547
645	4003957	2176265	2604189	893284	1819489	2685744	1419257	2349331	4660472	5086315	2768457	3320766	1943578	101609	3495978	1764323	847195	575146	993216	1919775	2093339	1234488	1026190	2996792	326395	1938159	577057	919994	444451	1132059	258727	999535	264760	2303547	1680946	2059341	554947	2872839	426313	1035689	307165	988398	1314494	1495018	163802	147922	773194	1069482	901419
650	3883631	2535621	2617537	782830	1905131	2889358	1616923	3307333	4755467	4492937	3740276	3503654	1951193	156057	3547793	1867080	766452	604885	1244506	1789504	2208092	975023	1040616	2089296	332264	1943168	630394	938282	416718	878121	359642	1590759	297256	2319570	1280769	1467899	503589	2692370	449501	1194731	258495	850006	659696	1681328	169289	184525	785027	1279295	844724
655	3922012	2331390	2490759	843373	1857567	2585900	999603	2241448	4313120	3517663	3328635	3568711	2009717	81246	3535511	1764077	765319	601678	1015517	2261156	2008188	1340971	1342554	2290213	299958	1902660	623774	893789	379978	892343	277985	1170383	284509	2026668	1294908	1713333	706209	2718956	436208	865592	305541	940957	1203984	1526845	174715	186706	675938	1074068	821877
660	3996472	2287415	2325180	875446	1979923	2598702	1333901	2546803	4362824	4127737	3773284	3241892	1826627	84095	3586558	1800286	702770	571939	1042445	1862576	2805622	1450525	1058659	1994335	317715	1958918	560543	883417	374873	1116609	249201	1128114	300750	2539961	1603329	2385341	527651	2728878	405213	1126190	258878	941490	929479	1599904	139223	206155	595100	915558	864132
665	3972484	2266779	2584426	809376	1972211	3569862	953323	2470808	3216944	4930294	3660059	4459737	1932018	109006	3641827	1805486	761730	608680	984850	2392738	2931308	1219298	917073	2316515	291415	1913811	586215	871256	342008	1007055	251630	1242322	300068	2230489	1733260	2087470	519926	2954864	383690	966548	286037	1096028	947167	1928292	115412	210515	724402	872758	804749
670	4075155	2228701	2547781	736030	2105759	2606679	988003	2376198	3740468	3264729	3134808	3662362	1881219	107950	3552399	1733232	793544	462876	974818	1813251	2177138	1288794	960119	2773638	312897	1926818	502333	878913	362713	746144	300695	1138501	420581	2283416	1430912	2001064	521236	2850183	471707	895236	409922	1014985	708543	1733724	116710	219434	720949	882898	851016
675	3946001	2398634	2614821	763504	2025780	2405854	1296997	2145525	3323645	3672341	3207349	5251355	1842035	92591	3650080	1679049	722860	798266	1343564	2226231	2586145	1127773	1077712	2048420	340712	1998593	539770	903589	377930	1069400	267107	1558891	305609	2806932	1723979	2195659	550675	2780537	434379	924020	281124	1042172	1049092	1648382	85151	224147	809608	1084454	775037
680	3829513	2331294	2529697	942909	1944697	3069250	1230421	2176614	4899589	4501381	4843360	3338230	1922723	89045	3566792	1716936	713293	714453	956107	2932850	2253568	1221304	1001064	3051520	362235	1969345	542896	1008625	379131	1162562	319653	1136099	303343	2691005	1655588	1501023	568786	2746635	387907	1059860	279391	1004817	782530	2192356	115685	260000	723597	997256	917360
685	3962313	2089845	2505076	750088	2081206	3023118	1102415	2181795	4209874	4500805	2941749	3381985	1918165	95061	3576003	1816895	755288	534789	945352	2170205	2148109	1241967	1148027	2127486	350907	1965838	569155	982079	358618	1092097	260000	1037040	354101	2245543	1286201	1452940	504121	2863381	345925	1016282	280169	957444	961375	1682912	104487	183401	753445	1117305	1117059
690	4021037	2069113	2539510	834638	1843578	3496554	1448232	3548518	3615536	3317312	3070711	5182269	1932918	98074	3581569	1651985	582339	583007	964391	2437695	2122205	1124566	1185082	2152626	328210	1950211	548205	922915	343865	1124143	230257	1590623	277016	2215271	1398648	1477371	518220	2766302	392043	1094062	360392	889422	1223979	1685532	126033	164249	757581	1089067	898198
695	4014704	2472252	2456721	818274	1898566	3230570	1138787	2599098	3334008	4711136	3830089	5270354	1963436	125028	3556621	1760215	735430	595236	872225	1972457	2181356	1264760	1306332	1998102	316050	1966111	538078	870942	424825	982680	241913	1019775	318329	2088030	1284140	1515217	517715	2705608	437081	828483	300218	895987	1065319	1585750	122853	172605	648246	911232	833929
700	3888429	2247303	2454237	803220	1903165	2698027	1414166	2731253	3567175	3238822	3350320	3349169	1863818	98107	3605173	1905636	598935	663395	893407	1989572	2598347	1129998	1159300	2108487	336699	1973399	574709	957130	445925	1156407	294840	1398935	260761	2490623	1247345	1366834	591524	2799658	476211	1040507	351767	1076183	881083	1999562	137713	161077	782325	838992	804312
705	4017199	2337313	2322873	974655	2039237	3252447	1378804	2185826	4424234	5527894	4503108	4081488	1843236	93395	3577922	1760733	685491	677971	964255	2289667	2941762	1298525	1096164	2176614	444970	1952954	565333	876265	339606	1069755	306796	1298430	346103	2545844	1317182	1378790	557717	2729875	359232	1059942	271707	1175555	1347850	1844246	129552	189531	773399	965306	912324
710	3931608	2266465	2536248	828142	2070874	3279062	1056898	2220198	3713793	4562408	2982817	3270487	2021277	123429	3616112	1702852	800300	554155	846430	1953432	2402033	1249283	945748	3548518	345530	1978408	576306	1041694	459123	1216773	293325	1026900	357485	2298334	1340043	1418383	519380	2886856	353432	1029083	296765	1047263	1078776	1628988	159022	210017	694990	1048641	856448
[truncated: 47 more columns]

## Sheet: 65C
Time	Sample X1	Sample X2	Sample X3	Sample X4	Sample X5	Sample X6	Sample X7	Sample X8	Sample X9	Sample X10	Sample X11	Sample X12	Sample X13	Sample X14	Sample X15	Sample X16	Sample X17	Sample X18	Sample X19	Sample X20	Sample X21	Sample X22	Sample X23	Sample X24	Sample X25	Sample X26	Sample X27	Sample X28	Sample X29	Sample X30	Sample X31	Sample X32	Sample X33	Sample X34	Sample X35	Sample X36	Sample X37	Sample X38	Sample X39	Sample X40	Sample X41	Sample X42	Sample X43	Sample X44	Sample X45	Sample X46	Sample X47	Sample X48	Sample X49
0	29161	42920	34057	32823	32934	29662	33030	38086	28898	29339	38394	26229	41536	34346	28757	40070	36136	29936	28755	41110	26976	28081	31725	27901	31800	40943	32399	34156	33830	36747	29036	39263	32238	28197	27006	31256	36258	27296	35961	26924	47361	38239	38974	27206	38092	27486	39234	28318	26176
5	20533	16096	15135	15128	18873	13353	16574	15768	16470	12063	16177	10968	11946	14577	16204	14438	19234	14362	14838	14458	13403	13735	18853	15553	17526	19588	15902	17630	18280	15060	21318	17155	17659	21721	16475	13706	12416	14097	14874	17692	14624	15434	14554	14514	18261	14130	13606	12131	13110
10	6941	7885	8708	12152	9575	7813	9762	8047	10080	7734	9546	9131	10705	8089	8758	8971	8814	8824	8089	8267	8177	7954	7567	10955	7575	11777	12575	11827	11368	9984	9010	9561	8962	9326	9702	7805	7882	8558	9133	9038	11543	8778	15342	8833	9978	7951	7769	8037	7471
15	5686	6322	7007	6955	8431	7990	8812	6560	8412	6181	8338	8867	9236	6354	6484	6218	6324	6173	6344	7335	6293	6003	5896	6380	7065	7899	9075	7686	8419	8387	6501	8084	8556	6536	8187	6954	9072	7461	7782	8978	6365	6476	6442	6334	6218	11868	6100	8532	7630
20	6963	6343	8187	6155	7528	5824	5802	7413	5971	5665	5596	7042	5397	5538	9841	7368	5482	5648	5483	6134	5547	5591	5612	6424	6674	7990	5963	6896	6761	7096	6263	10339	6352	5903	7429	8487	5527	5653	5686	6167	6311	5620	6683	5601	6978	5513	5372	6489	7820
25	5724	5480	7786	8179	8251	5657	6456	6439	8076	5946	6831	5471	6004	7751	5834	6678	7238	5416	7605	6959	5368	5329	5509	7885	7055	5705	5352	7029	7700	5378	7033	5618	6983	7363	5507	5794	5252	7474	6551	5502	5238	5124	6644	5266	5180	4919	4927	5651	7165
30	7103	6337	6455	6502	6917	5724	5903	6035	5875	6853	5087	5594	5118	5470	5533	5526	5392	7118	5205	5375	7731	7203	7646	5451	7568	5706	5601	7595	6958	7007	6887	7951	6111	7200	6680	6429	5465	6282	5115	8010	6287	6941	7586	5761	5162	5012	5066	8513	5093
35	5219	6478	6488	6910	6598	8310	5416	5342	6419	5134	6219	5629	5132	5025	4950	6665	6558	6565	5136	6505	6314	4804	5781	7501	7375	5880	5468	5346	7180	6144	6579	5982	6804	7932	5593	5351	5027	5031	5213	6809	5019	5904	5597	5009	4919	4975	4879	7729	7092
40	6520	6856	7195	5664	6089	5026	9065	5380	6707	5675	6744	6274	4987	4885	5605	6534	5346	6632	7278	7073	5159	4900	4808	5813	5152	7468	5389	4799	7028	6749	6777	7434	6538	5617	6933	6313	5013	4710	4967	5355	4874	6577	7145	7336	4888	4853	4877	7241	7285
45	5125	5688	7730	5710	6378	5085	6413	5111	6199	5859	7252	5334	4870	6381	5588	6973	4824	5259	7007	7126	4750	4967	5841	7021	7050	6245	4783	5721	5226	6640	6870	5611	5073	8202	5463	4602	6794	6511	4650	4682	4299	6729	6094	6384	5579	4898	5211	5673	5399
50	5080	6677	6578	7080	6703	5263	6075	5760	6968	7185	6883	6602	4814	5830	6338	5813	4981	6744	4894	7033	4731	5805	6481	5093	7089	5126	4832	5625	8161	5517	5198	6233	5101	7024	5167	4955	7603	6865	4738	4582	5811	4988	7981	6135	4560	4641	5446	4660	4869
55	7648	6816	7002	7053	6389	4913	6052	7415	6152	4975	7704	5749	4665	4693	7746	5423	6173	7107	4797	6266	4832	5037	5438	5904	5760	6211	4956	6039	5704	7100	4944	6887	5353	5532	6389	5429	5523	4707	4584	4547	4358	6329	4511	5077	4661	5417	4688	7596	7462
60	4775	5497	6333	6413	6690	4868	6272	5109	6521	4751	6951	5053	4683	6151	4717	6208	6500	4760	6493	4693	6175	4648	5061	4775	6130	6722	5183	5557	5320	6263	5297	6724	6281	7292	4990	6350	6368	4696	4767	4768	6691	7284	6680	6481	6321	5056	4645	7044	6952
65	5192	7604	6250	6076	5864	5171	5355	5318	6672	8442	7888	8762	4759	6208	4458	8063	6010	8707	4901	6895	6459	6049	4930	8859	5659	5113	4792	6234	5069	5331	4967	6301	5461	7147	6881	6800	4701	5064	4552	4893	5396	5698	4679	5039	6312	4497	7109	4548	5286
70	5522	6834	5129	5110	7779	7746	7266	6686	5430	5427	12728	10140	4957	6151	4719	4952	5672	5905	5678	5117	4527	6041	5720	12156	5603	5431	6947	4942	8291	5771	4776	5738	4967	8190	4709	5346	4615	4671	4602	5818	4488	4990	5965	5541	5393	4557	4676	5679	6019
75	9363	6175	6089	4999	5020	6167	7164	6334	7743	10562	17639	73468	5012	4629	7028	6906	4538	6194	6541	6812	4748	8332	4688	22933	7411	7046	4917	4649	19866	4843	6614	5667	4950	5640	7863	4485	5518	4728	6039	5733	5967	4399	5110	4538	6257	4870	5037	5790	4592
80	7845	9782	5866	6061	6275	7478	7507	8809	15633	14690	16063	215664	4700	6086	4626	4436	5681	4670	4682	4401	7263	16010	6806	38863	5842	5250	5183	6825	70295	5021	5105	6332	6171	5842	5426	4968	5046	5848	4561	6993	5283	4645	7022	5136	5902	4364	6590	4806	5165
85	7133	17520	5217	5565	6565	7414	5265	13348	27631	18607	65708	420895	4593	8551	4605	5058	5196	6193	4469	6383	12750	15857	8649	53950	4635	6835	4593	7370	126625	4644	4737	6031	4945	5904	5760	4579	4898	6714	4431	6732	4909	5900	6318	6204	4304	6954	8026	5329	6312
90	6442	31396	5749	6463	7329	4894	6199	15708	44544	17645	23013	470833	6038	10289	5317	11480	4580	4732	5136	6309	16544	18243	19008	72495	7047	5580	7231	4783	170600	6324	5355	14912	6632	5182	8492	4834	6997	7841	4494	6145	6328	4522	6948	7081	4562	6899	13647	5531	5709
95	5198	75768	5406	9037	8478	6811	8663	19544	41361	76603	24728	433369	4773	11614	6143	76087	4493	8220	5635	7296	9556	42259	22950	88977	11733	6327	5520	5057	211382	5935	8101	19907	5869	6912	13095	8494	4727	41453	5741	6677	4945	4418	5844	8662	5716	7454	10342	6231	7603
100	6713	166579	5750	26759	13212	11326	9063	16181	52111	30022	39048	1114930	5071	12390	7049	287566	4468	11640	14419	9072	13882	21225	54849	77054	22286	12958	4599	7717	276238	6833	9937	47287	5844	7761	14603	12508	10249	187155	5750	12356	5636	5049	5029	12521	7784	32227	10990	7771	9626
105	10932	233901	8076	65929	14506	11193	16341	28731	103313	20561	25393	979745	5462	12164	7536	495482	5200	15977	21538	10163	18272	22799	55588	108786	33076	10210	6401	7251	330831	9423	11453	51107	17232	8440	12499	17314	13254	386583	5490	10221	7950	5270	6882	11404	9193	72723	9489	7992	8582
110	12122	346840	8519	104796	11296	16051	12638	30664	73948	39357	58859	670001	6807	12403	10152	718534	8423	25403	26267	9998	24443	22121	107341	90530	51825	16416	5643	6192	370369	9674	9662	92357	56402	10906	15852	28982	14270	573167	9636	11263	9088	5632	7753	16373	9977	144467	16021	10702	11502
115	20013	533233	13219	194694	14732	16492	23427	39964	111664	63442	67621	1454933	14592	17163	14766	915244	8291	38715	54717	14880	24449	86748	175208	97904	64813	16457	5700	9975	430012	11687	12115	260000	70532	15388	11255	40577	22643	857458	27760	10988	12375	7128	13596	16826	11993	202497	37588	13687	15457
120	27013	653937	11385	254196	23021	17311	17947	45069	176512	33646	134953	1407287	14318	19056	16821	1066029	10690	59504	78827	12919	17001	10739	313880	195121	85303	21689	7773	13609	446772	12822	16796	179336	127020	15603	13480	94904	18475	1029575	61687	23632	15555	8188	16405	35671	25546	371912	20792	12612	18317
125	36363	829684	16610	318848	18543	16902	11597	20309	196506	67083	42573	1745284	24645	16961	34195	1173358	13315	58822	72824	17232	19963	25298	407328	141026	116845	25884	9285	14038	487907	21523	15621	116106	167913	12318	22164	110389	27347	1050798	84561	19367	14062	9950	30881	23336	38839	611082	14840	22724	24731
130	28806	872184	12769	382270	18420	28580	10416	46517	431841	40800	99479	1260938	26932	41465	24723	1381479	18424	57925	97129	32950	31012	62054	315668	258646	160801	25085	12901	22748	514084	21255	39822	155438	217346	17052	24130	260000	20215	1314917	82828	15041	17341	10418	16737	35650	40503	555984	17370	12328	13729
135	39719	984331	19325	511682	18372	25242	40797	79026	245994	45664	106826	1179582	24155	22609	31537	1748969	22322	90875	125860	39643	25564	15432	608134	192111	125212	25922	23539	14215	529193	16964	17626	169193	276129	28881	29950	257786	29075	1427760	113534	20729	30324	12698	19631	50396	58468	829848	41891	19387	18548
140	57772	1063067	46083	577248	13435	21498	41338	41139	271952	55642	96336	1831322	36388	87016	40505	1571597	15233	71573	98506	18728	33826	26993	343564	101731	159873	27561	25673	25248	572184	20233	28671	87284	249474	20106	33368	156120	150966	1628551	87108	16261	24301	27740	22472	54331	39441	415067	18747	20598	26175
145	68769	1140548	19315	691374	34012	38925	19160	64456	405527	191401	171361	1956366	39562	49562	51983	1689299	37216	157947	237232	31937	34513	18997	626545	370014	181151	39577	44737	16845	619134	24705	36245	260000	345543	20749	75850	312747	41137	1733874	158740	22231	22071	19533	61647	151814	28088	896956	29972	24360	23915
150	92262	1382366	20605	732550	39005	66172	36440	35387	523734	74149	148737	3517471	59053	54266	66972	1881929	28791	79772	193684	65008	31017	33301	816773	260000	210862	44346	39166	19163	637013	40558	19539	318766	317278	38239	43958	411136	45350	1956844	141035	47405	31873	17001	24745	260000	52972	795195	15879	24471	22967
155	72002	1300695	23926	877930	24379	99572	37353	34262	678585	128431	209348	2161552	67564	31753	78403	1907028	32384	110166	146725	32447	29249	35072	681438	180169	167121	83546	65658	42860	664228	19736	25443	284495	303589	15697	102535	471120	82373	2062467	110367	24875	18604	15998	48358	73737	52081	597802	50930	28380	40872
160	119496	1544124	52425	1025480	38483	110153	30441	73128	476838	123812	412556	1801118	89814	31761	142969	1914684	32681	107477	255930	33236	26360	100423	717892	381861	184433	61622	72871	25431	657854	51464	18408	168702	339634	23734	33861	501678	57971	2051685	186525	49640	32744	13968	20595	252504	98180	1084700	72118	30622	39045
165	95255	1505076	42379	1074259	83795	151072	73848	110630	387962	230667	266316	1602647	137781	46728	168832	2049815	37043	118303	182666	46744	74318	101063	748246	377835	155565	76942	88246	23573	684522	72231	18989	214382	369250	32013	67029	791660	87290	2098075	120454	48647	21526	15389	36983	434761	68548	1628838	28765	57019	19817
170	121591	1724511	44700	1158714	59146	225194	42589	85759	655206	252654	431117	2850401	155331	71669	106722	2159764	37521	137062	260000	43134	55106	78453	573631	208161	216991	68780	104564	29681	706496	39986	62574	374559	312419	40448	52912	506482	112193	2593762	133012	45427	29665	50965	31577	422437	81276	1432591	64898	32676	101960
175	178473	1733055	34666	1377411	77100	165073	38468	74566	756407	315845	260000	2439527	136172	102114	127467	2214480	39084	133411	531008	44495	109988	97327	1004298	470970	208953	59729	112992	54365	711955	29448	20982	237368	327719	26365	57302	833778	162080	2273317	177814	71236	25208	31496	38662	292943	133968	1488043	60957	73159	45578
180	142127	1632181	39526	1589203	41270	174286	56401	84053	343319	251944	541886	2881106	166965	52091	262440	2441599	68559	134121	244124	66601	134906	121290	1317824	275324	216088	95578	129266	32015	733028	31290	19370	340466	307247	18964	94995	668472	188493	2296805	163048	87473	66514	34091	40918	438023	56510	1910222	49761	45739	85560
185	188574	1716554	49465	1802251	51309	260000	87280	41495	659178	338856	485682	3112814	119419	64558	164408	2332536	59886	79939	260000	46509	103030	111166	723979	517319	168773	93733	136478	32608	750470	64811	42867	276279	258345	34668	74331	601896	148320	2501650	141259	81486	27562	124114	29486	189437	71738	2292220	123027	30750	114142
190	182923	1727869	51534	1716609	37988	352354	64497	142983	1018097	297584	343674	2500777	166756	79457	167741	2549760	84949	84891	431745	74090	150830	167138	840766	490882	213770	138691	174263	57029	771693	53040	24663	513839	288358	50218	147936	596601	260000	2504694	156066	116342	55708	89816	50096	444370	179040	1560733	73563	83373	202011
195	183122	1945243	92135	2887224	44937	377030	71765	65364	438146	300504	480892	2007082	144961	48304	177068	2652367	41269	111472	171202	87756	184385	168799	880455	518793	260000	139356	137778	38378	785546	25701	22066	283895	242950	38147	182849	714985	236426	2638200	278285	125938	78619	29250	70102	381847	106591	1314248	128816	37386	217742
200	193810	1910099	61092	2639469	36331	528756	59728	62770	931677	336454	663340	3382177	123204	87256	137833	2604216	81707	132032	648191	172730	218502	217073	928074	451535	336126	137327	190350	62866	891865	42762	47894	563709	286488	30085	151843	743428	264173	2756830	142496	146002	48602	198456	80115	746744	209370	2123105	133200	123770	375637
205	311341	1839142	60437	2111941	72549	421918	36903	118631	541585	414084	660324	3112064	227392	67374	149097	2701200	141107	136970	1019803	80677	204244	204987	771707	499235	216036	139676	260000	77729	819475	22999	28463	444069	311983	47555	163041	559847	211873	2579404	260000	107096	62677	49515	101943	764760	178613	2228933	94914	50450	289204
210	339374	2081165	104998	2536617	65605	360911	59248	121865	945052	384427	746731	2271256	142377	58255	141802	2758795	55117	121359	374505	153180	248464	245830	1004135	504913	252204	120317	209112	65103	844329	39793	46509	830667	294840	30918	135467	913566	184125	2784413	219366	197224	90923	57432	102956	958918	200286	1517482	120881	65951	442745
215	348587	1962330	102308	2482161	99878	734188	160369	85817	1126067	357349	594417	2425262	260000	111986	176673	2881615	63387	87417	916104	84965	254456	260000	605336	380701	362167	149394	195441	77210	874423	51843	18886	329616	259041	42640	255930	648873	283813	2814507	211559	270055	43797	59082	61937	593639	130901	1975583	100944	60678	607711
220	331731	2172880	109571	2800121	187805	407110	61268	144818	789217	441067	666261	2367585	180731	71690	168890	2949910	97082	160162	539183	204144	315463	352245	1006564	393844	248846	154500	345857	119072	895605	54209	114329	652531	367749	103264	141476	525098	416432	2787374	275829	251289	93615	195954	102313	519448	260000	1813483	196331	112978	659533
225	386024	2309184	74609	3156720	125208	691688	60543	115743	748423	517428	624006	2426286	170858	119521	205759	2829397	99991	144907	623993	192885	378654	321905	696055	463067	290268	166592	409389	130728	926968	105506	71701	737955	342977	50883	182475	758359	267326	2778407	260000	223720	77922	121251	82341	753568	346608	1755984	335348	135751	525057
230	399303	2046007	67562	3213874	122037	1117633	134978	145235	979827	476129	859096	2811450	188729	103215	161173	2820867	65906	98896	810345	193125	394213	480251	961689	585287	330039	171154	375173	157397	958345	84251	43175	780551	293121	51944	323324	538569	323611	2860692	378299	306619	63594	199695	122981	741394	227553	1657144	171216	145398	599153
235	392657	1929943	106053	2982625	132925	920908	116601	121459	818861	381411	716486	2250690	260000	103253	225713	2719106	109784	171758	542159	166182	331922	453391	731063	608352	305554	228055	476074	163990	973686	72313	51534	924020	291183	37809	269728	441503	300682	2755015	247918	320786	92995	139271	142702	640439	287552	1498279	251740	206224	695946
240	459478	2114493	99558	3112501	174296	1007656	84052	137518	1083076	275146	580592	2648723	168211	98907	212215	3217960	95346	260000	766043	141960	423119	419339	703125	628333	276634	279705	371243	117145	1000586	101393	103906	991415	294677	77823	376115	580169	226299	2859669	266780	293462	90201	166876	188515	979172	297666	1719816	355111	176713	764582
245	475801	2186774	105832	3313666	189408	481574	125454	97141	1078080	324880	679350	2467052	243373	134103	215763	2807369	120141	187582	638378	173659	307997	382967	984686	518465	312883	153849	350593	154007	1034365	96657	89637	624675	255411	70195	381206	507315	400027	2975923	237600	258591	68113	120833	172785	648710	238583	1937900	260365	137871	643250
250	517223	2083990	122051	2920639	190951	589245	180385	141307	964801	344178	698334	2262205	247454	94072	239142	2854005	145821	189098	886529	424007	484782	503643	675323	425481	292684	221946	456926	184620	1052231	105994	100947	1093885	306291	70018	262167	720594	429616	2856529	259683	369673	127907	153487	189717	780005	301037	2300968	337368	182311	732100
255	604367	2233969	93490	3312130	278886	607492	163377	141522	911955	391742	687293	2443946	268049	142241	264323	2853090	136225	139623	717019	281834	477917	492138	630926	429206	287252	192520	421577	117762	1073481	113123	77729	901623	310331	65916	289722	637300	411314	2842022	212060	427596	81586	156097	173418	987102	335839	1227787	294704	215808	791128
260	535512	2080250	122412	3548518	214002	858959	98570	180793	1171611	449665	669564	2008174	264460	105586	289013	3075509	150716	149726	965606	298157	463750	575433	671079	504394	303261	257294	436631	176309	1087811	113666	83051	684850	339743	93399	359328	405800	340507	2849910	276975	432141	108866	210512	145914	1044069	244820	1972157	325330	201210	940916
265	560884	2130462	161410	2793596	283594	1103138	89060	145469	1083239	385041	766630	1916196	211855	157812	290091	3235559	123174	260000	894663	291456	553991	408188	453186	517933	308734	207847	423815	181364	1106509	93035	83593	1070724	332359	59284	334106	763204	368936	2869045	313006	323406	106637	151077	140679	745966	258209	1770751	288016	230702	962412
270	595304	2130462	103874	3548518	268254	1062440	159924	95976	1366343	380564	749965	2319529	301037	137243	253555	3224142	142239	203124	630285	319953	492356	617373	473153	573345	341053	218124	466916	174159	1148600	121028	112291	950948	303411	79736	426272	559342	466875	2955670	265101	468226	86923	177690	168285	1103739	314794	1830926	315708	247686	701200
275	638173	2161061	101972	3209076	261211	765756	135131	140209	1141599	336699	735512	1870028	309253	172626	294308	2973222	148093	240466	630926	312774	557895	424129	684686	537177	293175	213429	398280	185657	1176047	118976	98736	702511	266234	106295	308584	339388	439470	3093311	403985	405704	100537	168562	134485	713238	256912	1406605	252886	221645	620376
280	648123	2084345	179337	3571397	264828	842186	160483	154727	1088112	348464	911900	2414998	348000	110569	277384	2972262	148675	197373	671748	386597	510195	521686	670014	395932	332386	235307	501255	168514	1202920	133094	80369	1251412	295714	130640	376866	430012	466534	3243236	393366	440029	131728	169482	173584	988166	267885	1439265	359615	296014	1008761
285	683676	2191019	92513	3087407	248123	756312	115913	152471	1456557	507711	588958	2056475	346553	174335	309935	3307333	115967	158039	953732	266070	481957	465647	841926	567954	298744	202088	340384	146319	1195059	90974	77607	852381	295605	66257	316950	384086	303234	3032181	360665	438255	90672	183493	140049	1046389	254988	2309280	275337	235416	870219
290	681192	2150825	116388	2997210	300928	979704	129433	190972	1348696	369400	702920	2325944	270929	133701	235941	2854537	104745	148530	594267	237409	520158	469632	1173754	620799	288576	222819	291538	169322	1199972	111112	59651	584345	205897	74014	238706	377685	320717	2935143	312610	326777	84002	293858	104793	604162	206649	1330162	210974	282489	742077
295	676838	2032468	154552	2998362	284127	1266111	129668	83016	1275665	275706	702674	2693557	292793	146889	229015	3166473	98116	148940	616691	196546	434652	419762	462999	571925	261621	240794	288549	112176	1201814	143168	69816	721304	358291	71249	331991	495768	312774	2919734	280660	358072	91104	189088	120321	879527	158408	1200136	352736	268500	892848
300	693885	2210044	129202	3106981	347045	1018602	180869	171091	1101978	380442	809949	2537190	372826	169492	283308	2928699	163871	170555	1036631	452190	561730	662262	612201	568172	263463	353732	362262	150513	1233000	121285	125465	834720	278558	95934	353500	833656	473072	2989899	400245	480878	125269	271311	197717	989422	189115	1636590	355029	237682	1075828
305	725399	2116145	129055	3326140	278285	988999	117251	217733	1109485	383744	589831	3548518	368882	128119	371857	3202551	198836	260000	509376	322464	555711	531731	806005	493721	290391	348000	376702	197636	1247113	180235	155355	1172253	257308	106856	352845	360215	479104	2949323	385246	534925	137493	267298	231390	1174777	248150	1143018	366834	237327	982448
310	751207	2077698	137317	3136727	380742	1008843	186183	164884	1073904	320554	686160	2301691	408530	163516	386747	3006973	192217	169978	963436	408502	590268	608680	319994	577753	321836	357062	384168	194103	1270669	207137	171994	849419	254183	134629	513716	291715	553500	2968704	315599	585314	161870	378886	266766	1074737	254578	1791824	422423	341776	971611
315	737491	2100668	168281	3537430	305336	1018315	122844	162563	1317087	244397	886870	2474422	314658	163095	292029	3020635	105847	140660	487361	313143	513907	485191	627255	504940	286147	267080	382803	103181	1292356	140679	126820	733738	243933	86868	385955	677016	514903	3008533	346717	558454	115318	188571	147052	843400	248835	1351794	349788	235294	808188
320	766411	2096683	168456	3003735	353104	928770	160280	148158	1198184	324293	794854	2198102	328333	126829	253063	2973414	117194	145062	1010699	346267	525562	395741	576825	475556	262453	210833	324375	127438	1291442	116579	73044	567107	233620	98337	286652	275228	381056	3063994	216213	368008	72121	232891	143324	674204	189433	1339647	359546	238433	836290
325	782584	2117046	111408	3310019	337709	1165251	151157	159035	1175474	357404	697611	2154928	372580	126861	320076	2954031	180273	166743	695154	354578	555657	611559	844465	558181	274628	246471	372430	180644	1328073	130682	97699	858673	251412	124892	479514	327664	423515	3019088	343346	450934	136216	296369	207204	1181574	213708	873604	374532	311164	1007260
330	781492	2124429	142119	3177220	379554	1278640	175948	198362	1151234	299972	728387	2260583	417346	160564	321236	2986610	195003	191281	858836	368281	535853	655643	323734	512774	291101	285587	388057	171478	1362794	207875	118410	770260	242754	106009	394922	338979	474382	3050561	345980	491865	136306	333192	216139	1058222	241162	1296273	402975	327760	1063204
335	801855	2141312	144523	3158604	371652	1020308	163897	129064	1166493	265238	842199	2768663	413238	174509	333628	2936951	181598	140994	837723	350634	561088	588712	574532	451398	287962	291538	378763	201084	1360706	170704	103087	773085	237567	70932	344274	326531	369933	3081074	431445	393448	134302	280728	171679	846376	199863	1582912	368117	258850	969659
340	818411	2175501	138334	3171654	432168	1093107	169482	145573	1143291	296710	613634	2650524	415381	152605	342445	2943154	198517	148715	855261	364733	682120	584413	329493	471120	287006	311805	396001	219339	1379582	198924	131987	731881	260000	75400	439497	297324	411710	3239014	362331	520745	157665	278381	191827	833369	217387	2534925	351767	283963	1035293
345	808488	2117469	162723	3315969	341790	1112405	133413	141309	1154251	412542	730926	2814302	394486	156921	343128	3038087	191293	143178	933465	267803	544219	584550	595673	552517	289941	319448	415367	235703	1376388	195359	124984	948791	371720	118491	336003	711013	435198	3069559	304271	469264	165643	273113	226750	1058072	216205	1715722	416200	388876	956366
350	822573	2206345	157493	3532440	270301	1294649	179982	215695	1350375	332932	787689	2073945	359615	110667	336194	3180866	133494	152909	875405	252286	513729	569114	713798	498553	265743	296369	359505	225781	1394745	172328	130717	662508	231417	93075	258031	646362	329943	3264537	297666	466520	126284	292411	196821	785860	185541	884017	412078	298239	929643
355	820390	2068827	176488	3305989	331131	1115299	197249	192677	1038542	333874	778067	2062262	356980	124505	282994	3503270	158320	148009	651467	320594	519639	485164	862098	513102	273413	257909	354237	130075	1394158	141703	78438	758441	260000	86367	302961	446349	356435	3113506	285410	305568	106575	227364	137847	655315	165709	1988275	273495	188753	647686
360	828387	2111955	175328	3365865	403371	1363231	157220	167449	1079486	233519	719039	3065947	299918	178387	281738	3022926	107552	133505	622710	307288	555752	553391	505213	581533	246935	257390	333424	114955	1433847	112538	75116	1054687	308188	85633	269209	442118	370806	3056510	320990	302647	84191	242541	175386	964364	183900	1019175	297434	274764	745489
[truncated: 47 more columns]

## Sheet: Reseeding Different temperature
	Type 1				Type 2				Type 3
Time	50 to 65	50 to 65	50 to 65		65 to 50	65 to 50	65 to 50		65 to 50	65 to 50	65 to 50
0	200492	159855	204760		18181	15921	15296		13358	13356	11703
5	110138	120182	118954		6778	10065	11166		8687	8763	6941
10	102927	111750	110308		5653	5327	7463		6375	6320	5037
15	107602	107500	98964		4247	4560	4812		5102	4991	4249
20	337478	148668	223860		4263	4772	4922		4214	4066	3802
25	484861	550111	191837		4335	3471	3609		5092	4075	3895
30	1058120	878338	1053360		3453	3524	3618		4520	3525	3465
35	1175650	1144120	1257150		3485	3919	4218		3335	4718	3336
40	1332080	1256840	1332280		3422	3534	3427		3211	3272	3287
45	1462130	1454280	1443330		5009	3619	3470		3161	3219	3292
50	1569240	1526680	1521510		4178	3580	3332		3145	3089	3227
55	1686840	1582120	1656130		3296	3208	3115		3179	3907	3279
60	1799790	1673020	1758460		4264	3154	3236		3117	3252	3870
65	1909270	1756290	1857660		3388	3253	3943		3422	3908	3783
70	2003930	1841020	1934690		4116	3921	3478		3038	3578	3197
75	2078590	1927470	1977810		4477	3711	4551		3232	3147	3663
80	2160070	2004090	2047010		3529	3149	3660		3048	3005	3752
85	2179910	2062820	2077600		3496	3535	3268		3223	3066	3174
90	2220720	2115850	2118220		5109	3162	3222		3032	3123	3541
95	2228780	2147970	2051240		4242	3195	3010		3467	3714	3203
100	2250180	2181860	1966010		3437	3937	3171		3009	3055	3213
105	2278800	2141040	1921660		4697	3395	3606		3115	3046	3200
110	2279990	2062780	1918280		5348	5585	3130		3064	3121	3194
115	2268600	2054960	1880380		6225	3951	3051		3082	3014	3296
120	2248510	2012700	1829340		10261	4466	3930		3282	3286	4892
125	2265340	1964600	1813550		14635	6580	3211		2958	3108	4055
130	2242340	1940370	1891870		14899	9684	3183		3149	3140	3213
135	2222210	1977080	1766160		20054	17455	3304		3040	3176	3160
140	2166830	1966410	1789020		23410	16791	3071		4601	3167	3576
145	2178630	1942390	1785200		24507	18303	3145		3102	3101	3802
150	2033450	1934740	1761610		25011	19106	3048		3195	4617	3173
155	1994080	1912630	1711350		33142	21768	2967		3393	3152	3253
160	1927330	1895790	1678980		39716	29764	4259		4302	4316	3598
165	1903250	1859050	1736490		55111	32802	3320		7405	4513	3203
170	1901250	1813940	1648090		63004	29433	3211		21927	5251	3351
175	1818130	1801450	1673070		93148	45857	3123		60355	8545	3079
180	1893220	1745750	1622910		167363	54744	4692		86572	25771	3208
185	1794490	1763880	1611890		167813	78188	3736		80046	44368	3714
190	1779740	1713980	1693680		378240	133596	3367		110733	87603	3149
195	1719620	1739200	1545080		335929	189606	4217		168396	148811	3572
200	1732920	1646120	1883130		345801	219256	3920		228147	164997	3518
205	1972980	1650250	1824850		408106	250007	4976		268287	239692	4475
210	1738540	1598980	1543700		461617	358771	7061		348830	317442	5075
215	1773980	2088690	1576260		449228	334311	7777		401912	393712	9417
220	1678110	1593370	1626230		784992	451026	13802		526453	492991	27944
225	1703900	1702060	1691210		731121	508851	23688		545188	577862	66590
230	1669400	1602980	1980970		964938	647689	47862		605986	642545	103217
235	1680050	2041970	1618990		917040	779945	74073		673186	814844	147225
240	1646060	1608130	1786950		1185110	894834	104182		842153	732974	154638
245	2207040	2124690	1749820		1368900	1028520	136149		769339	902854	174969
250	1619960	1626290	1603850		1459640	929623	160072		874481	997016	201585
255	1728760	1583240	1535430		1433010	967482	155948		1119720	1000450	207420
260	1652660	1568170	1588710		1315050	1300230	228368		1111450	1135480	246136
265	1710910	2144720	1608740		1557220	1328410	295526		1252060	1336130	314981
270	1659740	2038900	1573410		1794190	1615070	534500		1260080	1463540	425307
275	1647490	2242220	1682740		1840150	1425310	409655		1400440	1319480	336441
280	1688040	1573050	1647220		1762720	1618950	504315		1651990	1764610	395482
285	1641900	2162570	1838520		2058210	1484930	529882		1662100	1813710	546917
290	1669070	1619250	1631350		1949030	2093620	630778		1857910	1766380	812577
295	1982490	1675440	1643350		2374750	2061730	858414		1964720	2498930	682132
300	1605050	2285950	1614850		2110030	2156600	1080570		1727630	2238510	965781
305	1662140	2088530	1666220		2692950	2176700	801059		1889920	2474730	754406
310	1651040	2190740	1641440		2970460	2310430	991582		2161330	2421950	931103
315	2127490	1631140	1680730		2728250	2480010	1368510		2133440	3074270	1039270
320	1700570	1584780	1586440		2905700	2962000	1374070		2281980	2984860	1061240
325	1659360	1622960	1595000		3121440	3230450	1382600		2480530	3416880	731412
330	2013710	2144600	1641830		2900820	3510970	1691300		2327380	3301110	1039810
335	1801390	1595330	1620790		3434250	3624780	1951630		2526180	3675540	1180790
340	1674590	1643890	1648220		3581840	3808090	1501650		2519510	3801450	1207690
345	1639240	1669030	1668020		3700330	4033180	1999660		2933960	3500040	1008830
350	1690820	2096740	1585840		3264220	4180760	1952390		3077200	3708140	1585460
355	1643810	2008620	2247690		4185840	4273880	1894200		3440110	3822930	893244
360	1692040	1641900	1667050		3438350	4334200	2226900		3697210	3846940	1385860
365	1652490	1614520	1699880		3817660	4385740	2058070		3630640	4386130	1837690
370	1861430	1599850	1607140		3168760	4531950	2360180		3874660	4404670	1751040
375	1633890	2203870	1626520		4019900	4612770	2232180		4061870	3699160	1759830
380	1627170	1680020	1595550		3235720	4647130	2691570		4182710	3855140	2013140
385	2315240	1845430	1846130		3452600	4678950	3162310		3978130	3854940	2978290
390	1673050	2147070	1654840		3870560	4825370	3144750		4301010	3535760	2525800
395	1645600	2091680	2261230		3974610	4826340	3555870		4088420	3839330	3188740
400	1674090	2045150	1877000		3446160	4797840	3300720		4133710	3624980	2897550
405	1905970	1812390	1671360		3469590	4825950	3571100		3998620	3797160	2946800
410	1670710	1936020	1680500		3690380	4854260	4013070		3987300	3695450	2767000
415	1763330	1755230	1688860		3379200	4727370	3433470		3689790	3700530	4081790
420	1668430	2034980	1712000		3350890	4763480	4312340		3748160	3570710	3311090
425	1662580	2198480	1684900		3362610	4691640	4254550		3888130	3547870	3738400
430	1947380	2125360	1686040		3298380	4642450	4614530		3819220	3585930	3598620
435	1933350	1759860	1769480		3325710	4698670	3767490		3818830	3565830	3725710
440	1975730	1690540	1780320		3253870	4619610	3736640		3883050	3621660	3411020
445	1991520	2067040	1774670		2961440	4558110	3579300		3734100	3669100	3603110
450	1816910	2011400	1854260		3080710	4599300	3882270		3581250	3526390	3990030
455	1689020	1684680	1705790		4163190	4580370	3801650		3604680	3673390	3693690
460	1811420	1675650	2091030		3226540	4554400	3766510		3605070	3478370	3583980
465	1698980	1707950	1726290		3069400	4525710	3802820		3580080	3565440	3585540
470	1696460	1729580	1891590		3595050	4508530	4003310		3541030	3742110	3769830
475	1722010	1876900	1667240		2987970	4394720	3866660		3561340	3657970	3848500
480	1786520	2015710	1777380		3218150	4431030	3582810		3563480	3393650	3378610
485	1692170	1828010	1777450		3019220	4292620	3830150		3549820	3523270	3759480
490	1707040	1704760	1756620		2843740	4290670	3840500		3643330	3528350	3843820
495	1687060	2027450	1728930		3082280	4307070	3905500		3433860	3240600	3643720
500	1716410	2013030	1722770		2973700	4249670	3746210		3430350	3520340	3911360
505	1687470	1681980	1743870		2962150	4159290	3790130		3402820	3270860	3898480
510	1685430	2087850	2189230		2924820	4156550	3734890		3354600	3318680	3686860
515	2214940	2071120	1722520		3096920	4127080	3659530		3394430	3255820	3565240
520	1692870	2029580	1760260		3082240	4010340	3855720		3469980	3343280	3554110
525	1759070	1785510	1751600		2780480	3976760	3735080		3353240	3561920	3372170
530	1698690	1666650	1833460		2721240	3958020	3820000		3492620	3254260	3929130
535	1718180	2102360	2014860		2672000	3911950	3962120		3451630	3040690	3668710
540	1948200	1724750	2103140		2599910	3758310	3637080		3423120	3353630	4031220
545	1944020	1664240	1940430		2547520	3700920	3560560		3394040	3321420	3792080
550	1786860	1729830	1729950		2570080	3520930	3649380		3278470	3364360	3530300
555	1743650	1725220	2286450		2552040	3438550	3878560		3320050	3385450	3574420
560	1690640	1891820	1807550		2365390	3490670	3468410		3389740	3213070	3704820
565	2335760	1706240	1808520		2371100	3514100	3632200		3284520	3488130	4078270
570	1901950	2129620	2057970		2297110	3537330	3570900		3305990	3329810	3573440
575	1752520	2009730	1679980		2541380	3347180	3381350		3353630	3552940	3582810
580	1732230	2151260	1704200		2403980	3409260	3654850		3238060	3261880	3571880
585	1801750	1697290	2018330		2395210	3371780	3600770		3219710	3390720	3592570
590	1750830	2060870	1872730		2507020	3371590	3487160		3252310	3436010	3764750
595	1826590	1766250	1747760		2342560	3431710	3574420		3295840	3272810	3758510
600	1740710	1744760	1775320		2593600	3355190	3346600		3138110	3204290	3290770
605	1983440	1720010	1787530		2258100	3447140	3458460		3197060	3369440	3764750
610	1720120	1810520	1996810		2374180	3304430	3755190		3134980	3237470	3795790
615	1754130	1720890	1697320		2500800	3282180	3343480		3052990	3370220	3952160
620	2283670	1744990	2091320		2785390	3291740	3424690		3136740	3203110	3920730
625	1790970	1734430	1714160		2509620	3433670	3725120		3189060	3242350	3904530
630	1722580	1732120	2145550		2521010	3275930	3408870		3165050	3264220	3777050
635	1758020	2020430	1883610		2763250	3244890	3374710		3065680	3305990	3577740
640	1735300	1736730	1759680		2904910	3245870	3359480		3014540	3188670	3556650
645	2066570	1743210	1763920		2290530	3270070	3786810		2951870	3415510	3537330
650	1917160	1959420	1667220		2921810	3244310	3633760		2837580	3366120	3853970
655	1745330	1813450	2450300		2675460	3232980	3545520		2957340	3359090	3493210
660	1987450	1694860	1865360		3410940	3184960	3329420		2961240	3245090	3919950
665	1799360	1749050	1689960		2499170	3274560	3342300		2919660	3406730	3607020
670	1731660	2082780	1719480		2463550	3209560	3528150		2922780	3299550	3612870
675	1842950	1781640	2125320		2641870	3179880	3519370		2811400	3200580	3594720
680	1808710	1720880	1747440		2752930	3202920	3484230		2933130	3435230	4151670
685	1750290	2096370	1822050		2647720	3177350	3509410		2947970	3258560	3428000
690	1842670	1832630	1701940		2411200	3240600	3432490		2926490	3566610	3798530
695	1826710	1920580	1789790		2430740	3073100	3342690		2776810	3246260	3554110
700	1742010	1713360	1749490		2854190	3071540	3497890		2767910	3387990	3727080
705	1862100	1787480	1722680		2762170	3149040	3298580		2930790	3247430	3656990
710	1804330	1794610	2398060		2397900	3006340	3374120		2887840	3382320	3530490
715	1762140	1751420	1750640		2327750	3251330	3537910		2762460	3269100	3666360
720	1742100	1766630	1853360		2525630	3096330	3487160		2813660	3175590	3725710
725	1747550	1844020	1783210		2769540	3117020	3338990		2870660	3254260	3608380
730	2002590	1885910	1798100		2752360	2983690	3354600		3230250	3094380	4158310
735	2238730	1814960	1893950		2596560	3027030	3586520		2914090	3244890	3495940
740	1838110	1764130	2043190		2455130	3143960	3343090		2706380	3649970	3514100
745	1884360	1768930	1781930		2696530	3070170	3373150		2678360	3423710	3608780
750	1745220	1721610	1779510		2526960	3006920	3370810		2940510	3469780	4047430
755	1823890	1813220	1750040		2508140	2983690	3334110		2849580	3208580	3574610
760	1709640	2266180	1846440		2417430	3036990	3333520		2990930	3082670	3357140
765	1727950	1954880	1820320		2559490	2974520	3787200		2940960	3225170	3599400
770	2040050	1727850	1776520		2566710	3067440	4050160		2816980	3428980	3720630
775	1783610	2146740	1800330		2512400	3109610	3308530		2705470	3433470	3863530
780	1768020	1773260	1803470		2441570	2957140	3287060		2835190	3265780	3667140
785	2076540	1791830	1820890		2654360	2942700	3657380		2909970	3245480	3652500
790	1750840	1846710	1864940		2503080	2910490	3521510		2929420	3364360	3571880
795	1738230	1742080	2076710		2485770	2860900	3499060		2860300	3269290	3912340
800	1871530	2107390	1824330		2354760	2824590	3729030		2882360	3221070	3688810

## Sheet: Reseeding Quescent
Time	Type 1	Type 1	Type 1	Type 2	Type 2	Type 2	Type 3	Type 3	Type 3
5	269946	288530	260792	9962	11699	16685	94922	82895	69471
10	241020	280206	270983	13224	9586	10203	29012	60199	21307
15	285695	286428	290548	15863	15272	16588	25930	75636	40516
20	310791	311939	311469	19471	19355	19395	72372	83125	46425
25	330177	344903	325199	23382	21779	20773	86758	92039	48723
30	359615	365284	351194	26293	25140	22280	85119	97836	52046
35	391818	387794	373718	29123	27145	23772	87420	101251	55910
40	407443	424851	407042	32123	29151	25363	88378	107164	61160
45	423427	438402	431129	33359	30905	26126	88307	111145	65394
50	459571	470301	443352	34006	32835	27608	88362	113935	69901
55	470245	486437	464950	35198	34224	29487	90023	116298	73172
60	483395	500845	475914	36055	36099	30573	91621	118681	76068
65	502131	510731	505297	37388	36545	31450	92507	121586	79294
70	518433	527697	521406	38581	37306	31900	92178	123568	82748
75	534320	552295	520161	39163	38216	32803	94184	124993	84292
80	533892	564353	532675	39458	38927	33848	94128	126321	86122
85	553526	585439	544856	41094	39539	34032	91702	127774	88259
90	572649	589988	570022	40538	39836	34928	91628	128645	90084
95	574045	607286	582024	41816	40464	34965	90470	129440	91864
100	575663	615817	591523	42743	40560	35354	90281	130342	94117
105	593293	620822	596819	43201	41086	35632	89718	131915	95581
110	605820	634898	609028	44287	41338	36109	90746	132710	96501
115	606221	641135	617545	43866	41844	36313	91178	133481	98508
120	620670	653344	621583	44085	39319	36167	83440	123666	94587
125	629741	660105	632921	44511	41852	36977	94749	134505	101258
130	636558	667143	638729	45300	42526	37196	95328	135519	102182
135	644149	674734	643513	45379	42084	38007	96301	135690	102495
140	648878	681537	652459	46017	42441	37518	96429	136349	103670
145	656621	688119	655874	46252	42770	37951	95682	136411	104453
150	662691	694286	660755	46694	42962	38275	94106	137204	105312
155	670434	705873	667365	46439	43070	38375	94025	137403	105351
160	676615	711777	671803	46948	43490	38424	94667	137694	105986
165	686474	716561	680044	47243	43624	38817	94706	138144	106102
170	688893	722147	685575	47478	43693	38913	95459	138359	106954
175	696388	729365	688879	47719	43311	38653	95408	138643	107156
180	700162	734578	696139	48006	43657	38947	96957	138962	107365
185	705154	739224	700232	47194	41746	38196	85188	128344	101572
190	711086	742874	703979	48526	43521	39334	96207	138672	107780
195	716492	746580	710436	48658	43754	39452	95681	138740	107855
200	720765	754060	711722	48536	43861	39291	96959	139360	107686
205	723613	757462	715718	48785	43957	39675	96733	139684	108255
210	730195	761638	721677	49176	44230	39848	96054	139933	109024
215	734481	767155	740206	49143	43884	39702	95635	139982	108422
220	737316	770971	746898	49436	44228	39942	93985	139411	109127
225	742598	774525	749069	49537	44280	40086	95283	140013	108927
230	746525	777940	752940	49713	44227	40069	94691	140169	109298
235	750120	783374	758568	49626	44513	39994	94759	139858	108995
240	753065	785752	761029	48600	42726	38774	86495	130129	102380
245	757227	791324	764431	49749	44705	40383	95935	140122	109580
250	760988	793869	768772	50228	44601	40663	95972	140105	109753
255	763338	798210	771828	50377	44552	40539	96388	140447	109478
260	767556	802040	775050	50327	44625	40704	96517	140211	109876
265	771317	805898	779253	48907	42684	39510	87662	130867	102198
270	775313	808442	782683	50632	44534	40695	97816	140444	110192
275	778078	811941	786070	50548	44820	40809	97091	141022	110231
280	781867	814540	789002	50795	44607	40874	97442	140731	110576
285	784286	818343	791449	50834	44717	41000	97891	141358	110512
290	788283	823141	795155	50720	44934	40964	96358	141821	110844
295	793426	824662	798100	50873	44979	40848	96648	141997	110467
300	795583	828409	801086	51102	45191	40997	96853	141808	110688
305	797699	832709	804267	51088	44792	41046	96281	141871	110831
310	800782	833221	807958	51171	44973	41154	96702	141283	110931
315	804101	837604	809880	50968	44798	41057	96856	141524	110416
320	806147	840010	813849	51297	45043	41227	96441	141801	110888
325	810088	841807	816545	51345	45103	41428	96502	140849	110691
330	812632	845789	819601	51408	44961	41411	96605	141381	110741
335	814568	849702	820043	51162	45089	41253	95862	142006	110850
340	818370	852648	823196	51273	45135	41151	96462	141871	110936
345	821315	854335	825173	51436	45074	41408	96241	142012	110869
350	824136	857860	827980	51580	44989	41308	95267	141739	110900
355	826335	860847	831105	51471	45031	41201	95784	141759	111093
360	828547	861303	834990	51436	45273	41569	95481	142071	111370
365	831368	865424	839083	51418	45237	41473	95550	141493	111113
370	835336	866655	841296	51591	45259	41158	95196	141872	111228
375	837562	871328	842678	51635	45184	41266	94982	142474	111233
380	839332	872725	844393	51712	45153	41524	96094	142370	111531
385	841973	876721	847131	51533	45159	41506	95674	142155	111002
390	845057	878007	849882	51493	44948	41519	95453	141956	111406
395	844752	880786	853021	51777	45209	41475	96394	142065	110959
400	849149	882597	853588	51945	45103	41393	95992	141817	111310
405	858427	895194	851154	51569	44933	41817	95283	141900	111040
410	854473	885556	859948	51834	45305	41517	96215	141987	111281
415	856174	889372	861967	51955	45140	41431	95935	142341	111064
420	858206	891308	863751	52154	45249	41572	95694	142251	111505
425	861497	895000	865590	51989	44810	41560	96100	142215	111062
430	863765	896424	867788	51767	45323	41397	95621	142330	111199
435	865894	899121	869904	51963	45257	41628	95766	141847	111049
440	866779	900669	872960	51991	45079	41875	96351	142411	110905
445	869945	903836	874813	51855	45062	41599	95313	142172	111620
450	873292	904541	877108	51995	45178	41742	96039	142082	111122
455	873886	907970	878656	52051	45236	41857	95329	142519	111191
460	877053	910072	880426	52059	45318	41733	95294	142314	111420
465	878228	912768	882929	52227	45200	41579	95242	142857	111005
470	879984	915036	884768	52169	45239	41548	95022	142589	111235
475	882943	916474	886510	52012	44965	41816	95403	142123	111157
480	884491	918160	888833	51948	45088	41515	95292	143070	111171
485	885307	921147	891903	51950	44996	41396	95125	142891	111448
490	888432	922447	892318	52223	45422	41677	95435	142989	111425
495	890617	924327	896092	52118	45151	41638	95020	142948	111142
500	892069	927342	895996	52340	44886	41675	95107	142842	110793
505	894654	929388	898747	52211	45120	41598	95226	142666	111439
510	896839	931531	901844	52476	44962	41872	95579	142645	111040
515	896189	932416	902080	51918	44943	41495	95167	143084	111472
520	899107	934366	903504	52210	45180	41455	95489	143232	111341
525	902273	936094	906449	52252	44988	41671	95338	143414	111216
530	903117	937104	908219	52236	45048	41303	95321	142753	111057
535	903490	940076	909436	52471	45146	41220	95417	142739	110727
540	907486	941003	911841	52094	44911	41578	95428	142183	110820
545	910307	945428	914524	52068	45076	41535	94694	142660	110958
550	910265	945331	915920	52327	44874	41508	95012	142871	110700
555	911966	946299	916958	52450	44752	41452	95262	143110	110794
560	914234	948580	917829	52347	44802	41620	94896	142510	111019
565	916114	951691	920069	52241	44760	41496	95480	142770	110503
570	918036	951733	922876	52164	44948	41416	95381	143056	110920
575	919308	952631	922751	52375	44996	41651	95291	142444	110512
580	921811	954775	926111	52268	44735	41489	94989	142503	110611
585	923498	957056	927134	52183	44897	41378	95447	142937	110919
590	924327	958757	929319	51973	44877	41543	95637	142372	110402
595	926955	959960	930881	52515	44881	41323	95140	142713	110615
600	926235	963735	931766	52096	44613	41535	95402	142719	110629
605	928780	964730	934407	52192	44859	41457	95398	142925	110181
610	929637	966846	934518	52119	44519	41479	95363	142637	110592
615	931849	968256	938210	52487	44535	41388	94901	142743	110807
620	933260	968947	939274	52165	44557	41195	94891	142144	110199
625	934947	971671	940602	52296	44525	41501	94934	142725	110502
630	936882	972819	941556	52064	44448	41521	95231	143379	110328
635	939814	975322	944598	52311	44356	41499	95181	142906	110157
640	942054	976248	946893	51845	44427	41679	94643	143027	110726
645	941915	978696	948525	52160	44498	41330	95017	142330	110493
650	946243	979138	948290	52055	44417	41501	95031	142889	110375
655	946243	981876	948760	52089	44653	41265	94646	143080	110445
660	949092	982885	951899	52122	44383	41187	95318	142624	110533
665	950281	984517	953157	52476	44351	41502	94926	142889	110303
670	951221	986370	954180	52116	44278	41319	94963	143361	110839
675	952811	987932	955480	52222	44527	41377	95166	142910	110373
680	954194	989190	957540	52096	44425	41304	94735	143195	110244
685	956033	990642	959656	52148	44368	41221	95169	142939	110174
690	957042	993739	960651	52340	44483	41238	95184	143007	110576
695	960181	993698	960817	52009	44202	41113	94808	143569	110119
700	959904	996574	965781	52093	44299	41017	94922	143119	110404
705	959683	997224	966016	51996	44385	41210	94967	143010	110431
710	963486	999478	967786	52060	44196	41242	95084	143614	110276
715	964177	1000930	967302	52221	44144	41033	95308	143714	110083
720	965325	1002460	969072	52170	44124	41009	95292	143042	110028
725	967689	1003180	971201	52033	44400	41214	94898	143104	110276
730	967855	1004210	973082	52089	44130	41154	95074	143356	109791
735	969169	1008010	973856	51918	44035	41022	95067	143477	109965
740	970634	1008110	975128	51946	44216	41117	94993	143368	110280
745	971533	1008810	976027	52424	44129	41205	95036	143318	109774
750	974547	1011180	977894	52093	44032	41089	95135	143277	109881
755	974935	1012410	980286	52031	43912	41031	94695	143397	110183
760	977161	1013370	981212	52004	43991	41143	94953	143568	109842
765	979885	1014180	982401	51961	43980	41210	94728	143388	109847
770	980120	1017370	983175	51769	44020	41213	94777	143256	109933
775	981945	1018450	985139	51887	43895	40928	94690	143173	109729
780	982249	1018740	986701	51924	43945	41201	94868	143127	109650
785	985111	1019830	987199	51838	43815	41093	94699	143461	109873
790	984932	1021710	988734	51941	43785	40928	94644	142742	109969
795	986342	1024560	990006	52045	43721	40883	94789	143019	110005
800	986688	1026010	991223	51920	43678	40981	94951	143498	109891
