# Supplementary material for: Lysozyme Amyloid Fibril Structural Variability Dependence on Initial Protein Folding State
Source: Int J Mol Sci. 2022 May 12;23(10):5421. doi: 10.3390/ijms23105421 (PMC9141980; doi:10.3390/ijms23105421)
Supplement: Supplementary file 1 [file ijms-23-05421-s001.zip › Melt assay.xlsx]

## Sheet: Sheet1
Temperature (°C)	Intensity (a.u.)	Temperature (°C)	Intensity (a.u.)	Temperature (°C)	Intensity (a.u.)
30.13	93.928	30.37	92.2975	30.59	93.8411
31.12	92.5664	31.36	92.1965	31.59	92.7659
32.12	91.7247	32.35	90.9413	32.59	91.4541
33.12	91.0838	33.35	90.0111	33.58	90.9902
34.13	89.3439	34.34	88.754	34.57	89.6618
35.13	88.6411	35.37	88.2483	35.59	88.7265
36.12	87.858	36.35	87.1638	36.58	87.9106
37.11	87.0389	37.34	86.2523	37.57	86.8168
38.13	86.4695	38.37	85.2426	38.59	85.9239
39.12	85.7976	39.36	84.8993	39.59	85.0492
40.11	84.9608	40.35	84.1434	40.58	84.8146
41.1	84.0485	41.34	83.54	41.57	84.2506
42.13	83.7092	42.36	83.1172	42.59	83.8296
43.12	83.7916	43.35	83.0781	43.59	83.4998
44.11	83.5111	44.34	82.6587	44.57	83.0323
45.14	83.3265	45.36	82.6743	45.6	83.3842
46.12	83.1151	46.36	82.7472	46.59	83.0541
47.12	83.1444	47.35	82.7755	47.57	83.351
48.1	83.3743	48.34	82.6915	48.58	83.2424
49.14	84.0065	49.36	82.8623	49.59	83.6605
50.13	84.6444	50.35	84.0388	50.58	84.3976
51.11	85.5558	51.34	85.0716	51.58	85.4074
52.13	86.5045	52.36	86.0829	52.6	86.8572
53.12	88.4334	53.36	88.0912	53.59	88.8063
54.12	91.0714	54.34	90.0594	54.58	90.8586
55.11	93.2826	55.34	92.9919	55.57	93.9654
56.13	96.6635	56.37	96.4935	56.58	97.8576
57.12	101.14	57.34	100.575	57.59	101.631
58.11	105.85	58.34	105.354	58.57	106.698
59.13	111.329	59.35	110.831	59.59	111.919
60.11	116.032	60.35	115.484	60.58	117.455
61.12	120.893	61.34	120.616	61.58	121.875
62.12	125.011	62.37	123.723	62.59	126.008
63.12	127.319	63.35	126.899	63.58	128.204
64.12	128.44	64.34	127.687	64.57	129.409
65.15	128.527	65.37	128.241	65.6	129.452
66.13	127.463	66.36	126.804	66.59	128.295
67.11	126.395	67.35	125.657	67.58	126.386
68.15	124.23	68.38	123.552	68.6	124.262
69.13	122.047	69.36	121.243	69.61	122.109
70.13	119.745	70.36	119.682	70.59	119.641
71.14	117.933	71.38	117.109	71.61	117.663
72.14	115.838	72.37	115.394	72.61	116.151
73.12	114.301	73.36	113.972	73.58	114.845
74.11	112.608	74.34	111.981	74.58	112.472
75.14	110.827	75.37	110.599	75.59	110.996
76.13	109.651	76.36	109.106	76.6	109.639
77.16	108.52	77.38	107.737	77.63	108.048
78.13	107.42	78.38	106.878	78.59	107.011
79.12	106.317	79.36	105.602	79.6	106.073
80.14	105.505	80.36	104.487	80.58	105.135
81.14	104.499	81.38	103.765	81.61	103.961
82.14	104.205	82.37	102.956	82.6	103.337
83.12	103.569	83.37	102.717	83.59	102.824
84.15	103.248	84.39	102.157	84.61	102.409
85.14	103.208	85.38	101.137	85.6	102.052
86.13	102.864	86.36	101.594	86.59	101.75
87.12	103.006	87.34	101.144	87.58	102.164
88.15	103.262	88.38	101.127	88.6	101.617
89.14	103.114	89.35	101.148	89.61	101.786
